# Supplementary material for: Identification of genes regulating ovary differentiation after pollination in hazel by comparative transcriptome analysis
Source: BMC Plant Biol. 2018 May 9;18:84. doi: 10.1186/s12870-018-1296-3 (PMC5941469; doi:10.1186/s12870-018-1296-3)
Supplement: Supplementary file 1 — Table S1. Primer sequences of selected unigenes in qRT-PCR. (XLSX 10 kb) [file 12870_2018_1296_MOESM1_ESM.xlsx]

## Sheet: Sheet2
Primer sequences of selected unigenes in qRT-PCR
Key target genes	Gene-specific Primers		Amplicon size (bp)	Unigene ID
APETALA1	F	5’- GAGAAAATGCAGGCCGTTCG -3’	105	Unigene28362_All
	R	5’- CAACGGTGCTGATTGGGAGA -3’
SHP	F	5’-GGTGACTTGCCGATTTGTGG-3’	89	CL7712.Contig1_All
	R	5’-AAACACCGGAGGGATCTTCG-3’
AG	F	5’-TACTCATAAAGGCGGCCACG-3’	96	Unigene17980_All
	R	5’- CAACGGCCTGCTCAAAAAGG -3’
SEP	F	5’- TGCCAGGTCTGTTGACTTCC -3’	105	Unigene19913_All
	R	5’- CCGTGGCAAGCTCTATGAGT -3’
FLC	F	5’- CACCTGGCGAAGAAGCTACA -3’	120	CL5874.Contig1_All
	R	5’- GTCCCTGCTGCAAATCTCCT-3’
CONSTANS	F	5’- GTGCCTGCGATGAAAAGGTC -3’	151	Unigene15205_All
	R	5’- CAAAGGGAGCTGCCGTCTAT -3’
SOC1	F	5’- ACAGTTAGAGGGGAGCGTCA-3’	139	CL9612.Contig2_All
	R	5’- CGGCTGGACACCAAACTTCT-3’
LFY	F	5’- TCCAGCCTTCTTCGCATACC -3’	81	Unigene3236_All
	R	5’- CAGAACATTGCCAAGGAGCG-3’
GIGANTEA	F	5’- ACGGTTACGGATCAACTCGG -3’	178	CL8355.Contig2_All
	R	5’- TTCTATGGCTGCGTCGTCTG-3’
YUCCA	F	5’- TTTTGAACGAGGACGGGCTT -3’	86	Unigene15073_All
	R	5’- TCTTGCAAATCCGACGCAGT -3’
AUX/IAA	F	5’- GCGCATCAGCCTTCATAAGC -3’	94	CL1889.Contig2_All
	R	5’- CGAAGTGAAACCATCGTCGC -3’
ARF8	F	5’- CCTCTGAGTTGTTGCGGAGT -3’	90	Unigene7707_All
	R	5’- GCCCAACGGACCCTGATTTA-3’
ARF6	F	5’- CCCAACCCCCAAAGATTCCA-3’	127	CL8419.Contig2_All
	R	5’- GGGTAGTGGAATCAGCCGAC -3’
beta actin	F	5’- CCCTCACAATTTCACGCTCG -3’	135	CL42.Contig12_All
	R	5’- ATGAGGGTTATGCCCTCCCA-3’
Beta-Tubulin	F	5’- CCCGGTGTACCAATGCAAGA-3’	133	Unigene4334_All
	R	5’ - CCCACCCAAGGGTTTGAAGA-3’
