# Supplementary material for: Identification of genes regulating ovary differentiation after pollination in hazel by comparative transcriptome analysis
Source: BMC Plant Biol. 2018 May 9;18:84. doi: 10.1186/s12870-018-1296-3 (PMC5941469; doi:10.1186/s12870-018-1296-3)
Supplement: Supplementary file 2 — Table S2. Categorization and abundance of reads. (XLSX 11 kb) [file 12870_2018_1296_MOESM2_ESM.xlsx]

## Sheet: Sheet1
Categorization and abundance of reads
Library	Summary of sequencing reads after filtering				Quality metrics of transcripts			Quality metrics of Unigenes
	Total Raw Reads	Total Clean Reads	Total Clean Bases	Clean Reads Ratio	Total Number	Total Length	Mean Length	Total Number	Total Length	Mean Length
	(Mb)	(Mb)	(Gb)	(%)
DWN-F-A	52.24	52.19	5.22	99.92	67085	57584382	858	47703	48367454	1013
DWN-F-B	52.23	52.21	5.22	99.95	63807	55540419	870	45509	46602019	1024
DWN-F-C	52.23	52.21	5.22	99.95	66347	57472122	866	46753	48190444	1030
DWN-S-A	51.6	51.56	5.16	99.92	69026	58823006	852	48460	49321821	1017
DWN-S-B	52.23	52.21	5.22	99.96	71031	61118023	860	49501	50864475	1027
DWN-S-C	52.24	52.19	5.22	99.92	63900	58506541	915	45543	49418272	1085
DWN-T-A	52.24	52.2	5.22	99.92	61885	55200255	891	43478	46316987	1065
DWN-T-B	52.23	52.21	5.22	99.95	59086	53205894	900	41434	44586042	1076
DWN-T-C	52.24	52.2	5.22	99.94	61446	54109452	880	42654	45571480	1068
DWN-FO-A	52.24	52.2	5.22	99.92	54243	49997798	921	39283	42837968	1090
DWN-FO-B	52.24	52.21	5.22	99.94	54946	50325812	915	39858	43251681	1085
DWN-FO-C	52.24	52.2	5.22	99.94	51013	47069009	922	37060	40380709	1089
