# Supplementary material for: Identification of genes regulating ovary differentiation after pollination in hazel by comparative transcriptome analysis
Source: BMC Plant Biol. 2018 May 9;18:84. doi: 10.1186/s12870-018-1296-3 (PMC5941469; doi:10.1186/s12870-018-1296-3)
Supplement: Supplementary file 3 — Table S3. DEGs in F-vs-S paired comparisons. (XLSX 4773 kb) [file 12870_2018_1296_MOESM3_ESM.xlsx]

## Sheet: Additional Table S3. DEGs in F-
DEGs in F-vs-S paired comparisons
Unigene	Length	F-Expression	S-Expression	log2FoldChange(S/F)	PPEE	Up/-Down-Regulation(S/F)
CL1.Contig1_All	918	101.138	110.155	0.122439	0.939207	*
CL1.Contig2_All	395	12.1581	11.1491	-0.118252	0.906472	*
CL1.Contig3_All	1415	107.42	138.512	0.364767	0.815491	*
CL1.Contig4_All	1451	94.5098	77.2202	-0.289234	0.890491	*
CL10.Contig2_All	458	7.99801	5.31362	-0.535127	0.81705	*
CL10.Contig3_All	1186	38.2321	28.5427	-0.413329	0.862729	*
CL10.Contig4_All	1225	104.573	63.5341	-0.713041	0.526618	*
CL10.Contig5_All	1303	31.6223	16.6193	-0.901545	0.263549	*
CL10.Contig6_All	1210	17.7281	38.0541	1.07392	0.0112923	Up
CL100.Contig10_All	1791	148.798	323.213	1.11566	0.8495	*
CL100.Contig11_All	292	25.0185	46.0163	0.862027	0.190773	*
CL100.Contig12_All	1843	609.917	1411.27	1.20942	1.56577e-11	Up
CL100.Contig13_All	215	13.2188	20.7871	0.627756	0.985763	*
CL100.Contig1_All	1597	582.082	354.301	-0.715189	0.000452016	*
CL100.Contig3_All	2026	663.786	437.903	-0.599362	0.59208	*
CL100.Contig4_All	1512	39.9402	55.2157	0.460696	0.888658	*
CL100.Contig5_All	1623	892.137	293.284	-1.60278	0.557895	*
CL100.Contig6_All	1441	35.0749	54.6629	0.630484	0.850879	*
CL100.Contig7_All	419	8.67596	9.97884	0.188394	0.840994	*
CL100.Contig8_All	1610	15.9859	20.0584	0.315684	0.844792	*
CL100.Contig9_All	308	8.3399	19.779	1.18298	0.510596	*
CL1000.Contig10_All	1022	33.0358	57.9381	0.798213	0.046488	*
CL1000.Contig11_All	2526	189.091	174.358	-0.116599	0.951492	*
CL1000.Contig12_All	2350	145.02	162.456	0.163093	0.934666	*
CL1000.Contig1_All	1658	16.0081	34.6529	1.08292	0.740333	*
CL1000.Contig2_All	2685	165.462	175.878	0.0877349	0.945564	*
CL1000.Contig3_All	2785	208.932	186.759	-0.161316	1	*
CL1000.Contig4_All	2721	73.3563	83.2948	0.18176	0.925434	*
CL1000.Contig5_All	4215	227.653	180.091	-0.337001	0.486374	*
CL1000.Contig6_All	1017	17.37	18.2894	0.0717343	0.913537	*
CL1000.Contig7_All	2437	146.671	170.308	0.214654	0.929126	*
CL1000.Contig8_All	2605	61.9182	80.9831	0.383648	0.8905	*
CL1000.Contig9_All	3655	390.039	306.599	-0.346598	0.0020239	*
CL10000.Contig1_All	743	53.1805	65.8999	0.305939	0.989916	*
CL10000.Contig2_All	900	73.7616	118.34	0.677133	0.754519	*
CL10001.Contig1_All	1045	4.52005	11.7302	1.2575	1	*
CL10001.Contig2_All	2766	358.825	440.735	0.296133	0.970185	*
CL10002.Contig1_All	1294	612.463	812.917	0.4081	0.487059	*
CL10002.Contig2_All	731	436.842	280.879	-0.635946	0.0886707	*
CL10002.Contig3_All	1716	783.854	876.397	0.160871	0.936907	*
CL10003.Contig1_All	1688	8.34338	38.6192	2.12473	0.00503833	Up
CL10003.Contig2_All	1644	20.1425	98.0114	2.24565	6.57972e-10	Up
CL10004.Contig1_All	605	19.4564	23.1502	0.243163	0.937206	*
CL10004.Contig2_All	1873	98.7122	140.447	0.505855	0.179701	*
CL10005.Contig3_All	1151	23.6426	13.7585	-0.753029	1	*
CL10005.Contig4_All	796	37.8977	24.8409	-0.596391	0.762021	*
CL10006.Contig1_All	2062	792.634	733.926	-0.110925	0.977605	*
CL10006.Contig2_All	2248	1081.23	972.511	-0.152792	0.948202	*
CL10006.Contig3_All	1991	315.097	174.824	-0.847458	0.943736	*
CL10007.Contig1_All	1600	698.037	559.806	-0.318038	0.165903	*
CL10007.Contig3_All	1573	344.35	383.104	0.153581	0.957003	*
CL10008.Contig1_All	2437	939.013	709.135	-0.404754	0.954456	*
CL10008.Contig2_All	1338	349.043	130.115	-1.41901	0.269389	*
CL10009.Contig2_All	1344	109.471	41.1797	-1.39619	1.59872e-14	Down
CL1001.Contig10_All	1362	45.209	34.857	-0.368972	0.887173	*
CL1001.Contig11_All	1418	17.3498	32.2835	0.87107	0.842422	*
CL1001.Contig1_All	2526	44.4907	34.3191	-0.368217	0.873687	*
CL1001.Contig2_All	1535	26.0789	41.7162	0.664231	0.745061	*
CL1001.Contig3_All	2101	45.8508	13.6884	-1.6964	0.0919933	*
CL1001.Contig4_All	2444	70.5369	25.4107	-1.44924	0.0435668	Down
CL1001.Contig5_All	1845	33.3632	18.432	-0.833413	0.613078	*
CL1001.Contig8_All	1480	52.0738	28.6567	-0.846914	0.842268	*
CL10010.Contig1_All	1480	43.7852	44.8938	0.0355387	0.91407	*
CL10010.Contig2_All	1960	43.4716	51.4561	0.239898	0.89036	*
CL10011.Contig1_All	991	141.239	50.8474	-1.46194	0.318724	*
CL10011.Contig2_All	1023	115.028	74.5287	-0.621628	0.629829	*
CL10012.Contig1_All	2516	140.774	125.859	-0.160771	1	*
CL10012.Contig2_All	3039	136.248	136.625	0.00396899	1	*
CL10013.Contig2_All	2499	133.804	181.891	0.441068	0.131309	*
CL10014.Contig1_All	2170	320.496	279.564	-0.196689	1	*
CL10014.Contig2_All	2393	118.912	144.724	0.281979	0.909244	*
CL10014.Contig3_All	2339	429.293	389.616	-0.139684	0.941499	*
CL10015.Contig1_All	1191	308.592	274.301	-0.169549	0.927741	*
CL10015.Contig2_All	1232	328.515	374.171	0.187385	0.918602	*
CL10016.Contig1_All	1609	229.415	211.265	-0.118551	0.9973	*
CL10016.Contig2_All	940	122.666	139.274	0.182259	0.974375	*
CL10016.Contig3_All	803	13.8911	7.86647	-0.770824	0.725808	*
CL10017.Contig1_All	1341	60.4643	86.3633	0.509626	1	*
CL10017.Contig2_All	1811	102.882	121.655	0.240372	0.904069	*
CL10018.Contig1_All	2249	137.649	153.52	0.156712	0.956775	*
CL10018.Contig2_All	2477	136.243	177.103	0.376791	0.320296	*
CL10019.Contig1_All	1132	24.0203	9.25504	-1.31532	0.611048	*
CL10019.Contig2_All	1125	63.643	37.0004	-0.771773	0.0979416	*
CL10019.Contig3_All	1162	69.2172	47.9154	-0.52456	0.796027	*
CL1002.Contig1_All	856	60.15	87.8964	0.542259	0.848086	*
CL1002.Contig2_All	851	81.0974	114.517	0.494412	0.883347	*
CL1002.Contig3_All	562	66.7544	20.4663	-1.67383	2.38042e-05	Down
CL1002.Contig4_All	1326	246.414	232.332	-0.084663	0.959192	*
CL1002.Contig5_All	732	81.5747	91.3731	0.162398	0.933229	*
CL10020.Contig1_All	1395	33.6945	288.512	3.07321	0.132739	*
CL10021.Contig2_All	1202	61.1479	58.4854	-0.06352	0.926808	*
CL10022.Contig1_All	1035	50.3918	33.5647	-0.576869	0.997531	*
CL10022.Contig2_All	1395	51.0697	39.1797	-0.376753	0.854734	*
CL10023.Contig1_All	1275	311.479	338.155	0.118306	0.956753	*
CL10023.Contig2_All	1222	53.5475	37.3032	-0.513843	0.762046	*
CL10024.Contig1_All	2534	51.8533	59.5894	0.19825	0.90554	*
CL10024.Contig4_All	2490	76.4685	79.6774	0.058806	0.938736	*
CL10025.Contig1_All	3417	361.127	512.443	0.504104	0.014788	*
CL10025.Contig2_All	3366	263.137	192.317	-0.450988	0.391088	*
CL10026.Contig1_All	3826	90.7358	138.042	0.601763	0.76926	*
CL10026.Contig2_All	1039	103.552	133.547	0.364925	0.742227	*
CL10027.Contig1_All	1239	192.897	149.046	-0.370621	0.192871	*
CL10027.Contig2_All	1191	21.2031	14.5103	-0.52713	0.836894	*
CL10028.Contig1_All	408	18.7916	7.45038	-1.26162	0.390196	*
CL10028.Contig2_All	580	26.0874	11.2216	-1.1704	0.493508	*
CL10029.Contig2_All	1166	39.6254	17.326	-1.16321	1	*
CL1003.Contig2_All	1134	36.5145	58.4147	0.668168	0.622882	*
CL1003.Contig3_All	2155	463.905	701.548	0.596013	0.799006	*
CL1003.Contig4_All	766	14.6007	13.593	-0.0985209	0.883052	*
CL1003.Contig5_All	2514	600.506	828.465	0.463824	0.0100827	*
CL10030.Contig2_All	2559	363.976	424.481	0.221483	0.767761	*
CL10030.Contig3_All	2206	90.1136	60.1054	-0.57899	0.865232	*
CL10030.Contig4_All	2414	34.4031	36.3741	0.0788917	0.891758	*
CL10030.Contig5_All	2804	312.261	307.841	-0.0205235	0.97041	*
CL10030.Contig6_All	2538	755.068	754.055	-0.00193446	0.974762	*
CL10031.Contig1_All	1199	29.9153	62.5895	1.04859	0.0197188	Up
CL10031.Contig2_All	1198	35.4454	78.9162	1.14003	0.000271492	Up
CL10032.Contig1_All	827	186.98	192.427	0.0412849	0.996732	*
CL10032.Contig2_All	980	169.242	202.744	0.259638	0.839299	*
CL10032.Contig3_All	734	9.74424	12.6771	0.358153	0.966978	*
CL10033.Contig2_All	1068	861.791	741.912	-0.215911	0.97366	*
CL10034.Contig1_All	2496	703.037	761.802	0.115709	0.970417	*
CL10034.Contig2_All	2446	254.533	348.897	0.453931	0.572033	*
CL10034.Contig3_All	1324	37.9002	44.5272	0.228778	0.986995	*
CL10034.Contig4_All	622	49.3522	62.5819	0.338576	0.908679	*
CL10035.Contig1_All	1957	35.1458	35.2469	0.0040687	0.893747	*
CL10035.Contig2_All	1986	145.288	108.937	-0.413231	0.700055	*
CL10036.Contig1_All	866	14.2433	9.88675	-0.49867	0.867662	*
CL10036.Contig2_All	1557	373.523	282.797	-0.400612	0.955024	*
CL10036.Contig3_All	1511	413.672	243.847	-0.760899	0.812542	*
CL10037.Contig1_All	2310	408.162	342.929	-0.250787	0.961395	*
CL10037.Contig2_All	2589	286.82	238.102	-0.267886	0.953124	*
CL10037.Contig3_All	2547	161.736	178.054	0.138135	0.939405	*
CL10038.Contig1_All	1243	654.179	829.52	0.342283	0.0312555	*
CL10038.Contig2_All	1106	637.95	822.783	0.366732	0.000640121	*
CL10039.Contig10_All	925	98.6987	156.574	0.66217	0.00859759	*
CL10039.Contig1_All	948	86.898	101.586	0.22373	0.915308	*
CL10039.Contig2_All	1760	34.4034	40.2251	0.221585	0.975025	*
CL10039.Contig3_All	5783	159.802	119.031	-0.422907	0.912083	*
CL10039.Contig4_All	1503	78.5658	128.622	0.706447	0.013633	*
CL10039.Contig5_All	1126	56.6502	66.2772	0.224001	0.904569	*
CL10039.Contig6_All	1001	49.3798	42.3039	-0.219935	0.905633	*
CL10039.Contig7_All	1484	64.2981	77.7515	0.271541	0.900946	*
CL10039.Contig8_All	817	11.1274	2.03384	-2.12784	0.276371	*
CL10039.Contig9_All	956	46.6191	109.247	1.21694	0.0142599	Up
CL1004.Contig2_All	1088	8.6858	30.8577	1.75333	1	*
CL10040.Contig1_All	1572	28.1292	98.2702	1.78074	8.94453e-07	Up
CL10040.Contig2_All	3767	344.042	516.545	0.58538	0.00423859	*
CL10041.Contig1_All	1087	28.1683	50.6194	0.830804	0.159838	*
CL10041.Contig2_All	3491	85.8688	130.594	0.60109	0.0855109	*
CL10042.Contig2_All	587	14.6098	25.1311	0.756036	1	*
CL10043.Contig2_All	1044	39.9645	63.7572	0.665042	0.28867	*
CL10044.Contig1_All	917	43.8504	53.031	0.270515	0.893024	*
CL10044.Contig2_All	999	78.1329	59.4973	-0.389302	0.894383	*
CL10045.Contig1_All	729	6.25283	19.5416	1.54657	0.342621	*
CL10045.Contig2_All	804	69.1518	108.203	0.640938	0.0149563	*
CL10046.Contig1_All	2855	55.2722	48.2323	-0.194058	0.905024	*
CL10046.Contig2_All	3394	168.949	92.6766	-0.861666	0.999998	*
CL10046.Contig3_All	4167	101.853	60.603	-0.74268	0.000667038	*
CL10047.Contig1_All	1500	121.337	219.195	0.849687	5.09246e-09	*
CL10048.Contig1_All	2337	349.314	395.842	0.180077	0.918462	*
CL10048.Contig2_All	2166	351.027	405.943	0.209327	0.863272	*
CL10049.Contig2_All	1458	39.9664	24.0582	-0.716754	0.550102	*
CL10049.Contig3_All	1173	13.2078	21.589	0.681847	1	*
CL10049.Contig4_All	444	8.3405	10.8728	0.357522	0.975915	*
CL1005.Contig2_All	3082	546.557	574.799	0.0725988	0.977438	*
CL1005.Contig3_All	3258	152.327	249.428	0.709007	0.849913	*
CL1005.Contig4_All	3241	426.48	350.765	-0.281489	0.969606	*
CL10050.Contig1_All	1158	50.3889	102.979	1.02156	0.70045	*
CL10050.Contig2_All	1637	6.94259	21.9682	1.57305	0.351655	*
CL10050.Contig3_All	1569	60.8359	132.69	1.1166	0.577554	*
CL10051.Contig2_All	2140	21.5336	8.78239	-1.23256	0.635666	*
CL10053.Contig2_All	1038	11.4685	8.67154	-0.378076	0.959811	*
CL10054.Contig1_All	1371	53.1912	100.805	0.913885	0.00101559	*
CL10054.Contig2_All	1183	35.4956	52.3145	0.551025	0.795764	*
CL10054.Contig3_All	1214	15.9936	60.4156	1.87451	6.15734e-05	Up
CL10054.Contig4_All	1672	70.9473	107.315	0.592497	0.0922537	*
CL10055.Contig1_All	1012	2345.43	1310.55	-0.839362	0.414248	*
CL10056.Contig1_All	1178	56.6509	29.6759	-0.917693	0.195861	*
CL10056.Contig2_All	2210	217.271	121.33	-0.837093	9.43884e-11	*
CL10057.Contig1_All	1375	21.202	30.2075	0.497588	0.808612	*
CL10057.Contig2_All	1368	18.4363	51.1658	1.44018	0.202782	*
CL10058.Contig1_All	2217	29.4851	25.8705	-0.184244	0.878388	*
CL10058.Contig2_All	1794	87.2626	86.0818	-0.0195062	0.969485	*
CL10058.Contig3_All	1879	276.996	313.169	0.176675	0.922691	*
CL10058.Contig4_All	2037	119.237	162.915	0.448134	0.905988	*
CL10058.Contig8_All	1739	36.5171	27.3802	-0.406867	0.872896	*
CL10059.Contig2_All	609	14.5975	17.6137	0.260187	1	*
CL10059.Contig3_All	623	9.72042	12.9004	0.3854	0.8348	*
CL1006.Contig1_All	3343	424.247	1026.89	1.27398	0.950001	*
CL1006.Contig2_All	3956	778.09	2180.23	1.48568	0.940954	*
CL10060.Contig1_All	513	14.6076	9.80268	-0.545047	1	*
CL10060.Contig2_All	1485	83.3898	62.7276	-0.407021	0.812809	*
CL10061.Contig1_All	1715	374.285	365.312	-0.0349455	0.971168	*
CL10061.Contig2_All	1400	153.842	62.3487	-1.29394	0.787256	*
CL10062.Contig1_All	816	20.163	15.8453	-0.335174	0.904301	*
CL10062.Contig2_All	924	11.4769	16.9713	0.538588	0.80547	*
CL10062.Contig4_All	837	23.6645	31.2661	0.392269	0.849791	*
CL10063.Contig1_All	972	2488.19	488.579	-2.34686	1.55476e-12	Down
CL10063.Contig2_All	1602	6485.55	1792.68	-1.85472	0	Down
CL10063.Contig3_All	1260	4521	1308.26	-1.78847	1.30118e-13	Down
CL10063.Contig4_All	849	800.223	106.056	-2.90776	0.153998	*
CL10064.Contig1_All	1193	481.403	521.258	0.114599	0.97633	*
CL10064.Contig2_All	907	14.6051	16.5966	0.176868	1	*
CL10064.Contig3_All	1011	21.5543	19.7481	-0.122324	0.974477	*
CL10065.Contig2_All	945	11.1238	18.7983	0.723381	0.725521	*
CL10066.Contig1_All	1467	14.9339	20.2591	0.42374	0.888656	*
CL10066.Contig2_All	1596	35.802	68.5375	0.924252	1	*
CL10067.Contig1_All	2842	938.709	445.068	-1.07552	1.33227e-15	Down
CL10067.Contig2_All	2628	903.002	410.998	-1.13433	1.22125e-15	Down
CL10068.Contig1_All	1287	195.705	96.2405	-1.01893	0.0334752	Down
CL10068.Contig2_All	1093	241.878	170.631	-0.501749	0.626524	*
CL10068.Contig3_All	1316	139.718	121.868	-0.196203	0.934541	*
CL10069.Contig1_All	1006	153.59	174.445	0.182952	0.934629	*
CL10069.Contig2_All	1039	151.846	170.851	0.16943	0.93378	*
CL1007.Contig1_All	1949	179.713	227.162	0.336918	0.87041	*
CL1007.Contig2_All	1942	279.117	339.425	0.281617	0.354648	*
CL1007.Contig3_All	2054	118.145	137.234	0.21496	0.928811	*
CL10070.Contig1_All	2344	686.529	505.929	-0.439889	0.030072	*
CL10070.Contig2_All	2430	133.88	91.6751	-0.543062	0.48443	*
CL10070.Contig3_All	1156	238.179	161.991	-0.554249	0.0213116	*
CL10072.Contig1_All	954	131.739	131.496	-0.00264267	0.991955	*
CL10073.Contig1_All	1224	369.42	430.996	0.222044	0.903207	*
CL10074.Contig1_All	2030	179.416	147.723	-0.279267	0.793125	*
CL10074.Contig2_All	1546	41.2955	56.2434	0.439618	0.872659	*
CL10075.Contig1_All	670	27.8312	11.9677	-1.17367	0.0940628	*
CL10075.Contig2_All	954	37.5625	19.5357	-0.920241	0.30437	*
CL10076.Contig1_All	762	10.7687	12.7752	0.233277	0.93312	*
CL10076.Contig2_All	2713	127.9	141.25	0.142529	0.937244	*
CL10076.Contig3_All	2882	116.432	143.306	0.298075	0.868269	*
CL10077.Contig1_All	2092	689.484	568.715	-0.277517	0.629845	*
CL10077.Contig2_All	1991	639.566	537.311	-0.251051	0.0657428	*
CL10078.Contig2_All	2221	990.276	728.717	-0.442125	0.901144	*
CL10079.Contig2_All	1127	6.26996	11.998	0.86875	0.735433	*
CL1008.Contig3_All	916	5.22012	13.3392	1.25085	1	*
CL1008.Contig4_All	5025	31.6453	140.749	2.12989	0.597641	*
CL10080.Contig1_All	3107	395.812	385.933	-0.0364007	0.966693	*
CL10080.Contig2_All	3167	245.194	421.655	0.780509	0.20529	*
CL10081.Contig1_All	1876	3.47487	94.5487	4.52383	0	Up
CL10081.Contig2_All	800	1.74078	28.623	3.60625	5.93707e-10	Up
CL10082.Contig1_All	751	9.39676	9.56276	0.0236088	0.828934	*
CL10083.Contig1_All	1506	28.1515	45.2494	0.67207	0.667997	*
CL10083.Contig2_All	1469	25.0232	47.4986	0.906863	0.0410579	*
CL10084.Contig2_All	1272	1320.51	1263.2	-0.0639799	0.980273	*
CL10085.Contig2_All	2558	129.739	73.5892	-0.812455	0.3203	*
CL10086.Contig1_All	1117	159.234	256.853	0.687513	0.631646	*
CL10086.Contig2_All	722	97.6844	154.872	0.661272	0.0964593	*
CL10086.Contig3_All	513	13.5544	14.7556	0.117013	0.98895	*
CL10087.Contig1_All	456	101.47	93.0874	-0.123549	0.937396	*
CL10087.Contig2_All	482	56.6779	86.6894	0.607274	0.835905	*
CL10088.Contig1_All	3347	389.8	312.935	-0.31627	0.743587	*
CL10088.Contig2_All	3214	337.906	270.912	-0.318096	0.200516	*
CL10089.Contig2_All	759	35.8572	30.392	-0.233863	0.885386	*
CL1009.Contig1_All	893	246.764	204.293	-0.271691	0.850095	*
CL1009.Contig2_All	902	264.436	183.246	-0.527539	0.429369	*
CL10090.Contig1_All	3690	274.99	268.113	-0.03645	0.958512	*
CL10090.Contig2_All	3664	273.254	297.614	0.122912	0.951804	*
CL10091.Contig1_All	1078	45.1897	25.746	-0.795955	0.502349	*
CL10091.Contig2_All	1157	10.7767	6.77751	-0.620502	0.80821	*
CL10091.Contig3_All	2983	52.1523	42.1096	-0.304261	0.897932	*
CL10091.Contig4_All	3611	134.508	88.8507	-0.5946	0.0384283	*
CL10092.Contig1_All	1720	134.788	259.691	0.9427	0.806536	*
CL10092.Contig2_All	1516	209.194	289.292	0.466422	0.479452	*
CL10093.Contig1_All	1585	212.078	229.296	0.112281	0.977461	*
CL10093.Contig2_All	1639	142.11	115.083	-0.302764	0.906621	*
CL10093.Contig3_All	999	148.756	128.356	-0.211783	1	*
CL10094.Contig1_All	757	138.001	110.872	-0.314097	0.941955	*
CL10094.Contig2_All	789	51.1075	168.232	1.7059	0.00045778	Up
CL10094.Contig3_All	769	119.571	197.309	0.719444	0.591164	*
CL10095.Contig1_All	2189	357.875	606.814	0.760701	0.0197113	*
CL10095.Contig2_All	2094	648.089	839.857	0.373614	0.902421	*
CL10096.Contig1_All	829	6.25729	9.67434	0.578888	1	*
CL10096.Contig2_All	2091	200.185	417.659	1.0585	3.7832e-12	Up
CL10097.Contig1_All	3939	902.583	888.338	-0.0229343	0.978133	*
CL10097.Contig2_All	4074	1031.65	1003.3	-0.0401871	0.985593	*
CL10097.Contig3_All	2067	187.688	127.895	-0.551	0.720296	*
CL10098.Contig1_All	3347	9.0323	181.293	4.23001	0.00322353	Up
CL10098.Contig2_All	3573	202.34	547.982	1.43437	0.894398	*
CL10098.Contig3_All	3053	224.637	721.881	1.68123	0.927814	*
CL10099.Contig1_All	2073	984.629	657.787	-0.581477	0.00667546	*
CL10099.Contig2_All	2113	1377.59	850.577	-0.695203	0.395968	*
CL101.Contig1_All	2115	101.558	110.751	0.124234	0.936154	*
CL101.Contig2_All	2012	37.5442	74.8252	0.982388	0.0166928	*
CL101.Contig4_All	1027	46.6043	46.0948	-0.0156342	0.912775	*
CL1010.Contig1_All	1429	281.615	249.22	-0.175867	0.951626	*
CL1010.Contig3_All	2843	62.228	151.799	1.27751	0.845668	*
CL1010.Contig4_All	2296	12.539	120.583	3.19901	0.0646964	*
CL1010.Contig5_All	3741	42.3772	108.284	1.33985	0.841823	*
CL10101.Contig1_All	2495	49.7381	29.4726	-0.741964	0.466046	*
CL10102.Contig1_All	2165	255.482	309.03	0.273878	0.925999	*
CL10102.Contig2_All	2132	1064.13	817.656	-0.379842	0.971409	*
CL10102.Contig3_All	1630	327.757	179.675	-0.864838	0.94351	*
CL10103.Contig2_All	613	18.0813	7.39455	-1.21793	1	*
CL10104.Contig1_All	2230	618.046	433.11	-0.512322	9.84934e-06	*
CL10104.Contig2_All	3477	904.495	640.755	-0.496905	3.33461e-05	*
CL10106.Contig2_All	1602	58.3884	69.5387	0.24953	0.899841	*
CL10106.Contig4_All	1308	54.9089	39.0683	-0.484066	0.811799	*
CL10106.Contig5_All	1650	72.5901	56.5556	-0.3564	0.9024	*
CL10106.Contig6_All	2173	50.0289	57.783	0.205344	0.914657	*
CL10106.Contig7_All	1738	13.2255	13.2422	0.00172728	0.840577	*
CL10107.Contig1_All	2420	471.17	706.091	0.582931	0.943391	*
CL10107.Contig2_All	2390	253.05	389.389	0.620466	0.959298	*
CL10108.Contig1_All	2207	129.6	106.704	-0.278877	0.881222	*
CL10108.Contig2_All	2134	131.006	113.614	-0.204378	0.937327	*
CL10108.Contig3_All	1977	460.273	218.112	-1.07511	1.14353e-14	Down
CL10108.Contig4_All	1248	23.6483	24.3554	0.0413623	0.875596	*
CL10108.Contig5_All	1229	50.7419	38.5938	-0.388954	0.85907	*
CL10108.Contig7_All	1613	29.8856	23.9811	-0.309853	0.872183	*
CL10108.Contig8_All	2143	600.966	314.017	-0.934985	0.000712321	*
CL10108.Contig9_All	1520	30.926	39.1929	0.335363	0.878979	*
CL10109.Contig1_All	1207	66.7806	57.3271	-0.21787	0.913206	*
CL10109.Contig2_All	1313	323.551	286.236	-0.1764	0.921443	*
CL1011.Contig1_All	1123	90.3869	122.356	0.434152	1	*
CL1011.Contig2_All	1100	49.6779	99.0134	0.985506	0.607477	*
CL10110.Contig1_All	897	10.0701	46.8326	2.14562	0.403627	*
CL10110.Contig2_All	2323	162.975	382.567	1.2277	6.82416e-11	Up
CL10111.Contig1_All	3060	329.288	220.52	-0.577009	0.00013403	*
CL10111.Contig2_All	796	14.9435	12.1296	-0.286819	0.956507	*
CL10111.Contig3_All	472	25.3855	17.77	-0.498886	1	*
CL10112.Contig1_All	1281	33.7378	420.325	3.61322	1.8126e-05	Up
CL10112.Contig2_All	1303	28.5433	400.222	3.77879	5.27688e-06	Up
CL10113.Contig3_All	1068	42.4622	52.9723	0.314646	0.887967	*
CL10115.Contig1_All	1160	33.3409	43.2386	0.368566	0.869665	*
CL10115.Contig2_All	1057	18.7788	41.3073	1.11016	0.604063	*
CL10117.Contig1_All	646	70.8757	56.4101	-0.325908	0.865311	*
CL10117.Contig2_All	707	71.2292	60.4771	-0.233713	0.899938	*
CL10119.Contig1_All	657	20.4964	33.7603	0.702062	0.619027	*
CL10119.Contig2_All	986	17.7081	25.626	0.517001	0.811547	*
CL10119.Contig3_All	575	20.1511	43.0796	1.07144	0.014105	Up
CL1012.Contig11_All	1912	30.9186	29.0319	-0.0888675	0.883943	*
CL1012.Contig12_All	2013	128.265	43.5265	-1.54477	4.71132e-09	Down
CL1012.Contig13_All	2488	5.5607	19.6022	1.70299	0.00591465	Up
CL1012.Contig1_All	1694	115.116	74.9648	-0.614382	0.265495	*
CL1012.Contig2_All	1965	36.8538	35.2161	-0.0643894	0.900862	*
CL1012.Contig3_All	1868	20.2044	7.61266	-1.3342	0.621794	*
CL1012.Contig4_All	1472	140.098	90.9416	-0.619749	1	*
CL1012.Contig5_All	1535	35.1363	41.8769	0.24888	0.890136	*
CL1012.Contig6_All	1807	19.4513	13.102	-0.547189	0.819992	*
CL1012.Contig7_All	2054	18.803	5.17661	-1.73683	0.563035	*
CL1012.Contig8_All	2025	44.1246	17.6605	-1.28936	0.25433	*
CL1012.Contig9_All	1878	92.841	37.2233	-1.30333	0.115093	*
CL10120.Contig1_All	772	3.82497	37.4237	3.08486	0.0304679	Up
CL10122.Contig1_All	2194	23.6419	23.4885	-0.00913077	1	*
CL10123.Contig1_All	1037	589.187	1030.64	0.806051	0.350421	*
CL10124.Contig1_All	2660	151.558	178.808	0.237583	1	*
CL10124.Contig2_All	2807	164.718	205.409	0.317349	0.860888	*
CL10125.Contig1_All	2291	10328.9	2608.05	-1.98537	0	Down
CL10125.Contig2_All	1293	127.238	53.7753	-1.23232	0.0662547	*
CL10125.Contig3_All	1319	131.398	50.0338	-1.38122	6.2493e-07	Down
CL10126.Contig1_All	2098	1152.42	1513.87	0.393384	0.000245158	*
CL10126.Contig2_All	2123	1146.79	1491.22	0.378703	0	*
CL10127.Contig1_All	2807	372.418	125.908	-1.55953	1.22673e-05	Down
CL10127.Contig2_All	2630	196.276	148.025	-0.405453	0.898452	*
CL10128.Contig1_All	2154	30.9385	22.2562	-0.463414	0.832146	*
CL10128.Contig2_All	2354	15.6248	23.46	0.566588	0.812913	*
CL10128.Contig3_All	2197	101.13	189.254	0.899725	0.800658	*
CL10129.Contig1_All	2198	99.0974	79.0302	-0.324007	0.98733	*
CL10129.Contig2_All	2098	47.5603	115.055	1.26279	0.805049	*
CL10129.Contig3_All	2068	12.8878	12.3591	-0.0574039	0.837226	*
CL10129.Contig4_All	2065	36.4959	9.79747	-1.82866	2.33684e-05	Down
CL10129.Contig5_All	2098	51.4665	11.8871	-2.05431	7.21068e-07	Down
CL10129.Contig6_All	1830	12.2012	4.26309	-1.38466	0.606778	*
CL10129.Contig7_All	1860	38.1788	9.31408	-1.96081	0.499865	*
CL1013.Contig1_All	1345	37.5869	9.49296	-1.91302	0.229399	*
CL1013.Contig3_All	1104	5558.45	1740.02	-1.6752	2.18622e-07	Down
CL1013.Contig4_All	1653	46801.2	2190.12	-4.41704	0	Down
CL10130.Contig1_All	1667	207.694	157.947	-0.393571	0.935726	*
CL10130.Contig2_All	3412	663.16	413.565	-0.680372	0.0051007	*
CL10130.Contig3_All	3558	216.995	143.756	-0.591796	0.0521758	*
CL10131.Contig1_All	4316	403.459	382.971	-0.0750614	0.962316	*
CL10131.Contig2_All	4433	412.778	401.597	-0.0395522	0.964379	*
CL10132.Contig1_All	1184	17.051	8.37224	-0.971176	0.544415	*
CL10133.Contig1_All	4225	1803.05	811.528	-1.15108	0.000470343	Down
CL10133.Contig2_All	4347	354.1	235.455	-0.587344	0.944263	*
CL10134.Contig1_All	930	97.1191	98.6702	0.0227046	0.939699	*
CL10134.Contig2_All	995	29.9269	45.9777	0.608516	0.858816	*
CL10135.Contig1_All	652	7.65401	32.6867	2.0034	0.0813174	*
CL10135.Contig2_All	704	7.30175	30.687	1.97663	4.42514e-05	Up
CL10137.Contig1_All	1168	15.3112	16.8593	0.133435	0.960485	*
CL10137.Contig2_All	2642	295.47	346.782	0.23054	0.669724	*
CL10138.Contig1_All	877	104.27	83.5646	-0.317103	0.857516	*
CL10138.Contig2_All	2098	157.158	117.652	-0.415646	0.419251	*
CL10139.Contig1_All	1243	8.37088	19.7904	1.17883	0.747036	*
CL10139.Contig2_All	1305	105.591	51.3076	-1.03173	0.549271	*
CL10139.Contig4_All	1241	48.6636	58.114	0.252879	0.915808	*
CL1014.Contig1_All	1729	19.8029	5.07329	-1.83485	0.0906761	*
CL1014.Contig3_All	1704	92.7954	18.0748	-2.31831	0	Down
CL10140.Contig1_All	860	277.732	410.253	0.56171	0.933984	*
CL10140.Contig2_All	908	631.277	431.938	-0.546748	0.93054	*
CL10141.Contig2_All	2281	429.248	416.99	-0.0417322	0.976557	*
CL10141.Contig3_All	1220	1409.3	782.763	-0.84779	0.91808	*
CL10142.Contig1_All	5321	294.428	167.125	-0.814521	0.407561	*
CL10142.Contig2_All	5702	263.686	244.039	-0.111414	0.960358	*
CL10142.Contig3_All	1918	10.0889	15.4089	0.579907	0.832263	*
CL10142.Contig4_All	5805	222.88	162.435	-0.454816	0.797046	*
CL10142.Contig5_All	5457	152.797	87.5198	-0.799287	0.915299	*
CL10142.Contig6_All	2337	76.4316	35.3284	-1.09896	0.245973	*
CL10142.Contig7_All	2186	104.254	58.1819	-0.834253	0.0585974	*
CL10143.Contig1_All	1128	123.423	104.741	-0.235417	0.898881	*
CL10143.Contig2_All	689	30.9424	29.0526	-0.0889468	0.968439	*
CL10144.Contig1_All	894	64.3139	72.7995	0.177079	0.922066	*
CL10144.Contig2_All	1013	54.1964	70.1573	0.368416	0.853483	*
CL10144.Contig3_All	3033	2869.02	2202.18	-0.381523	0.117094	*
CL10147.Contig1_All	4928	1109.13	580.615	-0.932983	9.41942e-08	*
CL10147.Contig2_All	3590	573.393	405.168	-0.500309	0.965248	*
CL10147.Contig3_All	3607	392.576	146.546	-1.41754	0.923547	*
CL10148.Contig1_All	1195	226.343	461.266	1.02494	2.86458e-07	Up
CL10148.Contig2_All	1190	237.437	476.618	1.00327	0.00234376	Up
CL10149.Contig1_All	563	53.9265	195.928	1.84848	6.59038e-06	Up
CL10149.Contig2_All	766	43.4785	297.542	2.75607	0.000703696	Up
CL1015.Contig1_All	1621	16.3338	43.8072	1.38752	0.605835	*
CL1015.Contig2_All	2651	30.5611	16.9318	-0.827475	0.764706	*
CL1015.Contig3_All	2544	36.8825	53.2106	0.520927	0.853681	*
CL1015.Contig4_All	1542	38.9052	32.7952	-0.241974	0.891017	*
CL1015.Contig5_All	1770	113.675	132.74	0.222486	1	*
CL1015.Contig6_All	1711	36.8613	51.597	0.477869	1	*
CL10150.Contig1_All	1770	884.049	269.701	-1.7103	0.00445086	Down
CL10151.Contig1_All	727	12.8694	13.6636	0.0822681	1	*
CL10151.Contig2_All	2429	94.1935	97.6136	0.0511012	0.967444	*
CL10152.Contig2_All	1098	30.2493	16.6671	-0.834864	0.579117	*
CL10153.Contig1_All	1492	276.153	351.214	0.346143	0.777577	*
CL10154.Contig1_All	1858	193.736	172.334	-0.168266	0.948585	*
CL10154.Contig2_All	2001	252.99	197.631	-0.355209	0.92169	*
CL10155.Contig1_All	2323	555.695	742.256	0.41719	0.961028	*
CL10155.Contig2_All	2190	33.4048	44.007	0.390889	0.855679	*
CL10155.Contig3_All	2609	961.186	848.247	-0.180198	0.959693	*
CL10156.Contig1_All	800	2.09272	20.7138	2.95507	0.00510061	Up
CL10156.Contig2_All	1319	96.6035	91.3002	-0.080885	0.963423	*
CL10157.Contig1_All	1911	105.315	74.4944	-0.495768	0.854957	*
CL10157.Contig2_All	1997	57.7431	79.7277	0.460903	0.774082	*
CL10157.Contig3_All	1832	59.0857	40.7466	-0.528931	0.807261	*
CL10158.Contig2_All	508	102.505	142.679	0.474462	0.664507	*
CL10159.Contig1_All	1136	5.9089	11.1825	0.849856	0.734265	*
CL10159.Contig2_All	1045	117.142	114.188	-0.0366361	0.991531	*
CL1016.Contig1_All	1461	500.795	364.283	-0.458446	0.545693	*
CL1016.Contig2_All	2272	1145.28	818.966	-0.483486	6.11893e-05	*
CL1016.Contig3_All	2039	218.705	312.802	0.514949	0.86323	*
CL10160.Contig1_All	1728	62.2199	79.7261	0.354327	0.892438	*
CL10160.Contig2_All	1785	82.0064	125.674	0.611845	0.638437	*
CL10161.Contig1_All	905	20.4892	23.8018	0.209892	0.873077	*
CL10161.Contig2_All	853	8.00004	22.3156	1.40724	0.379422	*
CL10161.Contig4_All	843	9.38574	26.1398	1.41528	0.140035	*
CL10162.Contig1_All	1504	52.8497	44.2446	-0.252916	0.953682	*
CL10162.Contig2_All	1710	70.5596	59.5304	-0.242726	0.952045	*
CL10163.Contig1_All	4348	425.087	454.51	0.0964061	0.95841	*
CL10165.Contig1_All	1507	360.464	362.162	0.00676813	0.975969	*
CL10165.Contig2_All	1843	91.1828	49.0316	-0.88611	0.818062	*
CL10167.Contig1_All	1557	3918.3	2578.56	-0.603539	0.0335406	*
CL10168.Contig1_All	1667	49.0095	70.3247	0.515112	0.606922	*
CL10168.Contig2_All	1971	88.9844	61.9229	-0.518416	0.383795	*
CL10169.Contig2_All	1738	121.673	144.285	0.244684	1	*
CL1017.Contig1_All	1534	263.864	225.367	-0.226901	0.797426	*
CL1017.Contig2_All	1398	278.09	222.463	-0.321131	0.276078	*
CL10170.Contig1_All	3029	278.121	408.588	0.553836	0.0425224	*
CL10170.Contig2_All	3202	45.5079	82.6926	0.852279	0.396524	*
CL10170.Contig3_All	3028	63.5975	72.1592	0.180443	0.912306	*
CL10171.Contig1_All	1313	17.3919	25.9326	0.558773	1	*
CL10172.Contig1_All	1201	11.1232	19.1048	0.746005	0.741814	*
CL10172.Contig2_All	1962	35.8421	33.0317	-0.11557	0.892594	*
CL10173.Contig1_All	2037	1663.57	1176.21	-0.499895	6.13815e-08	*
CL10174.Contig1_All	1330	221.495	142.527	-0.633648	0.727243	*
CL10174.Contig2_All	1363	221.656	236.939	0.0959102	0.955223	*
CL10174.Contig3_All	1234	340.998	305.06	-0.160336	1	*
CL10175.Contig1_All	2192	27.8431	47.0656	0.743562	0.786841	*
CL10175.Contig2_All	1992	65.3372	103.853	0.663174	0.79825	*
CL10175.Contig3_All	1658	114.523	126.343	0.140935	0.938883	*
CL10175.Contig4_All	2273	68.8467	82.7502	0.263057	0.902293	*
CL10175.Contig5_All	2410	46.5073	40.4802	-0.197222	0.902159	*
CL10175.Contig6_All	1613	716.981	566.76	-0.338844	0.655362	*
CL10175.Contig7_All	1854	48.005	44.7019	-0.101394	0.903832	*
CL10175.Contig8_All	1958	126.872	140.309	0.144521	0.937181	*
CL10176.Contig1_All	292	11.1188	5.88597	-0.847114	0.920306	*
CL10176.Contig2_All	1765	70.1895	53.3075	-0.392641	0.835158	*
CL10176.Contig4_All	1563	6.95362	12.9764	0.840472	0.849212	*
CL10176.Contig6_All	581	221.664	276.455	0.317817	0.894985	*
CL10176.Contig7_All	2273	340.481	368.876	0.115344	0.957148	*
CL10177.Contig1_All	1636	251.954	251.022	-0.00532943	0.958183	*
CL10177.Contig2_All	1393	8.33853	74.0377	3.05273	0.151047	*
CL10178.Contig1_All	693	20.5165	7.79114	-1.32483	1	*
CL10178.Contig2_All	1061	59.7811	14.6946	-1.97658	1.70153e-12	Down
CL10179.Contig1_All	3034	141.055	192.723	0.448455	0.819034	*
CL10179.Contig2_All	3699	556.747	1014.84	0.865384	0.000979078	*
CL1018.Contig1_All	1906	231.252	179.439	-0.364782	0.877486	*
CL1018.Contig2_All	2165	62.2712	59.1643	-0.0730394	0.916494	*
CL1018.Contig3_All	1715	33.6921	31.9041	-0.0771067	0.889377	*
CL1018.Contig4_All	1794	104.443	9.84448	-3.32223	0.0515777	*
CL1018.Contig5_All	1744	92.9291	101.152	0.121483	0.930625	*
CL1018.Contig6_All	1607	104.988	78.7153	-0.412489	0.715728	*
CL1018.Contig7_All	593	149.806	107.969	-0.470003	1	*
CL10180.Contig1_All	1139	217.913	428.85	0.97456	4.52855e-08	*
CL10180.Contig2_All	1170	195.695	393.49	1.00527	0	Up
CL10181.Contig1_All	1076	34.7857	13.4376	-1.32991	0.632422	*
CL10181.Contig2_All	775	7.31317	21.1139	1.44891	0.0177776	Up
CL10182.Contig1_All	2646	463.337	312.906	-0.565341	0.95847	*
CL10182.Contig2_All	2818	714.007	511.046	-0.481953	0.894898	*
CL10184.Contig11_All	458	5.56228	14.8565	1.31773	0.223936	*
CL10184.Contig12_All	1493	110.732	123.326	0.154527	0.943693	*
CL10184.Contig13_All	1938	16.6832	25.8384	0.61142	0.798153	*
CL10184.Contig14_All	2937	62.1102	54.4089	-0.18883	0.916988	*
CL10184.Contig1_All	2701	27.7993	33.9285	0.281354	0.872365	*
CL10184.Contig3_All	2766	91.1545	88.8845	-0.0361152	0.931625	*
CL10184.Contig4_All	1994	56.2252	31.4973	-0.822827	0.874042	*
CL10184.Contig5_All	2660	33.6744	40.5189	0.262223	0.884084	*
CL10184.Contig7_All	2310	9.72652	5.75771	-0.694234	0.769033	*
CL10184.Contig8_All	1544	82.0266	47.4972	-0.779851	0.059516	*
CL10185.Contig1_All	617	19.4711	29.8464	0.59959	0.975222	*
CL10185.Contig2_All	1165	43.4292	26.7735	-0.684405	0.746977	*
CL10185.Contig3_All	1212	20.1765	34.9596	0.77344	0.659951	*
CL10187.Contig1_All	691	26.4408	38.8218	0.542787	0.775454	*
CL10187.Contig2_All	654	28.5291	31.6569	0.146839	0.89102	*
CL10188.Contig1_All	1983	271.5	113.441	-1.25412	0.277316	*
CL10188.Contig2_All	1911	320.802	98.0715	-1.70302	0	Down
CL10189.Contig1_All	1442	80.3763	50.5224	-0.662879	0.771338	*
CL10189.Contig2_All	1310	60.9006	39.3471	-0.621699	0.795008	*
CL10189.Contig3_All	1476	133.605	122.657	-0.122714	0.935693	*
CL10189.Contig4_All	2352	12.5424	27.0717	1.0705	0.712762	*
CL10189.Contig5_All	1059	79.3064	107.294	0.432927	0.86366	*
CL1019.Contig1_All	2365	173.028	144.407	-0.259773	0.930723	*
CL1019.Contig2_All	2299	65.7507	39.0063	-0.743441	0.518507	*
CL1019.Contig3_All	2546	36.151	76.4233	1.0662	0.0247247	Up
CL1019.Contig4_All	548	43.0739	35.9171	-0.257785	0.888712	*
CL10190.Contig2_All	6205	156.814	168.875	0.106462	0.943661	*
CL10190.Contig3_All	6342	182.162	185.141	0.0233214	0.992902	*
CL10191.Contig1_All	1636	239.856	188.274	-0.348242	0.162527	*
CL10191.Contig2_All	869	21.9174	17.5412	-0.310786	0.85652	*
CL10192.Contig1_All	3750	353.474	243.926	-0.533946	0.105354	*
CL10192.Contig2_All	1204	21.9265	14.1944	-0.604432	0.800189	*
CL10192.Contig3_All	3770	239.218	195.574	-0.289719	0.874696	*
CL10193.Contig1_All	3734	885.054	987.272	0.157571	1	*
CL10193.Contig2_All	1299	425.458	508.668	0.257339	0.606912	*
CL10194.Contig1_All	1256	157.265	178.47	0.181762	0.949193	*
CL10194.Contig2_All	1281	397.49	378.895	-0.0690006	0.969012	*
CL10195.Contig1_All	913	656.03	1625.98	1.30861	0.821552	*
CL10195.Contig2_All	727	320.986	794.791	1.30629	0.626443	*
CL10196.Contig1_All	1400	14.9288	67.8473	2.13546	6.4835e-06	Up
CL10196.Contig2_All	1372	33.0408	78.5133	1.23213	0.679251	*
CL10196.Contig3_All	1345	36.5325	7.55915	-2.1774	0.288289	*
CL10196.Contig4_All	1427	91.091	19.3217	-2.19881	0.0435354	Down
CL10197.Contig1_All	1119	63.2661	70.7551	0.159816	1	*
CL10197.Contig2_All	1393	68.8175	78.1054	0.181007	1	*
CL10198.Contig2_All	1253	287.809	349.442	0.279355	1	*
CL102.Contig1_All	890	5.22419	6.86086	0.353838	0.79887	*
CL102.Contig2_All	2225	506.814	168.449	-1.58536	0	Down
CL1020.Contig1_All	1888	218.563	376.72	0.783609	0.924688	*
CL1020.Contig2_All	1220	41.0483	68.2296	0.723898	0.892351	*
CL1020.Contig3_All	1163	886.191	741.105	-0.257728	0.946943	*
CL1020.Contig4_All	1171	1025.89	867.847	-0.241198	0.966764	*
CL10200.Contig1_All	2274	51.8655	53.655	0.0483283	0.912059	*
CL10200.Contig2_All	2365	100.049	97.8995	-0.0311289	0.933823	*
CL10201.Contig1_All	3580	1346.98	1253.43	-0.103792	0.967022	*
CL10201.Contig2_All	1244	402.932	409.261	0.0224482	0.966029	*
CL10201.Contig3_All	3473	471.627	625.193	0.406157	0.597025	*
CL10202.Contig1_All	1827	151.934	119.962	-0.339194	0.674485	*
CL10202.Contig2_All	1794	77.2383	84.2343	0.124069	0.923157	*
CL10202.Contig3_All	1895	87.2617	58.3997	-0.574013	0.134319	*
CL10203.Contig1_All	1846	149.337	44.0326	-1.74673	0.434348	*
CL10203.Contig2_All	1869	185.949	52.5886	-1.80913	0.267427	*
CL10204.Contig1_All	1523	329.894	342.191	0.0526964	0.973169	*
CL10204.Contig2_All	1541	337.532	338.333	0.00341653	0.970852	*
CL10205.Contig1_All	829	132.399	102.179	-0.371658	0.884957	*
CL10205.Contig2_All	932	91.1504	59.2429	-0.615998	0.906145	*
CL10206.Contig1_All	1446	761.05	528.108	-0.526604	2.04374e-05	*
CL10206.Contig2_All	1396	419.747	345.919	-0.278601	0.926433	*
CL10207.Contig1_All	1170	194.609	120.359	-0.690209	0.00378238	*
CL10207.Contig3_All	1239	34.1165	32.9888	-0.047552	0.889427	*
CL10207.Contig4_All	1677	281.738	336.954	0.257644	0.95468	*
CL10207.Contig5_All	1636	268.286	258.265	-0.054778	0.960471	*
CL10208.Contig1_All	1774	806.032	706.259	-0.19047	0.926955	*
CL10208.Contig2_All	1781	880.103	728.336	-0.272842	0.838683	*
CL10209.Contig1_All	2291	66.7413	71.0459	0.0893098	0.947907	*
CL10209.Contig2_All	2377	157.078	162.966	0.0528643	0.977965	*
CL10209.Contig3_All	3108	88.2977	122.067	0.464246	1	*
CL1021.Contig11_All	2710	259.627	781.009	1.58644	0.951928	*
CL1021.Contig12_All	2158	190.615	243.38	0.351459	0.950289	*
CL1021.Contig13_All	1040	15.3242	26.2751	0.752693	0.828497	*
CL1021.Contig14_All	2316	72.7221	42.2492	-0.774084	0.837659	*
CL1021.Contig15_All	2112	16.3512	37.5309	1.16655	0.220664	*
CL1021.Contig16_All	2198	77.8779	70.0027	-0.152431	0.915161	*
CL1021.Contig17_All	1570	8.00753	30.1447	1.82897	0.0940843	*
CL1021.Contig18_All	2705	516.798	1521.75	1.55684	0.938377	*
CL1021.Contig1_All	2400	125.382	130.497	0.0573891	0.946574	*
CL1021.Contig3_All	2733	260.263	836.246	1.68143	0.891145	*
CL1021.Contig4_All	2142	123.758	142.722	0.204664	0.941363	*
CL1021.Contig5_All	2129	35.7948	71.1066	0.977123	0.880715	*
CL1021.Contig6_All	1413	62.1739	55.8383	-0.153327	0.917557	*
CL1021.Contig7_All	1593	199.173	160.849	-0.307172	1	*
CL1021.Contig8_All	1415	125.619	179.97	0.516416	0.932163	*
CL1021.Contig9_All	2408	55.683	119.106	1.08785	0.830202	*
CL10211.Contig1_All	1512	9.04443	40.7701	2.0935	0.31076	*
CL10211.Contig2_All	1478	9.74358	44.5015	2.11758	0.414724	*
CL10213.Contig3_All	1517	18.7855	20.8877	0.148068	0.878215	*
CL10214.Contig1_All	3002	530.713	1057.71	0.994048	0.798456	*
CL10214.Contig2_All	1976	423.322	774.603	0.870677	0.893911	*
CL10215.Contig1_All	1448	260.957	854.63	1.70894	0.000550724	Up
CL10215.Contig2_All	1849	790.321	901.914	0.1904	0.97076	*
CL10216.Contig1_All	2358	1269.87	1129.57	-0.168812	0.947241	*
CL10216.Contig3_All	12260	2753.25	2302.75	-0.25771	0.928514	*
CL10217.Contig1_All	1127	18.3924	7.3384	-1.25177	0.652479	*
CL10217.Contig2_All	693	21.8907	30.3555	0.459749	0.832391	*
CL10217.Contig3_All	2440	241.554	203.474	-0.246762	0.933535	*
CL10217.Contig4_All	3088	71.7028	81.6133	0.185165	0.917945	*
CL10217.Contig5_All	1145	19.467	19.8994	0.0306623	0.865913	*
CL10217.Contig6_All	3781	209.326	167.168	-0.323301	0.891057	*
CL10218.Contig1_All	4035	274.945	357.524	0.378092	0.715602	*
CL10218.Contig2_All	3958	234.245	188.021	-0.316118	0.600526	*
CL10218.Contig3_All	790	130.373	128.223	-0.0238621	0.983087	*
CL10219.Contig1_All	1744	215.233	906.341	2.07077	0.13285	*
CL1022.Contig1_All	1430	317.784	281.352	-0.175278	0.94419	*
CL1022.Contig2_All	1342	359.838	298.947	-0.266915	0.92793	*
CL10220.Contig1_All	1638	18.4306	1.64807	-3.04588	0.130392	*
CL10220.Contig2_All	2154	882.264	634.838	-0.474398	7.77734e-09	*
CL10220.Contig4_All	1426	116.395	75.0837	-0.627967	0.850793	*
CL10220.Contig5_All	1920	226.332	169.452	-0.416146	0.289745	*
CL10220.Contig6_All	1904	305.894	226.437	-0.432826	0.0346933	*
CL10220.Contig7_All	2276	77.5034	26.7711	-1.51054	0.0169555	Down
CL10220.Contig8_All	2526	142.289	140.859	-0.0145039	0.945666	*
CL10221.Contig2_All	537	18.7801	38.3416	1.00434	0.0471952	Up
CL10222.Contig1_All	1985	71.6312	71.2331	-0.00796614	0.944305	*
CL10222.Contig2_All	1954	89.3376	72.2198	-0.304352	0.925937	*
CL10223.Contig1_All	2256	410.589	264.744	-0.631816	0.918637	*
CL10223.Contig2_All	2224	244.799	265.946	0.119226	0.952334	*
CL10224.Contig1_All	2346	158.318	165.73	0.0657334	0.951631	*
CL10224.Contig2_All	2437	418.916	239.841	-0.80288	0.908453	*
CL10224.Contig3_All	2312	204.245	255.507	0.322127	0.951318	*
CL10225.Contig1_All	1958	442.131	436.962	-0.0169399	0.984727	*
CL10225.Contig2_All	1068	206.115	184.736	-0.157454	1	*
CL10226.Contig2_All	728	14.2613	11.2722	-0.32242	1	*
CL10227.Contig1_All	3590	1733.26	1342.62	-0.368283	0.25955	*
CL10227.Contig2_All	3502	1697.78	1282.55	-0.404453	0.333349	*
CL10228.Contig10_All	1267	74.0396	63.7008	-0.214905	0.912902	*
CL10228.Contig2_All	2285	58.366	52.1016	-0.161848	0.905285	*
CL10228.Contig3_All	2069	193.639	207.601	0.100106	0.950516	*
CL10228.Contig4_All	1176	66.7344	70.2355	0.0730612	0.918335	*
CL10228.Contig5_All	1390	44.1325	36.1521	-0.283048	0.929004	*
CL10228.Contig7_All	2024	266.261	264.371	-0.0102548	0.969202	*
CL10228.Contig9_All	2180	47.9877	57.6981	0.262543	0.929492	*
CL10229.Contig1_All	1555	401.033	402.057	0.00367254	0.970871	*
CL10229.Contig2_All	1796	364.97	375.292	0.0401637	1	*
CL1023.Contig1_All	2099	174.777	148.68	-0.232344	0.90576	*
CL1023.Contig2_All	2504	165.689	109.177	-0.598828	0.916927	*
CL1023.Contig3_All	2076	168.278	205.998	0.29075	0.858896	*
CL1023.Contig4_All	1970	88.3325	73.3788	-0.265389	0.898104	*
CL1023.Contig5_All	2092	213.023	202.433	-0.0733275	0.950353	*
CL1023.Contig6_All	1988	57.6784	58.5342	0.0210102	0.935521	*
CL1023.Contig7_All	1529	78.2388	66.2166	-0.238488	0.923445	*
CL1023.Contig8_All	763	19.4406	17.5153	-0.145227	0.859715	*
CL1023.Contig9_All	1619	13.2287	11.705	-0.167601	0.836394	*
CL10230.Contig1_All	717	37.201	53.3766	0.513179	1	*
CL10230.Contig2_All	798	17.7372	46.1568	1.34735	0.409615	*
CL10231.Contig2_All	3061	151.91	150.18	-0.0164509	1	*
CL10232.Contig1_All	727	426.832	438.292	0.0381654	1	*
CL10233.Contig1_All	3179	444.32	359.144	-0.306527	1	*
CL10233.Contig3_All	3274	457.527	393.584	-0.216844	0.569371	*
CL10234.Contig1_All	1195	38.5681	50.2116	0.374939	0.860688	*
CL10234.Contig2_All	2109	125.112	154.528	0.303198	0.809075	*
CL10235.Contig1_All	2271	617.017	792.764	0.361237	0.964114	*
CL10235.Contig2_All	2305	371.164	402.392	0.116346	0.971052	*
CL10235.Contig3_All	3004	363.236	131.932	-1.4565	0.832594	*
CL10235.Contig4_All	3038	614.756	569.129	-0.111134	0.968878	*
CL10235.Contig5_All	1052	491.503	594.299	0.273652	0.595332	*
CL10235.Contig6_All	1018	482.757	411.978	-0.228389	0.915801	*
CL10236.Contig1_All	1581	281.205	224.941	-0.321224	0.286626	*
CL10236.Contig2_All	1993	59.1235	51.9472	-0.184473	0.914239	*
CL10237.Contig1_All	2753	4802.49	1728.74	-1.4737	7.4974e-09	Down
CL10239.Contig2_All	971	1000.47	600.076	-0.736823	0.000480182	*
CL1024.Contig1_All	2144	190.793	351.99	0.881229	0.496818	*
CL1024.Contig2_All	960	33.7165	54.5542	0.683551	0.741021	*
CL10241.Contig1_All	2575	281.501	164.141	-0.775781	0.0238726	*
CL10241.Contig2_All	2852	133.873	136.576	0.0286988	0.942767	*
CL10241.Contig3_All	2528	33.3979	36.2384	0.115552	0.903976	*
CL10241.Contig4_All	2555	26.4731	41.9848	0.652237	0.813415	*
CL10242.Contig10_All	1854	87.6952	35.7033	-1.28074	0.737765	*
CL10242.Contig13_All	2158	26.8074	18.921	-0.488179	0.84156	*
CL10242.Contig15_All	2126	35.4883	98.5645	1.45667	0.732701	*
CL10242.Contig16_All	1939	32.0524	38.5186	0.260199	0.896153	*
CL10242.Contig17_All	446	12.1871	2.78797	-1.89638	0.391418	*
CL10242.Contig2_All	2231	10.8039	38.2209	1.76161	0.143826	*
CL10242.Contig4_All	2343	10.0996	103.595	3.27594	0.0829384	*
CL10242.Contig5_All	1663	4.18163	40.6051	3.09029	0.0589006	*
CL10242.Contig6_All	2730	52.5527	440.259	3.05057	0.267061	*
CL10242.Contig7_All	2249	16.3737	37.8793	1.17774	0.766728	*
CL10242.Contig8_All	2392	11.1281	108.159	3.20609	0.110987	*
CL10242.Contig9_All	1290	35.8535	25.4264	-0.485065	0.855553	*
CL10244.Contig1_All	2255	96.6752	96.7345	0.000879539	0.935092	*
CL10244.Contig2_All	2068	55.5979	59.6347	0.0999691	0.934139	*
CL10244.Contig3_All	2510	76.0878	89.2343	0.228094	0.913004	*
CL10246.Contig1_All	1424	1.38753	37.2956	4.20966	0.0253256	Up
CL10246.Contig2_All	1462	76.4746	350.484	2.18655	0	Up
CL10246.Contig3_All	1483	58.0284	259.499	2.14817	1.88738e-15	Up
CL10246.Contig4_All	1478	35.4481	137.223	1.93293	0	Up
CL10247.Contig1_All	1417	63.1437	18.8613	-1.70839	0.600951	*
CL10247.Contig2_All	1531	123.868	102.208	-0.275671	0.931131	*
CL10248.Contig1_All	1978	89.0134	98.2146	0.140914	0.957401	*
CL10248.Contig2_All	3282	43.1399	106.301	1.28801	7.83913e-08	Up
CL10248.Contig3_All	3524	79.637	89.67	0.169851	0.917026	*
CL10248.Contig4_All	3415	57.3344	53.4412	-0.100245	0.934298	*
CL10248.Contig5_All	1257	38.9067	44.9273	0.204326	0.892446	*
CL10249.Contig1_All	2292	75.7515	112.865	0.571126	0.675222	*
CL10249.Contig2_All	1329	172.074	323.982	0.910277	0.322539	*
CL10249.Contig3_All	2617	46.2496	86.0957	0.887018	0.537941	*
CL10249.Contig5_All	2399	62.1978	99.5649	0.673043	0.633778	*
CL10249.Contig6_All	840	48.3243	95.9336	0.979549	0.624879	*
CL10249.Contig8_All	1829	47.2697	54.3594	0.199007	0.960873	*
CL10250.Contig1_All	1084	23.6533	23.8461	0.0113914	1	*
CL10250.Contig2_All	1120	16.6731	14.1968	-0.222341	0.902347	*
CL10251.Contig2_All	1453	27.1193	11.9482	-1.1394	1	*
CL10252.Contig1_All	3097	380.226	281.105	-0.434863	0.786601	*
CL10252.Contig2_All	3121	96.8288	122.55	0.337797	0.936785	*
CL10252.Contig3_All	1674	202.952	143.755	-0.495591	0.245191	*
CL10253.Contig1_All	1544	13.1918	7.43049	-0.77547	0.776089	*
CL10253.Contig3_All	1556	10.4337	22.9051	1.08664	0.697069	*
CL10255.Contig1_All	750	101.288	152.583	0.587971	0.852373	*
CL10255.Contig2_All	730	229.934	243.369	0.0816952	0.953981	*
CL10256.Contig1_All	4619	1014.88	1125.07	0.148626	0.878919	*
CL10256.Contig2_All	775	38.2298	38.1817	-0.00178662	0.912462	*
CL10256.Contig3_All	4050	759.137	783.441	0.0454254	1	*
CL10257.Contig1_All	1522	0	21.7636	5.07785	0.999841	*
CL10259.Contig1_All	802	60.7678	73.4369	0.270505	0.915308	*
CL10259.Contig2_All	875	68.1415	114.455	0.742525	0.387974	*
CL1026.Contig11_All	1092	1.73763	13.8704	2.59737	0.0648235	*
CL1026.Contig12_All	1785	160.948	59.148	-1.43403	4.04475e-09	Down
CL1026.Contig13_All	1643	0	46.6205	6.15394	0	Up
CL1026.Contig14_All	1700	143.392	98.6778	-0.536153	0.942706	*
CL1026.Contig15_All	1728	11.1265	50.7026	2.12321	0.000285545	Up
CL1026.Contig16_All	1692	11.1022	53.1048	2.19211	0.00399502	Up
CL1026.Contig17_All	4074	19.8295	103.122	2.34037	0.153868	*
CL1026.Contig19_All	1716	13.2084	65.9743	2.26413	0.00512379	Up
CL1026.Contig1_All	1705	20.5053	104.309	2.30997	0.1171	*
CL1026.Contig20_All	1655	13.9129	14.7394	0.0795574	0.845027	*
CL1026.Contig22_All	3125	135.031	49.8413	-1.42586	0.881031	*
CL1026.Contig23_All	1872	22.9142	19.3419	-0.237025	0.858047	*
CL1026.Contig24_All	1247	34.0287	16.1442	-1.04546	0.740152	*
CL1026.Contig25_All	2358	1.73573	11.7138	2.36679	0.0865332	*
CL1026.Contig26_All	761	38.9256	34.9533	-0.152546	1	*
CL1026.Contig27_All	1585	12.2012	76.5711	2.58577	0.227713	*
CL1026.Contig28_All	3843	43.4463	73.6046	0.751638	0.123239	*
CL1026.Contig29_All	2646	6.59374	44.7794	2.64647	0.0079211	Up
CL1026.Contig2_All	1682	88.5589	71.3001	-0.310136	0.924422	*
CL1026.Contig30_All	3441	216.057	128.229	-0.749664	0.923114	*
CL1026.Contig31_All	3223	47.2296	71.7317	0.596072	0.8476	*
CL1026.Contig32_All	1214	2.77769	50.208	3.88566	0.00187216	Up
CL1026.Contig33_All	1566	33.3331	36.9211	0.144748	0.892879	*
CL1026.Contig3_All	1724	85.4942	77.3291	-0.143642	1	*
CL1026.Contig4_All	2313	90.098	130.687	0.533272	0.867131	*
CL1026.Contig5_All	4044	80.3224	62.8316	-0.351024	0.922835	*
CL1026.Contig8_All	1222	9.03367	11.1184	0.280924	0.866482	*
CL1026.Contig9_All	3233	404.942	361.723	-0.162547	0.952042	*
CL10260.Contig1_All	3366	5141.32	2899.59	-0.826147	0.000657919	*
CL10260.Contig2_All	3246	1291.95	840.779	-0.61935	0.000279587	*
CL10261.Contig1_All	2554	30.2798	70.4486	1.20045	0.0129037	Up
CL10261.Contig2_All	2506	93.105	133.417	0.515922	0.850766	*
CL10262.Contig1_All	3397	65.6157	26.0546	-1.31072	0.719988	*
CL10262.Contig2_All	3636	25.7218	43.1252	0.730811	0.85741	*
CL10262.Contig3_All	3703	173.128	100.279	-0.783825	0.00184844	*
CL10262.Contig4_All	3722	131.786	108.122	-0.283956	0.885833	*
CL10263.Contig1_All	1866	129.016	114.259	-0.174289	0.93591	*
CL10263.Contig2_All	1797	106.918	112.656	0.0749564	0.943921	*
CL10264.Contig1_All	1510	20.1946	37.8669	0.885372	0.484109	*
CL10264.Contig2_All	2979	205.654	83.9897	-1.28523	0.412836	*
CL10265.Contig1_All	2549	456.68	230.172	-0.986411	0.703484	*
CL10265.Contig2_All	2628	692.149	393.719	-0.812869	0	*
CL10266.Contig1_All	644	57.6999	65.6495	0.184228	0.936716	*
CL10266.Contig2_All	1866	99.7599	131.419	0.395337	1	*
CL10266.Contig3_All	3122	196.334	264.726	0.429937	0.543023	*
CL10267.Contig11_All	1958	72.2946	56.2765	-0.357624	1	*
CL10267.Contig12_All	2505	63.5879	83.8772	0.395915	0.901584	*
CL10267.Contig1_All	1249	35.772	24.8356	-0.514887	0.863057	*
CL10267.Contig2_All	1574	35.8104	49.8823	0.470721	0.796051	*
CL10267.Contig3_All	1241	37.5188	23.8769	-0.637735	0.824566	*
CL10267.Contig6_All	1178	37.186	59.2064	0.66155	0.568408	*
CL10267.Contig7_All	933	6.59702	11.6524	0.762336	0.769287	*
CL10267.Contig8_All	1966	29.1688	30.6293	0.0689536	0.884039	*
CL10267.Contig9_All	1384	38.6055	45.2913	0.226822	0.893535	*
CL10268.Contig2_All	1324	274.944	236.865	-0.214516	0.889547	*
CL10269.Contig1_All	905	8.35165	14.9063	0.78829	0.744716	*
CL10269.Contig2_All	972	36.1508	28.8716	-0.317831	1	*
CL1027.Contig1_All	1206	290.884	1205.88	2.04907	0.853157	*
CL1027.Contig2_All	920	337.21	1226.08	1.86027	0.910963	*
CL1027.Contig3_All	1827	43.5513	151.239	1.78053	0.0798458	*
CL1027.Contig5_All	1824	136.858	458.034	1.73788	0.859247	*
CL1027.Contig7_All	2234	192.714	945.827	2.29116	0.724928	*
CL1027.Contig8_All	1036	35.5355	119.329	1.72891	0.586609	*
CL1027.Contig9_All	1738	328.89	1324.17	2.00722	0.895787	*
CL10270.Contig2_All	3600	375.8	413.022	0.136026	0.95378	*
CL10272.Contig1_All	633	48.2931	43.8843	-0.136147	0.945428	*
CL10272.Contig2_All	675	74.3458	49.1586	-0.590278	0.672222	*
CL10273.Contig1_All	1952	1359.17	2107.94	0.632862	0.0279707	*
CL10273.Contig2_All	1102	595.768	941.194	0.659153	0.500717	*
CL10274.Contig1_All	1643	78.8661	46.3455	-0.758549	0.312848	*
CL10274.Contig2_All	1696	36.1632	46.8648	0.368028	1	*
CL10274.Contig3_All	1079	55.6047	47.8174	-0.214902	1	*
CL10275.Contig2_All	1090	34.7474	28.7154	-0.269408	0.943634	*
CL10275.Contig3_All	974	10.4295	10.3977	-0.00414111	0.915214	*
CL10275.Contig4_All	4250	78.5271	84.3214	0.101876	0.958482	*
CL10276.Contig1_All	1202	66.6582	74.9947	0.168424	0.921698	*
CL10276.Contig2_All	1443	35.404	15.6468	-1.14489	0.737499	*
CL10278.Contig1_All	1218	3.8167	15.449	1.84642	0.403492	*
CL10279.Contig1_All	638	15.6279	14.3089	-0.121803	0.850895	*
CL10279.Contig2_All	3478	302.77	312.571	0.0458625	1	*
CL1028.Contig1_All	729	79.932	247.019	1.61971	7.66529e-08	Up
CL1028.Contig3_All	1485	191.988	748.563	1.95941	0.266995	*
CL1028.Contig4_All	1327	107.523	463.96	2.10254	0.609724	*
CL10280.Contig1_All	1932	745.605	864.62	0.213478	0.773815	*
CL10280.Contig2_All	1991	753.255	883.159	0.229347	0.675328	*
CL10281.Contig3_All	1092	44.173	36.5427	-0.269127	0.914268	*
CL10281.Contig4_All	1776	63.5947	51.2258	-0.308439	0.99825	*
CL10282.Contig1_All	595	36.8493	23.22	-0.651356	1	*
CL10282.Contig2_All	1537	114.013	92.1956	-0.304454	1	*
CL10283.Contig2_All	1393	752.816	544.004	-0.468193	0.00264894	*
CL10284.Contig1_All	1042	197.033	219.783	0.15714	0.935454	*
CL10284.Contig2_All	1967	270.791	249.458	-0.118078	0.95349	*
CL10284.Contig4_All	758	17.0289	18.6919	0.129603	0.911191	*
CL10285.Contig1_All	1418	79.8775	71.0738	-0.167	0.91749	*
CL10285.Contig2_All	1384	110.569	106.871	-0.0487693	0.943356	*
CL10286.Contig1_All	2774	1225.54	792.973	-0.627643	0.823804	*
CL10286.Contig2_All	2305	59.1568	21.4216	-1.43754	0.217	*
CL10287.Contig1_All	533	17.4277	5.19851	-1.62573	0.477645	*
CL10287.Contig2_All	1734	52.2763	18.1487	-1.49266	0.632199	*
CL10289.Contig1_All	1443	12.8497	15.2977	0.240193	0.868705	*
CL10289.Contig3_All	1425	12.1804	24.7987	0.987238	0.300758	*
CL1029.Contig2_All	2366	68.171	235.62	1.77931	0.0100449	Up
CL1029.Contig3_All	2236	25.3739	187.888	2.85628	0.275601	*
CL1029.Contig4_All	2438	188.249	266.575	0.500406	0.907119	*
CL1029.Contig5_All	2510	70.6275	232.385	1.70883	0.00397521	Up
CL1029.Contig6_All	2204	77.8303	834.544	3.41147	0	Up
CL10290.Contig1_All	1998	1242.37	1195.07	-0.0559732	0.976537	*
CL10291.Contig1_All	1280	27.4561	14.8788	-0.855355	1	*
CL10291.Contig2_All	1298	7.64929	40.0485	2.29198	0.999993	*
CL10293.Contig1_All	1476	40.6727	24.0446	-0.742406	0.360891	*
CL10295.Contig1_All	852	30.2385	42.3928	0.478519	0.990978	*
CL10295.Contig2_All	704	48.9885	47.5499	-0.0424198	0.959862	*
CL10298.Contig1_All	1345	62.895	90.6381	0.522552	0.481529	*
CL10298.Contig2_All	706	10.4253	15.9151	0.580192	0.863227	*
CL10299.Contig1_All	2063	28.891	36.6168	0.335031	0.880169	*
CL10299.Contig2_All	797	21.5761	10.7835	-0.95813	0.651464	*
CL103.Contig10_All	977	24.3465	28.7457	0.233755	0.95666	*
CL103.Contig1_All	1077	31.9487	16.4655	-0.928951	0.704479	*
CL103.Contig2_All	975	55.2431	39.8393	-0.464992	0.80311	*
CL103.Contig3_All	951	105.616	72.1472	-0.545637	0.716575	*
CL103.Contig4_All	2431	93.5057	93.765	0.00396726	0.938153	*
CL103.Contig5_All	947	109.569	66.766	-0.709095	0.860669	*
CL103.Contig6_All	1624	52.5009	148.567	1.489	5.72149e-11	Up
CL103.Contig7_All	810	21.898	27.7094	0.330644	1	*
CL103.Contig8_All	949	54.2686	39.9008	-0.437434	0.88297	*
CL103.Contig9_All	779	42.4482	27.1952	-0.629939	0.806293	*
CL1030.Contig1_All	1844	44.772	77.2931	0.778844	0.802045	*
CL1030.Contig2_All	5688	439.155	396.764	-0.146218	0.934103	*
CL1030.Contig4_All	4079	140.06	165.449	0.239297	0.891305	*
CL1030.Contig5_All	863	213.075	137.21	-0.632501	1	*
CL10300.Contig1_All	365	7.64706	12.177	0.627647	1	*
CL10300.Contig2_All	1091	19.4773	22.7149	0.21505	0.941081	*
CL10301.Contig1_All	4353	1324.21	982.041	-0.43102	2.3066e-12	*
CL10301.Contig2_All	982	148.08	145.25	-0.0277109	0.964161	*
CL10302.Contig1_All	1879	175.24	127.367	-0.458294	0.828654	*
CL10302.Contig2_All	1274	23.6198	46.9984	0.972855	0.277527	*
CL10303.Contig1_All	2396	688.359	566.996	-0.279524	0.853649	*
CL10303.Contig2_All	1151	350.065	303.614	-0.204964	0.927138	*
CL10304.Contig2_All	2493	52.1292	225.859	2.10123	0	Up
CL10305.Contig2_All	2244	30.9462	43.0681	0.468301	1	*
CL10306.Contig2_All	641	164.395	187.72	0.190696	1	*
CL10307.Contig2_All	447	14.2719	19.4372	0.428499	0.837403	*
CL10307.Contig3_All	565	53.8906	82.0058	0.599657	1	*
CL10307.Contig4_All	541	23.99	50.1561	1.04358	1	*
CL10308.Contig1_All	1833	443.086	501.889	0.179529	0.960323	*
CL10308.Contig2_All	1837	481.66	496.8	0.0445907	0.96814	*
CL10308.Contig3_All	1204	8.00345	22.2165	1.40043	0.557225	*
CL10309.Contig1_All	1716	17.7236	8.01231	-1.08358	0.427369	*
CL10309.Contig2_All	3033	102.88	82.8387	-0.310355	0.899154	*
CL1031.Contig2_All	382	43.1002	35.4304	-0.277976	0.92128	*
CL1031.Contig3_All	569	16.0143	5.81097	-1.36502	0.683843	*
CL1031.Contig4_All	1044	155.681	102.522	-0.59949	0.413339	*
CL10310.Contig1_All	1930	2247.36	606.706	-1.88801	0.00173871	Down
CL10310.Contig2_All	1884	276.134	163.063	-0.757542	0.9438	*
CL10310.Contig3_All	1780	440.814	472.599	0.100301	0.960853	*
CL10311.Contig1_All	1823	33.7142	29.4474	-0.191181	0.916306	*
CL10313.Contig2_All	2123	102.139	74.8376	-0.445298	0.810475	*
CL10313.Contig3_All	1546	71.5843	37.538	-0.919317	0.0813717	*
CL10313.Contig4_All	1178	280.845	191.027	-0.554402	1	*
CL10313.Contig5_All	2235	78.8533	68.7977	-0.195051	0.91414	*
CL10313.Contig6_All	2995	130.7	121.689	-0.102526	0.974494	*
CL10313.Contig7_All	2967	418.217	207.699	-1.00744	0.799425	*
CL10314.Contig1_All	967	22.6022	28.774	0.339447	0.891302	*
CL10314.Contig2_All	917	220.614	334.568	0.599296	0.529945	*
CL10314.Contig3_All	898	51.8075	126.041	1.27187	3.83287e-07	Up
CL10315.Contig1_All	1158	200.281	199.98	-0.00216519	0.951257	*
CL10315.Contig2_All	917	1058.82	929.34	-0.188057	0.973806	*
CL10316.Contig1_All	1108	323.903	342.764	0.0814888	0.96186	*
CL10316.Contig2_All	1832	347.887	291.936	-0.252436	0.878312	*
CL10317.Contig10_All	4197	822.4	1177.97	0.518036	0.975033	*
CL10317.Contig11_All	5519	1111.61	697.404	-0.672075	0.973256	*
CL10317.Contig12_All	2686	67.141	36.6613	-0.861238	0.877512	*
CL10317.Contig1_All	2593	211.252	39.7295	-2.3913	0.484369	*
CL10317.Contig2_All	3146	365.266	266.888	-0.451751	0.941023	*
CL10317.Contig3_All	2397	289.774	197.645	-0.550475	0.953129	*
CL10317.Contig4_All	2904	247.261	215.702	-0.19643	0.961271	*
CL10317.Contig5_All	2519	223.101	0	-8.39648	0	Down
CL10317.Contig6_All	2971	796.277	438.383	-0.860098	0.766875	*
CL10317.Contig7_All	3197	149.882	466.223	1.63287	0.788191	*
CL10317.Contig8_All	3105	51.8389	243.188	2.21554	0.449087	*
CL10317.Contig9_All	5666	1387.08	888.649	-0.641979	0.716706	*
CL10318.Contig1_All	1160	33.0369	47.8256	0.52489	0.798878	*
CL10318.Contig2_All	1667	132.061	116.341	-0.181863	0.966441	*
CL10319.Contig2_All	653	14.2604	6.95054	-0.970841	1	*
CL10319.Contig3_All	768	18.426	26.8385	0.526748	0.807534	*
CL10319.Contig5_All	1099	13.239	11.4455	-0.199251	0.834725	*
CL1032.Contig1_All	1333	57.0064	35.33	-0.680076	0.401236	*
CL1032.Contig2_All	1342	112.591	54.5419	-1.03668	8.15503e-06	Down
CL10320.Contig2_All	683	11.8116	9.15741	-0.345108	1	*
CL10320.Contig3_All	1542	25.7236	13.9708	-0.850458	0.524519	*
CL10321.Contig2_All	1861	3.48629	25.1634	2.6376	0.292941	*
CL10321.Contig3_All	2066	26.0764	58.1495	1.13713	0.501445	*
CL10322.Contig1_All	1419	839.444	908.302	0.113651	0.963082	*
CL10322.Contig2_All	1414	794.235	867.731	0.127581	0.959792	*
CL10323.Contig1_All	1343	24.736	11.9175	-1.01353	0.780668	*
CL10325.Contig1_All	3379	593.204	377.697	-0.65038	0.226257	*
CL10325.Contig2_All	1277	154.925	101.055	-0.613153	0.892256	*
CL10326.Contig1_All	1578	697.78	747.987	0.100148	0.9699	*
CL10326.Contig2_All	1952	565.595	589.645	0.0600093	0.968211	*
CL10327.Contig1_All	1214	98.0478	134.826	0.456897	0.857907	*
CL10327.Contig2_All	843	54.9051	64.9802	0.240386	0.901446	*
CL10328.Contig1_All	1096	166.86	164.352	-0.021762	1	*
CL10328.Contig2_All	1095	141.172	133.745	-0.0775907	0.999973	*
CL10328.Contig3_All	936	42.7627	42.7643	5.39076e-05	1	*
CL10329.Contig2_All	737	1.04478	13.2387	3.02429	1	*
CL1033.Contig1_All	1721	70.5724	113.507	0.68051	0.408534	*
CL1033.Contig2_All	3859	564.296	299.084	-0.914398	0.299408	*
CL1033.Contig3_All	949	17.3757	11.7835	-0.535321	0.975926	*
CL1033.Contig4_All	2811	131.49	40.0631	-1.69816	0.727566	*
CL1033.Contig5_All	1605	184.836	162.204	-0.187711	0.93968	*
CL1033.Contig6_All	2350	74.7034	36.7164	-1.01166	0.718575	*
CL1033.Contig7_All	2454	444.889	101.015	-2.13158	0.0633554	*
CL10330.Contig1_All	1098	47.9652	19.7477	-1.25243	1	*
CL10330.Contig2_All	2275	131.053	70.6694	-0.884789	1	*
CL10331.Contig1_All	1784	120.311	125.868	0.0647844	0.965939	*
CL10331.Contig2_All	1771	75.3962	59.5589	-0.336829	0.877953	*
CL10332.Contig1_All	1840	315.654	432.069	0.452101	0.899357	*
CL10332.Contig2_All	1985	599.535	363.382	-0.721318	0.0269734	*
CL10333.Contig1_All	1448	1406.27	872.415	-0.688374	0.0151221	*
CL10333.Contig2_All	1751	96.2555	113.661	0.238281	0.935094	*
CL10334.Contig1_All	1548	1197.89	1052.09	-0.187126	0.969688	*
CL10335.Contig2_All	3176	3843.74	2932.55	-0.390277	0.00755223	*
CL10336.Contig2_All	1383	97.6908	126.544	0.371122	0.607098	*
CL10337.Contig1_All	3323	188.734	150.799	-0.322453	0.810195	*
CL10338.Contig2_All	942	11.4755	19.432	0.727198	1	*
CL10338.Contig3_All	1279	9.73571	16.2057	0.697886	0.791409	*
CL10339.Contig2_All	3670	36.4977	153.334	2.05102	0	Up
CL1034.Contig1_All	2093	251.962	229.621	-0.133584	0.945667	*
CL1034.Contig2_All	1966	247.134	257.133	0.0570676	0.955769	*
CL10340.Contig1_All	1183	68.4646	3.72379	-3.9777	0	Down
CL10340.Contig2_All	1100	50.0216	7.0841	-2.70965	6.07214e-06	Down
CL10341.Contig2_All	2095	55.2905	36.9931	-0.571331	0.648431	*
CL10341.Contig3_All	2186	56.6672	47.5758	-0.249098	0.90167	*
CL10342.Contig1_All	882	274.97	245.446	-0.16345	1	*
CL10342.Contig2_All	751	209.953	178.425	-0.233939	1	*
CL10343.Contig1_All	1393	6.25952	18.8704	1.49643	1	*
CL10344.Contig1_All	904	5.91231	13.4009	1.09675	1	*
CL10347.Contig1_All	1875	193.6	714.165	1.87958	0	Up
CL10347.Contig2_All	323	8.34305	29.9243	1.76385	0.0007163	Up
CL10349.Contig1_All	1605	1336.93	955.655	-0.484078	0	*
CL10349.Contig2_All	1407	1160.69	906.586	-0.356241	0.00519973	*
CL1035.Contig1_All	1797	1367.69	1803.59	0.398963	0.959612	*
CL1035.Contig2_All	1940	2527.15	2996.16	0.24554	0.835481	*
CL10350.Contig1_All	2279	251.828	456.586	0.856748	0.361605	*
CL10350.Contig2_All	1090	210.679	281.355	0.416208	0.664617	*
CL10350.Contig3_All	1887	258.691	177.902	-0.538469	0.949163	*
CL10351.Contig1_All	1703	329.491	463.153	0.490411	0.729588	*
CL10351.Contig2_All	1661	314.836	453.918	0.526898	0.783249	*
CL10352.Contig2_All	2106	33.0241	40.7021	0.296212	1	*
CL10354.Contig1_All	868	21.5423	15.3957	-0.467525	0.842621	*
CL10354.Contig2_All	1489	39.614	25.2263	-0.637578	0.663798	*
CL10355.Contig1_All	2705	513.77	362.753	-0.501361	1.14102e-08	*
CL10355.Contig2_All	3108	282.201	269.25	-0.0676109	0.961586	*
CL10356.Contig2_All	1076	76.8074	76.5438	-0.00491697	1	*
CL10358.Contig1_All	852	95.9296	87.6736	-0.128899	0.928978	*
CL10358.Contig2_All	828	48.286	32.9241	-0.54336	0.878703	*
CL10359.Contig1_All	453	7.29866	14.5994	0.938748	0.633586	*
CL10359.Contig2_All	1454	190.503	116.748	-0.703252	1	*
CL1036.Contig1_All	2175	47.6101	74.7658	0.643886	0.687116	*
CL1036.Contig2_All	2043	36.2016	42.8823	0.240274	0.888617	*
CL1036.Contig3_All	895	18.7666	27.8381	0.552741	1	*
CL1036.Contig4_All	1394	27.8132	48.9457	0.800817	1	*
CL10360.Contig1_All	1788	387.16	331.875	-0.221876	0.958695	*
CL10360.Contig2_All	2323	365.296	329.059	-0.150434	0.963806	*
CL10361.Contig1_All	2448	4834.62	3104.71	-0.638833	0	*
CL10361.Contig2_All	603	209.914	117.394	-0.834863	0.47996	*
CL10362.Contig2_All	1797	2838.9	2549.25	-0.155225	0.985897	*
CL10364.Contig1_All	1996	1723.36	1977.47	0.198356	0.94802	*
CL10365.Contig1_All	1560	55.2218	30.5601	-0.83982	0.825628	*
CL10365.Contig2_All	1553	47.5784	94.5079	0.980235	0.52073	*
CL10365.Contig3_All	1810	38.2474	91.6432	1.24625	5.06739e-08	Up
CL10366.Contig1_All	2050	121.744	177.178	0.5389	0.437566	*
CL10366.Contig2_All	2080	85.4598	91.7621	0.101888	0.928227	*
CL10367.Contig1_All	1735	111.244	68.8297	-0.68736	0.693867	*
CL10367.Contig2_All	1695	178.788	125.874	-0.504035	0.950366	*
CL10368.Contig1_All	1489	85.8549	125.695	0.546446	0.292885	*
CL10368.Contig2_All	1566	55.2632	92.3275	0.73355	0.00270943	*
CL10368.Contig3_All	1201	16.7018	23.6357	0.484686	0.840431	*
CL10369.Contig2_All	1332	21.8887	21.5719	-0.0204095	0.950921	*
CL1037.Contig10_All	3646	29.554	28.8332	-0.0348296	0.89871	*
CL1037.Contig11_All	4595	125.847	125.303	-0.00621918	1	*
CL1037.Contig12_All	4274	96.6037	90.259	-0.0973166	0.927182	*
CL1037.Contig13_All	2773	26.779	42.1169	0.64053	0.801903	*
CL1037.Contig14_All	2228	46.5646	46.4143	-0.00459948	0.90572	*
CL1037.Contig15_All	3042	189.345	181.724	-0.0590606	0.948187	*
CL1037.Contig16_All	2796	47.9911	120.429	1.31545	0.228325	*
CL1037.Contig17_All	3565	103.96	116.045	0.157712	0.933952	*
CL1037.Contig18_All	3584	45.8886	64.3666	0.482256	0.892562	*
CL1037.Contig1_All	2686	43.8147	80.8905	0.874647	0.0244588	*
CL1037.Contig2_All	8730	127.552	139.271	0.12618	0.935327	*
CL1037.Contig3_All	8354	156.712	135.722	-0.206518	0.937437	*
CL1037.Contig4_All	8205	112.942	141.319	0.321681	0.908161	*
CL1037.Contig5_All	8581	107.798	123.309	0.192835	0.925391	*
CL1037.Contig6_All	2720	101.816	106.86	0.0693207	0.940937	*
CL1037.Contig7_All	5192	151.073	116.396	-0.374326	0.930885	*
CL1037.Contig8_All	2666	165.073	130.54	-0.337082	0.892533	*
CL1037.Contig9_All	2155	37.1992	61.023	0.704168	0.115526	*
CL10370.Contig1_All	1295	147.409	138.06	-0.0940886	0.978298	*
CL10371.Contig1_All	1936	246.128	218.471	-0.171478	0.988227	*
CL10371.Contig2_All	2042	153.634	132.837	-0.208863	1	*
CL10372.Contig1_All	884	199.006	216.281	0.119706	0.951459	*
CL10372.Contig2_All	778	178.117	203.718	0.193076	0.943306	*
CL10373.Contig1_All	2838	602.613	256.461	-1.23035	0.88474	*
CL10373.Contig2_All	2718	640.375	706.068	0.140753	0.976192	*
CL10374.Contig1_All	631	4.51139	6.79428	0.527171	0.76575	*
CL10374.Contig3_All	1028	12.1807	25.6735	1.03594	0.564386	*
CL10375.Contig1_All	4698	1171.25	1047.09	-0.161561	0.864315	*
CL10375.Contig2_All	4673	661.202	627.192	-0.0761057	0.966321	*
CL10376.Contig2_All	1021	330.583	291.524	-0.181014	1	*
CL10376.Contig3_All	1582	57.0099	52.8527	-0.107929	0.915583	*
CL10377.Contig1_All	1538	1260.1	287.243	-2.13062	1.00475e-13	Down
CL10377.Contig2_All	891	153.064	53.3299	-1.50951	0.173606	*
CL10378.Contig1_All	1044	382.331	525.268	0.457551	0.0108598	*
CL10378.Contig2_All	1008	364.999	539.957	0.564105	9.32904e-07	*
CL10379.Contig1_All	1271	17.3808	44.6034	1.32689	0.587524	*
CL10379.Contig2_All	2609	67.0457	50.6855	-0.399013	0.882942	*
CL10379.Contig3_All	1771	96.051	73.7765	-0.377653	0.916597	*
CL10379.Contig4_All	1704	28.4887	31.0422	0.121135	0.937853	*
CL10379.Contig5_All	2587	41.6768	154.4	1.87275	0.0229927	Up
CL10379.Contig6_All	1576	13.1954	21.7729	0.695002	0.751285	*
CL10379.Contig7_All	2527	60.8305	123.843	1.0177	0.00108615	Up
CL10379.Contig8_All	3438	275.993	401.333	0.539083	0.807559	*
CL10379.Contig9_All	1714	114.293	102.917	-0.150327	0.929422	*
CL1038.Contig1_All	2463	558.394	462.847	-0.270393	0.961479	*
CL1038.Contig2_All	2446	331.268	541.072	0.706702	0.949288	*
CL10380.Contig1_All	884	858.202	1370.29	0.674674	0.000297513	*
CL10380.Contig2_All	952	581.457	950.379	0.708191	3.07941e-07	*
CL10381.Contig1_All	620	8.3462	11.5544	0.439422	0.921541	*
CL10381.Contig2_All	590	150.768	158.159	0.0687467	0.950621	*
CL10381.Contig3_All	671	77.2574	53.0855	-0.535767	0.912016	*
CL10382.Contig1_All	1859	165.395	124.99	-0.402236	0.890258	*
CL10382.Contig2_All	1788	141.816	150.264	0.0830956	1	*
CL10382.Contig3_All	1865	78.1491	70.2819	-0.151715	0.924039	*
CL10382.Contig4_All	1733	240.867	200.393	-0.264604	0.699685	*
CL10382.Contig5_All	1741	216.797	230.278	0.0867746	0.950443	*
CL10382.Contig6_All	1747	81.0307	109.407	0.430122	0.866533	*
CL10383.Contig1_All	1146	322.179	301.329	-0.0963194	0.955994	*
CL10383.Contig2_All	1317	86.9487	134.733	0.627984	0.247131	*
CL10386.Contig2_All	1359	15.6432	24.0644	0.600658	0.76521	*
CL10387.Contig1_All	2244	915.948	55.0208	-4.04096	0	Down
CL10387.Contig2_All	2485	441.573	35.4387	-3.61464	3.30029e-11	Down
CL10388.Contig2_All	3125	334.764	1429.34	2.09194	0	Up
CL10389.Contig1_All	925	102.156	101.466	-0.00971063	0.953513	*
CL10389.Contig2_All	1483	29.1719	47.683	0.696374	0.644286	*
CL1039.Contig12_All	1451	15.3154	44.3177	1.49313	0.436271	*
CL1039.Contig13_All	1498	4.16897	193.787	5.33034	0.000356734	Up
CL1039.Contig15_All	1466	11.1306	32.2108	1.47885	0.47403	*
CL1039.Contig16_All	1396	2.43042	129.929	5.39925	0.000389048	Up
CL1039.Contig17_All	1404	5.56798	37.8645	2.62815	0.186442	*
CL1039.Contig18_All	1503	4.51526	40.0475	2.97461	0.00876502	Up
CL1039.Contig1_All	975	77.6429	172.911	1.14835	0.555939	*
CL1039.Contig22_All	920	5.21762	20.9246	1.87598	0.470085	*
CL1039.Contig24_All	2920	8.71809	88.9189	3.25524	0.0805288	*
CL1039.Contig26_All	1479	99.2208	295.035	1.56579	0.132763	*
CL1039.Contig27_All	1495	11.153	71.5669	2.61175	0.21036	*
CL1039.Contig28_All	3973	220.707	619.324	1.48578	0	Up
CL1039.Contig29_All	1293	2.78399	80.8825	4.56378	0.00340088	Up
CL1039.Contig30_All	1368	6.95841	8.35869	0.243309	0.815792	*
CL1039.Contig4_All	1407	21.2549	45.0578	1.06071	0.661689	*
CL1039.Contig5_All	1192	9.38882	122.339	3.61301	0.00943095	Up
CL10391.Contig1_All	1483	2893.26	5191.5	0.84331	4.17212e-09	*
CL10391.Contig2_All	1583	1233.59	2091.08	0.761063	2.44963e-07	*
CL10392.Contig1_All	817	34.7395	57.837	0.724569	0.681905	*
CL10392.Contig2_All	1488	49.7072	103.904	1.05377	0.000147187	Up
CL10393.Contig1_All	2123	95.6517	134.355	0.487314	0.597048	*
CL10393.Contig2_All	2001	103.643	138.961	0.420712	0.502385	*
CL10394.Contig1_All	426	9.72265	8.2913	-0.213915	0.871887	*
CL10394.Contig2_All	2200	88.9669	126.449	0.504048	0.751181	*
CL10395.Contig1_All	1096	66.5049	14.4874	-2.14834	0.411216	*
CL10395.Contig2_All	1107	18.1243	18.4567	0.0253027	0.858296	*
CL10396.Contig1_All	974	74.7328	120.246	0.681361	0.839711	*
CL10396.Contig2_All	830	86.8672	101.474	0.222654	0.921714	*
CL10397.Contig1_All	1493	179.961	171.083	-0.0727124	0.946463	*
CL10397.Contig2_All	1523	147.513	196.443	0.411656	0.910056	*
CL10398.Contig1_All	1213	431.066	661.472	0.616998	0	*
CL10398.Contig2_All	1167	258.847	251.005	-0.0442633	0.95807	*
CL10399.Contig1_All	792	4.51874	16.3336	1.71354	0.104901	*
CL10399.Contig2_All	844	15.6417	11.7278	-0.395996	0.865147	*
CL104.Contig2_All	531	15.275	14.2108	-0.0996916	0.85577	*
CL1040.Contig5_All	2030	23.9781	33.9026	0.488252	0.90941	*
CL10400.Contig1_All	3135	166.866	321.479	0.943279	0.00276679	*
CL10400.Contig2_All	3352	172.415	294.726	0.771189	3.51434e-09	*
CL10401.Contig1_All	943	202.6	211.669	0.0629747	0.951485	*
CL10403.Contig1_All	5377	238.107	255.297	0.100293	0.955932	*
CL10403.Contig2_All	5960	175.614	135.417	-0.373388	0.802011	*
CL10404.Contig1_All	885	58.0718	87.4388	0.584946	0.51196	*
CL10404.Contig2_All	933	74.3566	64.5047	-0.203108	0.914461	*
CL10405.Contig1_All	387	30.2436	26.5197	-0.185224	1	*
CL10406.Contig1_All	4154	639.471	488.527	-0.387979	0.574652	*
CL10406.Contig2_All	2209	139.772	217.988	0.63873	0.804095	*
CL10407.Contig1_All	449	34.7798	62.1967	0.826624	0.125077	*
CL10407.Contig2_All	648	33.0147	72.6498	1.12225	2.87271e-05	Up
CL10408.Contig1_All	1222	339.577	303.455	-0.161921	0.969712	*
CL10408.Contig2_All	1202	301.708	286.069	-0.0766142	0.967495	*
CL10409.Contig1_All	1327	32.6995	57.6236	0.804917	0.425988	*
CL10409.Contig2_All	713	7.65375	13.6018	0.778292	0.976579	*
CL10409.Contig3_All	509	4.52445	15.2865	1.62022	1	*
CL1041.Contig1_All	2939	225.898	221.354	-0.0292278	0.992228	*
CL1041.Contig2_All	2908	234.578	240.636	0.036678	0.976655	*
CL10410.Contig1_All	2436	205.121	232.303	0.178993	0.935835	*
CL10410.Contig2_All	1087	35.0714	54.8988	0.636764	0.742423	*
CL10411.Contig1_All	1624	47.2909	65.439	0.463039	0.752942	*
CL10411.Contig2_All	1832	163.589	39.8026	-2.02111	0.470512	*
CL10412.Contig1_All	855	32.0136	50.5265	0.647575	0.753963	*
CL10412.Contig2_All	722	56.6926	83.6547	0.555894	0.813519	*
CL10412.Contig3_All	788	40.698	66.7094	0.703872	0.580897	*
CL10413.Contig2_All	1079	21.5502	16.37	-0.383065	0.853771	*
CL10414.Contig1_All	1201	1519.27	2627.78	0.790194	0.989129	*
CL10414.Contig2_All	1115	47.2613	21.4509	-1.11577	0.743051	*
CL10414.Contig3_All	1102	297.394	260.54	-0.190415	0.96886	*
CL10414.Contig4_All	1091	253.784	179.975	-0.494267	0.952597	*
CL10414.Contig5_All	813	109.009	144.401	0.40349	0.947936	*
CL10414.Contig6_All	890	1158.98	1211.36	0.063742	0.988307	*
CL10415.Contig1_All	1292	357.956	325.149	-0.13841	0.941384	*
CL10415.Contig2_All	1128	12.8678	27.7596	1.07073	1	*
CL10416.Contig1_All	968	82.7431	79.025	-0.0657911	1	*
CL10416.Contig2_All	859	19.1232	19.2502	0.00923648	0.986026	*
CL10417.Contig1_All	2986	133.834	164.026	0.292169	0.929561	*
CL10417.Contig2_All	2914	173.784	133.559	-0.378162	0.521745	*
CL10418.Contig1_All	1032	139.415	216.381	0.631749	0.839656	*
CL10418.Contig2_All	1048	26.0808	95.9486	1.85295	0.0457046	Up
CL10418.Contig3_All	1274	215.958	327.512	0.599293	0.758085	*
CL10419.Contig1_All	576	88.8925	31.7896	-1.46442	0.703623	*
CL10419.Contig2_All	618	78.4889	29.3671	-1.39818	0.63455	*
CL1042.Contig11_All	2107	75.4566	155.283	1.0347	8.69942e-09	Up
CL1042.Contig12_All	993	13.2177	6.04826	-1.04831	0.722124	*
CL1042.Contig13_All	1378	37.5284	43.5828	0.212289	0.89364	*
CL1042.Contig1_All	662	12.2022	6.90594	-0.765222	0.769888	*
CL1042.Contig2_All	1919	70.1664	6.32485	-3.34123	0.139036	*
CL1042.Contig3_All	1038	43.4317	1.45274	-4.38069	0.00148826	Down
CL1042.Contig4_All	1979	84.4289	35.3706	-1.23966	0.0964687	*
CL1042.Contig5_All	2460	51.8107	20.648	-1.29995	0.35935	*
CL1042.Contig6_All	2058	49.3697	119.975	1.26972	7.35357e-08	Up
CL1042.Contig7_All	2091	119.771	15.2925	-2.91603	0.282494	*
CL1042.Contig8_All	1237	63.2325	19.43	-1.66897	0.233729	*
CL1042.Contig9_All	1796	92.1677	31.8647	-1.5129	0.211793	*
CL10420.Contig1_All	1343	52.4917	71.0062	0.431148	0.873588	*
CL10420.Contig2_All	1252	64.6498	99.6996	0.619775	0.852441	*
CL10421.Contig1_All	1904	386.608	486.087	0.329836	0.281876	*
CL10421.Contig2_All	1886	380.305	482.62	0.343198	1	*
CL10422.Contig1_All	1228	15.2915	40.7429	1.37582	0.751962	*
CL10422.Contig2_All	1281	264.622	264.631	4.81518e-05	0.960235	*
CL10425.Contig1_All	780	60.1189	77.824	0.368806	0.812899	*
CL10425.Contig2_All	835	55.5942	75.3761	0.434696	0.890797	*
CL10426.Contig1_All	901	528.506	318.965	-0.727336	0.0776219	*
CL10426.Contig2_All	846	402.047	268.808	-0.579606	0.347297	*
CL10427.Contig2_All	2288	440.04	514.175	0.224312	0.927144	*
CL10428.Contig1_All	1268	276.337	101.201	-1.44323	7.82192e-08	Down
CL10428.Contig2_All	749	19.7886	15.6266	-0.328245	0.848243	*
CL10429.Contig1_All	2643	2959.89	1093.54	-1.43599	0.9487	*
CL10429.Contig2_All	2123	1311.96	632.393	-1.05204	0.415327	*
CL10429.Contig3_All	2291	2994.42	1250.14	-1.25974	0.978586	*
CL10429.Contig4_All	3942	1817.42	1097.21	-0.72771	0.982419	*
CL10429.Contig5_All	693	147.446	53.5761	-1.44924	0.0395055	Down
CL1043.Contig12_All	1564	142.131	46.2425	-1.60608	0.32597	*
CL1043.Contig13_All	1887	18.0796	7.61779	-1.17838	0.215321	*
CL1043.Contig1_All	1577	181.712	60.9841	-1.56479	0.0418884	Down
CL1043.Contig3_All	1994	30.9379	76.734	1.29228	0.80996	*
CL1043.Contig4_All	1649	120.626	17.921	-2.70625	0	Down
CL1043.Contig5_All	1947	12.5167	6.46394	-0.88687	0.673299	*
CL1043.Contig6_All	2538	193.952	89.8088	-1.10507	0.399378	*
CL1043.Contig8_All	1660	25.7137	17.0618	-0.573464	0.832026	*
CL1043.Contig9_All	848	21.9195	8.52851	-1.29674	0.224648	*
CL10430.Contig2_All	3578	101.177	56.5869	-0.830953	0.000591476	*
CL10430.Contig3_All	3509	145.704	98.6242	-0.559902	0.211283	*
CL10430.Contig4_All	2064	38.95	38.8461	-0.00378661	0.898073	*
CL10430.Contig5_All	2986	97.6515	54.1705	-0.842333	0.157867	*
CL10431.Contig2_All	3663	142.861	310.809	1.1178	3.11779e-07	Up
CL10432.Contig1_All	1665	39.9592	29.654	-0.422129	0.855232	*
CL10433.Contig2_All	843	12.1649	9.86405	-0.285155	1	*
CL10434.Contig1_All	1018	129.634	144.644	0.157298	0.935086	*
CL10434.Contig2_All	1072	218.96	109.533	-0.994954	3.41519e-05	*
CL10435.Contig2_All	1036	65.37	51.2322	-0.34758	0.876359	*
CL10436.Contig2_All	1359	27.8178	20.3295	-0.440098	0.85242	*
CL10437.Contig1_All	2270	45.6118	67.7735	0.564528	0.865419	*
CL10437.Contig2_All	2271	117.794	126.874	0.106554	0.934942	*
CL10437.Contig3_All	1362	57.9815	83.3499	0.518607	0.868077	*
CL10439.Contig2_All	1480	167.549	222.688	0.409031	0.891718	*
CL1044.Contig10_All	1829	64.271	44.5156	-0.523323	0.821728	*
CL1044.Contig1_All	1643	149.481	142.641	-0.0672697	0.944629	*
CL1044.Contig2_All	1681	81.4124	69.4451	-0.227366	0.926727	*
CL1044.Contig3_All	1179	54.9005	49.4747	-0.148237	0.909575	*
CL1044.Contig5_All	2383	23.294	18.8557	-0.295571	0.851515	*
CL1044.Contig6_All	2174	84.8559	104.692	0.300938	0.924012	*
CL1044.Contig7_All	2138	106.414	72.9204	-0.541192	0.909765	*
CL1044.Contig8_All	1158	64.3168	63.6933	-0.0139083	1	*
CL1044.Contig9_All	1705	30.2633	45.6052	0.58117	0.72838	*
CL10440.Contig1_All	3218	46.2536	43.6683	-0.0817729	0.909294	*
CL10440.Contig2_All	3250	67.7794	51.3615	-0.395694	0.816681	*
CL10440.Contig4_All	1927	423.341	242.967	-0.799382	0.00036165	*
CL10440.Contig5_All	1656	236.545	170.476	-0.470987	0.925443	*
CL10441.Contig1_All	1541	445.222	528.96	0.248295	0.955654	*
CL10441.Contig2_All	1482	411.887	205.542	-1.00048	0.0221337	Down
CL10442.Contig1_All	1273	212.29	231.952	0.127406	0.94777	*
CL10442.Contig2_All	1271	292.708	150.086	-0.960571	0.203425	*
CL10443.Contig1_All	618	7.65467	9.96489	0.353564	0.970354	*
CL10444.Contig2_All	601	5.91671	9.15741	0.577684	1	*
CL10444.Contig3_All	914	11.1153	16.0801	0.507399	0.811687	*
CL10445.Contig1_All	2342	133.855	75.1297	-0.827658	3.69661e-05	*
CL10445.Contig2_All	4979	115.099	144.657	0.328069	1	*
CL10446.Contig2_All	1435	37.1752	49.7735	0.414614	0.830274	*
CL10446.Contig3_All	624	34.0672	30.5452	-0.154261	0.960607	*
CL10447.Contig2_All	860	34.7518	53.6922	0.618053	0.505945	*
CL10447.Contig3_All	1406	41.6754	39.66	-0.0703601	0.897991	*
CL10447.Contig4_All	1357	25.7378	65.8944	1.33398	0.0482971	Up
CL10448.Contig2_All	2825	59.7567	108.255	0.850136	0.899551	*
CL10448.Contig3_All	2895	114.868	13.3678	-3.04152	0.063544	*
CL10448.Contig4_All	3186	27.1007	3.95537	-2.58747	0.0652182	*
CL10448.Contig5_All	2872	90.6416	24.1048	-1.88218	0.32121	*
CL10448.Contig6_All	3108	72.4071	56.702	-0.349106	0.912942	*
CL10448.Contig7_All	3131	8.35821	5.47791	-0.554791	0.771654	*
CL10448.Contig8_All	1134	47.0039	14.2674	-1.67467	0.597329	*
CL10449.Contig1_All	886	45.156	49.858	0.140934	0.903207	*
CL10449.Contig2_All	948	27.8003	49.4882	0.817157	0.23969	*
CL1045.Contig1_All	1234	44.4818	37.3893	-0.24657	1	*
CL1045.Contig2_All	1386	52.8625	51.9464	-0.0249036	0.924409	*
CL10450.Contig10_All	7759	5602.13	2373.25	-1.23888	0.182554	*
CL10450.Contig11_All	416	8.34719	4.80191	-0.72125	0.802661	*
CL10450.Contig2_All	3745	2613.18	3799.82	0.54001	0.993958	*
CL10450.Contig3_All	1985	6760.08	1757.25	-1.94332	0.00726947	Down
CL10450.Contig4_All	1870	12.8894	39.3288	1.56109	0.737318	*
CL10450.Contig5_All	2791	16969.6	4522.63	-1.90756	0.917143	*
CL10450.Contig6_All	502	7.30562	56.8933	2.85241	0.120147	*
CL10450.Contig7_All	2750	9914.57	2349.43	-2.07693	0.931134	*
CL10450.Contig8_All	2832	6141.01	1609.3	-1.9316	0.504019	*
CL10450.Contig9_All	2964	898.697	3195.43	1.82934	0.9309	*
CL10453.Contig1_All	1569	44.1593	49.4566	0.161154	0.915818	*
CL10453.Contig2_All	1641	26.7563	22.2203	-0.260885	0.999974	*
CL10453.Contig3_All	1667	21.5555	27.7425	0.354396	0.860025	*
CL10454.Contig1_All	2080	18.0832	24.6843	0.435215	1	*
CL10455.Contig1_All	1583	285.128	258.536	-0.140901	0.94555	*
CL10455.Contig2_All	1421	229.097	228.037	-0.00667246	1	*
CL10459.Contig1_All	2262	273.961	307.391	0.165725	0.936295	*
CL10459.Contig2_All	1104	138.696	130.169	-0.091088	1	*
CL10459.Contig3_All	1230	12.2037	10.6691	-0.183212	0.832506	*
CL1046.Contig1_All	2130	160.673	354.174	1.13709	0.275343	*
CL1046.Contig2_All	1924	233.21	287.545	0.301386	0.96554	*
CL1046.Contig3_All	1830	113.362	418.23	1.87722	0.506596	*
CL1046.Contig4_All	1896	93.6251	138.263	0.559162	0.910881	*
CL1046.Contig5_All	1911	177.378	210.509	0.24621	0.965183	*
CL1046.Contig6_All	1627	198.891	455.722	1.19347	0.78764	*
CL1046.Contig7_All	1654	398.929	684.898	0.778756	0.00665334	*
CL1046.Contig8_All	1715	872.382	48.8783	-4.13932	0.00448975	Down
CL1046.Contig9_All	1800	781.893	291.537	-1.42123	0.90654	*
CL10460.Contig1_All	642	15.6498	20.4017	0.368802	0.921327	*
CL10460.Contig2_All	1340	1984.68	3002.84	0.597256	0.0147374	*
CL10461.Contig1_All	622	21.1991	18.5803	-0.184071	1	*
CL10461.Contig2_All	659	15.9923	8.92542	-0.796553	1	*
CL10462.Contig1_All	735	68.1374	71.3942	0.0667266	0.920923	*
CL10462.Contig2_All	930	74.03	90.8398	0.29284	0.872559	*
CL10463.Contig1_All	1215	68.1152	168.38	1.29735	7.501e-12	Up
CL10463.Contig2_All	1191	32.6914	222.368	2.74126	3.0931e-09	Up
CL10465.Contig1_All	876	159.852	242.112	0.596906	0.0124539	*
CL10465.Contig2_All	1669	53.1939	31.2669	-0.754206	0.680463	*
CL10466.Contig2_All	1083	24.3265	17.8931	-0.429404	0.981862	*
CL10466.Contig3_All	861	31.641	34.4946	0.122118	0.970377	*
CL10467.Contig1_All	6029	1151.34	1294.84	0.16937	0.976022	*
CL10467.Contig2_All	6660	1255.04	763.923	-0.715746	0.660951	*
CL10468.Contig2_All	1684	29.1635	49.9249	0.762179	0.774035	*
CL10469.Contig2_All	729	33.3769	10.9677	-1.5492	4.46213e-05	Down
CL1047.Contig1_All	3217	278.52	255.305	-0.125246	0.951297	*
CL1047.Contig2_All	3259	143.58	173.036	0.268081	0.85224	*
CL1047.Contig3_All	1865	25.0277	72.1881	1.50367	5.49638e-06	Up
CL1047.Contig4_All	1785	165.141	122.192	-0.432523	0.100755	*
CL10470.Contig1_All	1601	49.0142	119.687	1.27656	0.105487	*
CL10470.Contig2_All	3622	305.77	461.366	0.59241	0.0866741	*
CL10471.Contig1_All	1810	1449.25	1346.39	-0.106168	0.978384	*
CL10472.Contig1_All	1812	239.851	179.481	-0.416967	0.0420879	*
CL10472.Contig2_All	1973	20.1939	22.1558	0.129691	0.880606	*
CL10472.Contig3_All	792	117.535	88.2983	-0.409958	0.746066	*
CL10473.Contig1_All	731	8.70234	5.47269	-0.61002	0.793492	*
CL10473.Contig2_All	813	27.0963	12.6269	-1.06258	0.129749	*
CL10474.Contig1_All	1545	14.2434	34.1685	1.2244	0.0147576	Up
CL10474.Contig2_All	637	18.7697	32.3503	0.764528	0.698787	*
CL10475.Contig1_All	2798	109.193	175.538	0.681608	0.648839	*
CL10475.Contig2_All	2757	199.799	169.899	-0.233032	0.937625	*
CL10476.Contig1_All	490	17.0305	14.2366	-0.247926	0.866866	*
CL10476.Contig2_All	2444	144.11	66.3094	-1.11214	0.868996	*
CL10478.Contig1_All	1112	34.4356	58.4834	0.752859	0.695237	*
CL10478.Contig2_All	1529	148.728	167.016	0.16661	0.929397	*
CL10479.Contig1_All	1850	220.626	227.884	0.0465577	0.952944	*
CL10479.Contig2_All	1877	233.9	273.229	0.223635	0.934176	*
CL10479.Contig3_All	1868	533.072	595.745	0.160175	0.948782	*
CL10479.Contig4_All	3062	115.095	170.485	0.564123	0.656013	*
CL10480.Contig1_All	706	46.231	36.691	-0.328131	0.923237	*
CL10480.Contig2_All	529	5.21506	16.387	1.53619	1	*
CL10481.Contig2_All	438	6.60385	19.6301	1.48145	0.163079	*
CL10482.Contig1_All	2086	283.25	198.216	-0.513558	0.0335404	*
CL10483.Contig1_All	1571	244.196	180.756	-0.432624	0.938926	*
CL10483.Contig2_All	1619	125.77	72.049	-0.798102	0.122155	*
CL10484.Contig1_All	969	84.8509	94.0443	0.147314	0.924803	*
CL10484.Contig2_All	954	159.149	63.3335	-1.3203	0.000831046	Down
CL10485.Contig1_All	615	10.433	17.0964	0.678498	0.815124	*
CL10485.Contig2_All	570	9.03649	10.2663	0.172197	1	*
CL10486.Contig1_All	457	5.90942	19.6225	1.62579	0.0428184	Up
CL10486.Contig2_All	3062	27.4637	86.5681	1.63286	7.8762e-11	Up
CL10487.Contig1_All	469	10.7726	14.996	0.453429	1	*
CL10487.Contig2_All	1444	85.8553	116.748	0.440491	1	*
CL1049.Contig2_All	1504	10136.7	639.508	-3.98509	6.9285e-07	Down
CL1049.Contig3_All	1628	2866.85	561.739	-2.35013	0.0685354	*
CL10490.Contig1_All	3172	236.73	366.633	0.629665	1.73316e-10	*
CL10490.Contig2_All	3178	246.085	377.492	0.615934	8.58769e-07	*
CL10491.Contig2_All	3034	415.057	317.855	-0.384236	0.273416	*
CL10491.Contig3_All	3071	392.783	291.463	-0.429571	1.13677e-05	*
CL10492.Contig1_All	2229	576.388	437.649	-0.396741	0.94072	*
CL10492.Contig2_All	2209	1130.52	767.547	-0.558253	0.0273139	*
CL10493.Contig1_All	1163	625.348	2849.38	2.18672	0.697824	*
CL10493.Contig2_All	1182	657.626	2903.52	2.14133	0.720427	*
CL10495.Contig1_All	1360	70.2383	131.804	0.901744	0.850102	*
CL10495.Contig2_All	1146	275.592	347.884	0.335352	0.945922	*
CL10496.Contig1_All	2017	173.799	172.258	-0.0128038	1	*
CL10496.Contig2_All	2187	217.237	193.749	-0.164543	0.93749	*
CL10496.Contig3_All	1493	71.2619	90.1268	0.336035	0.864539	*
CL10497.Contig1_All	865	3.82589	26.0114	2.57074	0.000794629	Up
CL10497.Contig2_All	877	49.7111	133.732	1.41571	4.64462e-06	Up
CL10497.Contig3_All	872	14.2442	37.6715	1.36257	0.000220609	Up
CL10498.Contig1_All	1043	165.772	159.113	-0.0589071	0.949735	*
CL10498.Contig2_All	5368	596.882	560.727	-0.0900445	0.963619	*
CL10499.Contig1_All	1951	1505.19	133.317	-3.49049	2.88288e-05	Down
CL10499.Contig2_All	1791	1355.45	114.058	-3.56326	1.51451e-05	Down
CL105.Contig10_All	2311	24.0263	24.5703	0.0314399	0.875201	*
CL105.Contig11_All	2242	34.1082	25.1876	-0.427681	0.86215	*
CL105.Contig13_All	1752	25.0544	7.79155	-1.60482	0.5525	*
CL105.Contig14_All	1515	18.4033	10.5477	-0.766096	0.765356	*
CL105.Contig15_All	1830	7.29978	11.6214	0.625414	0.78462	*
CL105.Contig16_All	1361	33.3588	30.0237	-0.148841	0.887197	*
CL105.Contig4_All	1338	24.6822	36.0387	0.534114	0.840855	*
CL105.Contig5_All	1511	179.84	135.171	-0.410169	0.887179	*
CL105.Contig7_All	1458	58.4937	27.2469	-1.08374	0.824381	*
CL105.Contig8_All	2324	36.5459	19.5304	-0.881731	0.743619	*
CL1050.Contig1_All	5250	199.185	93.6509	-1.08335	0.439964	*
CL1050.Contig3_All	5194	170.049	80.7285	-1.06861	0.00110005	Down
CL1050.Contig4_All	423	13.21	12.2331	-0.105333	1	*
CL1050.Contig5_All	5287	232.789	197.689	-0.235063	0.939566	*
CL1050.Contig7_All	4770	1427.51	1005.43	-0.505402	0	*
CL10500.Contig1_All	1728	2415.36	49.7263	-5.58334	0	Down
CL10501.Contig2_All	2996	45.248	61.8207	0.444632	0.87239	*
CL10501.Contig3_All	2849	128.179	104.187	-0.297273	0.912686	*
CL10502.Contig3_All	942	13.2129	21.5028	0.675719	0.774243	*
CL10502.Contig4_All	2916	88.2727	157.19	0.827734	0.671534	*
CL10502.Contig5_All	2260	44.1402	67.0611	0.596055	0.745576	*
CL10503.Contig1_All	1154	207.827	147.862	-0.489269	0.152712	*
CL10503.Contig2_All	643	102.873	78.7767	-0.382203	0.831444	*
CL10504.Contig1_All	2267	281.458	494.917	0.812803	1.28272e-09	*
CL10504.Contig2_All	705	90.0043	168.215	0.897322	0.999989	*
CL10506.Contig1_All	2065	6386.76	5522.65	-0.2097	0.994194	*
CL10506.Contig3_All	863	31.6032	40.043	0.335207	0.884243	*
CL10507.Contig2_All	1258	807.032	744.659	-0.115947	0.933219	*
CL10508.Contig2_All	972	30.6131	15.611	-0.942446	0.745789	*
CL10508.Contig3_All	1064	28.5312	20.3715	-0.472907	0.860665	*
CL10509.Contig1_All	1141	0.347211	13.5094	3.80896	0.000410319	Up
CL10510.Contig2_All	3766	116.085	115.562	-0.00648518	0.966808	*
CL10511.Contig1_All	1635	241.619	215.679	-0.163373	0.932837	*
CL10511.Contig2_All	1772	249.595	226.144	-0.141949	0.941239	*
CL10512.Contig1_All	962	2300.46	1903.49	-0.273184	6.53128e-06	*
CL10512.Contig2_All	509	29.5365	19.4607	-0.585606	0.794738	*
CL10513.Contig1_All	732	1861.47	1782.41	-0.0625872	0.979775	*
CL10513.Contig2_All	982	2496.2	2590.95	0.0537346	0.982179	*
CL10514.Contig1_All	1873	265.231	226.469	-0.227316	0.862972	*
CL10514.Contig2_All	931	150.503	128.893	-0.222556	1	*
CL10515.Contig1_All	691	1.39324	11.9513	2.61636	0.0832024	*
CL10517.Contig1_All	893	93.9275	126.264	0.424225	0.919574	*
CL10517.Contig2_All	951	136.873	161.436	0.237057	0.94556	*
CL10518.Contig2_All	3051	557.257	522.836	-0.0918696	0.989119	*
CL10520.Contig1_All	1981	95.5939	95.1755	-0.00628469	0.940337	*
CL10520.Contig2_All	1425	36.8378	74.5016	1.00311	0.00342024	Up
CL10521.Contig1_All	491	7.65211	7.80791	0.0267785	1	*
CL10521.Contig2_All	1370	84.2079	376.402	2.15146	0.000748253	Up
CL10521.Contig3_All	1372	923.891	643.288	-0.521806	0.519029	*
CL10522.Contig1_All	767	12.5327	36.7748	1.50435	0.00637492	Up
CL10522.Contig3_All	1842	62.2417	174.413	1.47673	1.6104e-10	Up
CL10523.Contig1_All	2111	112.269	23.0299	-2.25288	0	Down
CL10523.Contig2_All	2082	271.868	117.327	-1.20775	0	Down
CL10524.Contig1_All	4060	148.532	150.001	0.0141374	0.943924	*
CL10524.Contig2_All	901	59.7226	37.2905	-0.669957	0.87822	*
CL10524.Contig3_All	1208	586.552	707.74	0.270682	0.973883	*
CL10524.Contig4_All	1840	51.5359	36.491	-0.490489	0.886865	*
CL10525.Contig1_All	2179	1404.28	547.109	-1.35886	0.221595	*
CL10525.Contig2_All	2209	733.747	438.261	-0.742612	0.94069	*
CL10526.Contig1_All	705	719.54	1004.91	0.481546	0.720763	*
CL10526.Contig2_All	737	598.893	900.283	0.587544	0.255632	*
CL10527.Contig1_All	1172	81.7042	79.536	-0.0384848	0.927675	*
CL10527.Contig2_All	1230	254.125	202.58	-0.326089	0.911535	*
CL10527.Contig3_All	1230	51.0388	51.5327	0.0137186	0.91014	*
CL10528.Contig2_All	855	9.74522	8.46193	-0.189818	0.849519	*
CL10529.Contig1_All	1131	5.5626	13.1606	1.15071	1	*
CL10529.Contig2_All	1182	33.7255	37.789	0.161131	1	*
CL1053.Contig10_All	949	65.7139	55.6104	-0.238226	0.909366	*
CL1053.Contig11_All	1470	722.431	871.496	0.270407	0.971999	*
CL1053.Contig12_All	1566	485.938	493.673	0.0227533	0.994463	*
CL1053.Contig13_All	1901	337.227	281.403	-0.260521	0.919517	*
CL1053.Contig1_All	1521	794.979	780.935	-0.0256916	0.976107	*
CL1053.Contig3_All	1601	387.132	347.264	-0.156506	0.947583	*
CL1053.Contig4_All	986	218.338	150.588	-0.533992	0.000945414	*
CL1053.Contig5_All	2087	167.079	184.784	0.144761	0.946627	*
CL1053.Contig6_All	1617	143.614	226.433	0.654453	0.762102	*
CL1053.Contig7_All	880	11.4653	70.3507	2.54961	0.279297	*
CL1053.Contig8_All	1076	147.995	154.021	0.0573323	0.94463	*
CL1053.Contig9_All	1639	478.993	626.331	0.386451	0.962699	*
CL10531.Contig1_All	1204	303.279	297.224	-0.0290303	0.964726	*
CL10531.Contig2_All	1483	1032.37	725.613	-0.508293	0.456584	*
CL10532.Contig1_All	3744	469.144	367.967	-0.349893	0.801084	*
CL10532.Contig2_All	3523	393.917	300.865	-0.388022	0.208047	*
CL10534.Contig1_All	1045	46.5579	84.3779	0.848716	0.162083	*
CL10534.Contig2_All	1580	35.4378	62.549	0.808147	0.518097	*
CL10534.Contig3_All	2953	94.8836	154.473	0.699253	0.000757504	*
CL10535.Contig1_All	1718	76.7793	126.147	0.711464	0.0311735	*
CL10535.Contig2_All	1435	33.0438	26.2796	-0.323139	0.873531	*
CL10536.Contig1_All	2589	432.465	503.289	0.218491	0.937099	*
CL10536.Contig2_All	3425	612.913	506.37	-0.275162	0.954325	*
CL10539.Contig1_All	1126	11207.7	12634.3	0.17284	0.996103	*
CL10539.Contig2_All	772	26.0722	58.1553	1.13749	0.551614	*
CL10539.Contig3_All	1122	16.3357	29.9145	0.847005	0.700615	*
CL10539.Contig4_All	779	34.7767	73.7048	1.06929	0.659313	*
CL1054.Contig1_All	2406	518.496	1199.24	1.20867	5.48368e-06	Up
CL1054.Contig3_All	1410	11.115	15.6025	0.465689	0.821151	*
CL1054.Contig5_All	1692	53.8655	122.617	1.17684	0.00137044	Up
CL1054.Contig6_All	1380	10.7735	17.0634	0.632207	0.945043	*
CL1054.Contig7_All	1764	118.51	267.03	1.16752	0	Up
CL10540.Contig10_All	2750	108.1	65.9735	-0.706797	0.0427216	*
CL10540.Contig12_All	1153	44.8635	21.6926	-1.02603	0.592341	*
CL10540.Contig13_All	1168	66.3715	40.5265	-0.702614	0.135941	*
CL10540.Contig14_All	2000	198.73	130.556	-0.603633	0.8322	*
CL10540.Contig15_All	958	164.358	101.13	-0.697	0.189624	*
CL10540.Contig16_All	764	49.0282	37.0566	-0.397667	1	*
CL10540.Contig17_All	3187	123.1	62.2623	-0.975857	0.768214	*
CL10540.Contig18_All	996	43.8198	17.491	-1.29291	0.0285336	Down
CL10540.Contig19_All	1506	19.4574	14.8624	-0.374007	0.854775	*
CL10540.Contig1_All	1447	104.579	101.554	-0.042064	0.935056	*
CL10540.Contig20_All	946	124.374	69.4315	-0.834968	0.325298	*
CL10540.Contig21_All	1011	18.7874	15.6078	-0.257496	0.934259	*
CL10540.Contig22_All	659	25.3829	16.569	-0.595934	0.825327	*
CL10540.Contig23_All	916	67.4181	40.5428	-0.724393	0.0620108	*
CL10540.Contig24_All	1392	108.747	80.8962	-0.423823	0.879665	*
CL10540.Contig25_All	1664	173.336	85.4164	-1.01533	0.376889	*
CL10540.Contig26_All	786	111.99	78.14	-0.515562	0.888773	*
CL10540.Contig28_All	843	85.8532	53.2183	-0.683176	0.169842	*
CL10540.Contig29_All	1458	4.87829	7.38027	0.537476	0.77816	*
CL10540.Contig2_All	1531	45.847	36.0572	-0.340959	0.879683	*
CL10540.Contig30_All	1719	60.8222	36.1777	-0.738922	0.659476	*
CL10540.Contig31_All	1541	50.7352	41.6484	-0.280666	0.881976	*
CL10540.Contig33_All	1155	36.5017	33.3743	-0.126815	0.895992	*
CL10540.Contig34_All	2917	88.6724	38.9488	-1.17328	0.0139027	Down
CL10540.Contig35_All	1399	41.0496	37.5962	-0.124673	0.897791	*
CL10540.Contig36_All	3084	87.3253	50.7487	-0.775204	0.685182	*
CL10540.Contig37_All	1156	30.2449	17.6696	-0.753533	1	*
CL10540.Contig38_All	3741	315.646	160.206	-0.97544	6.06182e-14	*
CL10540.Contig39_All	3835	207.264	133.173	-0.635613	0.706319	*
CL10540.Contig40_All	733	106.725	55.198	-0.942905	6.56883e-07	*
CL10540.Contig41_All	1395	65.6793	22.9752	-1.48877	0.0337011	Down
CL10540.Contig42_All	1322	12.4911	13.8976	0.146543	0.839362	*
CL10540.Contig43_All	1039	101.853	90.7579	-0.165253	1	*
CL10540.Contig44_All	2308	118.113	46.363	-1.3367	0.342524	*
CL10540.Contig45_All	1509	72.9756	45.0916	-0.686533	0.549984	*
CL10540.Contig46_All	1317	124.067	78.4172	-0.65741	0.637412	*
CL10540.Contig47_All	1616	128.938	63.7161	-1.0094	1.717e-07	Down
CL10540.Contig48_All	1333	50.3796	19.4519	-1.34339	0.471204	*
CL10540.Contig49_All	1384	27.4491	20.8094	-0.388688	0.954576	*
CL10540.Contig4_All	796	49.0395	27.031	-0.843723	0.759044	*
CL10540.Contig50_All	853	83.1145	33.6108	-1.28943	0.100848	*
CL10540.Contig51_All	1116	33.7094	27.0059	-0.312975	0.876068	*
CL10540.Contig52_All	721	55.9753	42.5293	-0.390997	1	*
CL10540.Contig5_All	1187	46.5867	30.2494	-0.612103	0.605873	*
CL10540.Contig6_All	2142	78.1528	41.9839	-0.886026	0.748242	*
CL10540.Contig7_All	753	21.1991	22.6859	0.0949147	0.878852	*
CL10540.Contig8_All	809	58.6886	29.3714	-0.982647	0.801933	*
CL10540.Contig9_All	4761	246.348	118.302	-1.05403	0.315324	*
CL10543.Contig1_All	1271	147.76	231.784	0.647183	0.0373368	*
CL10543.Contig2_All	992	186.027	262.747	0.496657	0.773331	*
CL10544.Contig1_All	1779	82.2438	2.63692	-4.65055	0.000477261	Down
CL10544.Contig2_All	1638	145.281	18.3455	-2.94063	0	Down
CL10544.Contig3_All	2097	88.2405	14.1414	-2.58613	0.000276936	Down
CL10545.Contig2_All	1609	74.7264	47.0413	-0.660232	1	*
CL10545.Contig3_All	1614	54.5608	37.4845	-0.533688	0.733343	*
CL10546.Contig2_All	2347	143.942	275.898	0.935471	0.897002	*
CL10546.Contig3_All	1927	68.8194	112.798	0.707472	0.849295	*
CL10546.Contig4_All	3267	19.8046	44.2288	1.13307	0.797311	*
CL10546.Contig5_All	2062	30.2667	81.454	1.40866	0.806385	*
CL10546.Contig6_All	2278	16.3756	14.54	-0.164442	0.845471	*
CL10548.Contig1_All	895	8.69289	8.99562	0.045937	0.818723	*
CL10548.Contig2_All	945	68.4537	53.8564	-0.342258	0.87237	*
CL10549.Contig1_All	3824	95.9775	15.9792	-2.53771	0.044371	Down
CL1055.Contig11_All	2378	234.119	298.212	0.348218	0.950002	*
CL1055.Contig12_All	3235	94.3574	119.467	0.338285	0.933389	*
CL1055.Contig13_All	3098	28.1759	20.4425	-0.450377	0.834574	*
CL1055.Contig14_All	2577	730.226	1110.57	0.604438	0.927129	*
CL1055.Contig15_All	3204	124.716	127.271	0.0291094	0.941524	*
CL1055.Contig16_All	3246	56.3587	52.5105	-0.1008	0.909567	*
CL1055.Contig17_All	1654	91.0687	61.8317	-0.553678	0.863678	*
CL1055.Contig1_All	3050	268.999	683.944	1.34412	0.790099	*
CL1055.Contig2_All	3102	874.764	454.987	-0.94206	2.00495e-05	*
CL1055.Contig3_All	2951	906.646	1515.39	0.740658	0.240328	*
CL1055.Contig4_All	3186	1671.25	769.915	-1.11749	0	Down
CL1055.Contig5_All	3207	434.374	848.488	0.96488	0.587056	*
CL1055.Contig6_All	3045	1273.82	1971.7	0.630016	0.949409	*
CL1055.Contig7_All	3238	268.554	321.689	0.259866	0.96408	*
CL1055.Contig8_All	3485	264.66	261.743	-0.0159482	0.958548	*
CL1055.Contig9_All	3235	229.747	100.321	-1.19007	0.905376	*
CL10551.Contig1_All	957	28.1645	54.7309	0.942255	0.213504	*
CL10551.Contig2_All	1909	54.264	92.542	0.762879	0.0468558	*
CL10552.Contig1_All	1241	39.317	52.5642	0.412875	0.85067	*
CL10552.Contig2_All	3783	187.693	137.099	-0.451279	0.068776	*
CL10553.Contig1_All	1776	135.818	92.5554	-0.55001	0.851243	*
CL10553.Contig2_All	1713	109.269	100.456	-0.120546	0.936825	*
CL10554.Contig1_All	1740	401.211	566.452	0.496895	0.00016742	*
CL10554.Contig2_All	1955	187.226	280.938	0.583773	0.914358	*
CL10554.Contig3_All	1764	67.8355	153.816	1.17326	0.000799841	Up
CL10554.Contig4_All	1648	171.729	247.143	0.523516	0.00027836	*
CL10554.Contig5_All	1891	179.11	220.997	0.302173	0.876017	*
CL10554.Contig6_All	1092	33.714	53.5691	0.657687	0.617361	*
CL10554.Contig7_All	4764	1127.97	1409.93	0.321729	0.463514	*
CL10555.Contig2_All	1377	56.645	107.876	0.921387	0.199368	*
CL10556.Contig1_All	2088	5336.24	508.339	-3.39026	0	Down
CL10556.Contig2_All	313	12.5146	0.304507	-3.76622	1	*
CL10557.Contig1_All	1968	1092.97	927.102	-0.237292	0.854057	*
CL10557.Contig2_All	2448	50.7659	26.3997	-0.926244	0.808048	*
CL10557.Contig3_All	2500	63.2347	39.9564	-0.653581	0.754196	*
CL10557.Contig4_All	1812	52.4828	33.5843	-0.63395	1	*
CL10558.Contig1_All	1062	46.9393	56.9689	0.275831	0.899719	*
CL10558.Contig2_All	1048	112.584	209.482	0.891902	8.62643e-13	*
CL10559.Contig2_All	1106	10.432	5.57625	-0.830363	0.752111	*
CL1056.Contig2_All	1215	22.6062	21.6089	-0.0631969	0.888242	*
CL10560.Contig1_All	3046	469.06	403.808	-0.215775	0.730678	*
CL10560.Contig2_All	3031	199.479	211.572	0.084637	0.96168	*
CL10562.Contig1_All	2731	494.862	521.021	0.0742173	0.965207	*
CL10562.Contig2_All	2820	196.509	340.957	0.792932	0.534597	*
CL10563.Contig1_All	3277	58.3946	61.8317	0.0816097	0.912946	*
CL10563.Contig2_All	3467	73.9972	94.0513	0.34324	0.879022	*
CL10563.Contig3_All	2954	76.1776	97.4851	0.353089	0.819693	*
CL10563.Contig4_All	2677	24.6848	39.3566	0.658821	0.616038	*
CL10563.Contig5_All	1171	131.011	162.313	0.307688	0.768833	*
CL10564.Contig1_All	660	18.7941	28.3906	0.578392	0.804724	*
CL10564.Contig2_All	571	11.811	21.7644	0.846282	0.65347	*
CL10566.Contig1_All	1068	180.07	78.9012	-1.18366	0.000883164	Down
CL10566.Contig2_All	1220	367.821	169.813	-1.11203	0	Down
CL10567.Contig1_All	2638	9.40621	26.7086	1.44264	0.415363	*
CL10567.Contig2_All	2328	90.1024	117.258	0.377598	0.839387	*
CL10567.Contig3_All	2306	71.5988	182.542	1.34214	9.99201e-16	Up
CL10567.Contig4_All	2451	54.4919	21.1079	-1.34104	0.713897	*
CL10567.Contig5_All	2289	206.123	278.271	0.431782	0.00156161	*
CL10568.Contig2_All	1606	28.1524	12.7668	-1.10134	1	*
CL10569.Contig1_All	617	10.075	7.24109	-0.442	1	*
CL10569.Contig2_All	588	4.17218	12.532	1.44815	0.23655	*
CL1057.Contig6_All	1303	265.261	272.301	0.0376924	0.958734	*
CL10570.Contig1_All	622	22.6094	34.495	0.595212	0.78678	*
CL10570.Contig2_All	592	23.2686	24.2893	0.0602538	0.872959	*
CL10571.Contig1_All	385	63.604	26.2176	-1.25748	0.00197071	Down
CL10571.Contig2_All	791	243.991	87.0762	-1.47944	2.06659e-05	Down
CL10572.Contig1_All	913	232.131	245.197	0.078778	0.958702	*
CL10573.Contig1_All	1389	136.279	95.683	-0.507269	1	*
CL10573.Contig2_All	2008	184.26	134.435	-0.452913	1	*
CL10574.Contig10_All	3070	109.591	154.706	0.494859	0.907052	*
CL10574.Contig2_All	3776	171.703	42.0504	-2.01268	1.1513e-13	Down
CL10574.Contig3_All	3036	940.568	861.16	-0.127158	0.982015	*
CL10574.Contig4_All	2994	155.622	155.789	0.00154192	0.94875	*
CL10574.Contig6_All	2901	134.309	17.0706	-2.92803	0.110009	*
CL10574.Contig8_All	3388	80.7405	92.8113	0.199476	0.924389	*
CL10574.Contig9_All	3312	37.5252	55.9147	0.567095	0.833393	*
CL10575.Contig1_All	751	46.2305	68.6299	0.563309	1	*
CL10575.Contig2_All	1315	277.01	311.236	0.167693	0.919697	*
CL10577.Contig2_All	601	5.22392	12.5237	1.16335	0.69562	*
CL10578.Contig1_All	970	16.7045	24.4579	0.532473	0.842088	*
CL10578.Contig2_All	1811	118.829	99.4627	-0.255105	0.901877	*
CL10579.Contig1_All	2231	399.027	326.568	-0.288571	0.0595694	*
CL10579.Contig2_All	2428	116.465	164.258	0.493684	0.909836	*
CL1058.Contig1_All	691	29.525	28.9773	-0.0264152	0.903899	*
CL1058.Contig2_All	3170	138.695	142.757	0.0414528	0.96423	*
CL1058.Contig3_All	3099	210.296	230.019	0.128945	0.951779	*
CL1058.Contig4_All	2155	186.316	173.573	-0.101837	1	*
CL1058.Contig5_All	2030	180.063	167.515	-0.10381	0.959316	*
CL1058.Contig6_All	1594	39.2677	23.7736	-0.708432	0.462873	*
CL10580.Contig1_All	800	11.8221	6.31642	-0.838928	1	*
CL10580.Contig2_All	1257	491.395	464.851	-0.0800042	0.964119	*
CL10580.Contig3_All	1233	505	499.252	-0.0164947	0.975786	*
CL10582.Contig1_All	2719	6773.91	2273.38	-1.57487	0	Down
CL10582.Contig2_All	457	32.3333	7.63769	-1.99086	0.000333814	Down
CL10583.Contig1_All	3051	62.2346	73.7611	0.242762	0.904085	*
CL10583.Contig3_All	2553	67.4385	93.2387	0.463459	0.54979	*
CL10583.Contig4_All	1897	39.6559	56.0457	0.492102	0.841343	*
CL10583.Contig5_All	3911	112.33	162.198	0.527405	0.480402	*
CL10583.Contig6_All	4400	166.534	206.655	0.310296	0.933874	*
CL10583.Contig7_All	4017	101.907	144.624	0.502295	0.900385	*
CL10583.Contig8_All	5962	149.101	173.617	0.218718	0.9124	*
CL10584.Contig1_All	717	25.0196	8.25504	-1.52588	0.00612224	Down
CL10585.Contig3_All	1099	9.7424	9.15741	-0.0834678	0.874332	*
CL10585.Contig4_All	2099	27.8137	50.5949	0.847967	0.0277005	*
CL10586.Contig1_All	2142	107.633	79.2901	-0.437748	0.92944	*
CL10586.Contig2_All	2201	116.297	69.2893	-0.741561	0.893321	*
CL10587.Contig1_All	2135	138.604	126.832	-0.127411	0.94506	*
CL10587.Contig2_All	2168	75.7633	123.804	0.703619	0.183767	*
CL10587.Contig3_All	1672	67.8745	224.472	1.71581	0.373422	*
CL10589.Contig1_All	768	2498.33	3413.01	0.449978	0.989931	*
CL10589.Contig2_All	864	2368.85	3311.49	0.48318	0.988585	*
CL1059.Contig10_All	1654	99.4283	98.6416	-0.0113843	0.943871	*
CL1059.Contig11_All	454	16.3272	8.67956	-0.862742	0.925852	*
CL1059.Contig12_All	1609	14.2611	10.6828	-0.395457	0.899514	*
CL1059.Contig14_All	1795	126.162	75.18	-0.741746	0.804687	*
CL1059.Contig1_All	1688	147.065	131.988	-0.15531	0.933505	*
CL1059.Contig2_All	1605	248.478	123.803	-1.00121	0.27933	*
CL1059.Contig3_All	1726	73.3801	55.0075	-0.411444	0.823896	*
CL1059.Contig4_All	1691	50.7437	49.0476	-0.0484021	0.92038	*
CL1059.Contig5_All	1316	44.8522	24.4767	-0.856356	0.675751	*
CL1059.Contig6_All	2132	813.233	640.633	-0.343852	0.318358	*
CL1059.Contig7_All	1833	865.099	748.643	-0.208415	0.687122	*
CL1059.Contig8_All	537	8.68259	13.1208	0.560565	0.803538	*
CL1059.Contig9_All	1637	166.183	90.9221	-0.865324	3.05492e-08	*
CL10590.Contig1_All	2868	86.5243	107.021	0.304607	0.883759	*
CL10590.Contig2_All	2842	109.822	118.537	0.109537	0.935756	*
CL10592.Contig1_All	3445	195.715	208.004	0.0875675	0.951983	*
CL10593.Contig1_All	1136	9.38541	14.3818	0.582244	0.790432	*
CL10593.Contig2_All	1912	10.0898	20.3742	0.968159	0.662631	*
CL10594.Contig2_All	846	188.978	98.1907	-0.939899	0.333788	*
CL10595.Contig1_All	1467	165.052	418.003	1.33709	0.00139391	Up
CL10595.Contig2_All	451	18.4224	44.2358	1.23416	0.00559455	Up
CL10595.Contig3_All	778	5.21887	21.0992	1.88729	0.408892	*
CL10596.Contig1_All	1012	17.37	415.544	4.52851	0.00359589	Up
CL10596.Contig2_All	1043	12.8586	375.279	4.79707	0.00198312	Up
CL10597.Contig1_All	1144	63.9652	55.9019	-0.192253	1	*
CL10597.Contig2_All	701	46.5733	35.8636	-0.37094	0.958615	*
CL10598.Contig1_All	451	9.72613	6.56791	-0.522763	0.838236	*
CL10599.Contig1_All	2679	2869.96	1478.48	-0.9566	1.01823e-05	*
CL10599.Contig2_All	2515	1273.5	1023.35	-0.315317	0.18066	*
CL106.Contig1_All	542	34.0744	4.495	-2.75136	0.00641522	Down
CL106.Contig2_All	867	62.9278	9.39775	-2.65995	0.00466044	Down
CL1060.Contig1_All	2188	76.1099	71.6055	-0.0872284	0.919321	*
CL1060.Contig2_All	2085	192.615	162.862	-0.241172	0.908459	*
CL1060.Contig3_All	2079	182.198	126.883	-0.519726	0.929223	*
CL10601.Contig1_All	612	15.9914	16.5827	0.0503272	1	*
CL10602.Contig2_All	458	284.429	595.766	1.06492	0.906057	*
CL10603.Contig10_All	2240	131.207	35.0394	-1.88499	0.544476	*
CL10603.Contig11_All	2364	131.794	131.255	-0.0058809	0.940758	*
CL10603.Contig12_All	2316	55.3288	91.7793	0.723326	0.887803	*
CL10603.Contig13_All	1704	14.9356	46.3925	1.59288	8.65037e-06	Up
CL10603.Contig14_All	1515	42.0278	31.7121	-0.399027	0.861826	*
CL10603.Contig15_All	2122	92.4214	168.028	0.857764	0.881533	*
CL10603.Contig16_All	2199	35.4149	24.2699	-0.53305	0.859564	*
CL10603.Contig17_All	2433	331.422	311.317	-0.0900965	0.960763	*
CL10603.Contig18_All	2166	95.824	77.8241	-0.297875	0.93293	*
CL10603.Contig19_All	1709	117.114	119.212	0.0254677	0.943875	*
CL10603.Contig20_All	2141	47.9677	32.8915	-0.535347	1	*
CL10603.Contig21_All	1796	33.0497	42.9055	0.369981	0.871318	*
CL10603.Contig22_All	2711	43.7622	58.5033	0.413388	0.851293	*
CL10603.Contig23_All	864	16.3157	23.4516	0.506155	0.830278	*
CL10603.Contig24_All	2688	25.3996	167.934	2.69348	0.00283636	Up
CL10603.Contig25_All	2685	119.708	137.233	0.196089	0.935975	*
CL10603.Contig26_All	1919	27.1102	39.0746	0.516795	0.871385	*
CL10603.Contig27_All	1011	25.7261	25.3487	-0.0207787	1	*
CL10603.Contig28_All	2262	26.7563	62.4654	1.20307	0.520949	*
CL10603.Contig29_All	894	63.5216	46.1944	-0.453941	0.903642	*
CL10603.Contig2_All	1044	88.2625	89.165	0.0145684	0.929037	*
CL10603.Contig30_All	1880	103.523	79.4339	-0.379334	0.906648	*
CL10603.Contig31_All	862	34.3916	38.3494	0.154326	0.896923	*
CL10603.Contig32_All	3253	80.6845	154.322	0.929946	0.00323322	*
CL10603.Contig33_All	2800	113.738	163.538	0.521358	0.939281	*
CL10603.Contig34_All	2179	20.8583	63.1578	1.56822	0.500511	*
CL10603.Contig35_All	2271	62.6138	107.847	0.778063	0.664272	*
CL10603.Contig36_All	1399	18.7897	17.0386	-0.136083	0.868814	*
CL10603.Contig37_All	2124	98.3079	60.642	-0.69099	0.839432	*
CL10603.Contig38_All	3080	128.621	115.416	-0.155431	1	*
CL10603.Contig39_All	2318	82.6939	152.362	0.876387	0.863378	*
CL10603.Contig3_All	1674	103.546	63.8543	-0.691716	0.804788	*
CL10603.Contig40_All	2281	77.5297	94.9113	0.289585	0.916562	*
CL10603.Contig41_All	3158	154.827	108.284	-0.513191	0.916925	*
CL10603.Contig42_All	654	26.077	18.3897	-0.48898	0.838002	*
CL10603.Contig43_All	2242	108.782	98.1731	-0.147089	0.937622	*
CL10603.Contig44_All	2163	221.306	186.542	-0.245737	0.941745	*
CL10603.Contig45_All	3617	454.623	362.82	-0.324882	0.936195	*
CL10603.Contig46_All	574	46.2292	22.265	-1.0322	0.0073016	Down
CL10603.Contig47_All	2206	159.058	111.188	-0.513973	0.938403	*
CL10603.Contig48_All	3274	154.171	229.895	0.574406	0.939085	*
CL10603.Contig49_All	846	46.2139	29.7708	-0.623186	0.59417	*
CL10603.Contig4_All	2263	139.87	36.0307	-1.93728	0.534957	*
CL10603.Contig5_All	1971	36.1075	43.7628	0.27284	0.894406	*
CL10603.Contig6_All	1099	66.6718	52.861	-0.331161	0.908626	*
CL10603.Contig7_All	2414	25.0341	122.971	2.26635	0.502325	*
CL10603.Contig8_All	1157	14.2468	23.9346	0.722222	0.7606	*
CL10603.Contig9_All	1714	14.2398	27.3651	0.911246	0.721377	*
CL10604.Contig1_All	1306	166.48	257.412	0.626707	0.0542533	*
CL10604.Contig2_All	1311	176.536	261.141	0.563115	0.154137	*
CL10604.Contig3_All	539	12.1715	29.5002	1.2327	0.155474	*
CL10605.Contig1_All	1098	146.635	153.582	0.0664874	0.964933	*
CL10605.Contig2_All	1136	137.59	173.405	0.332342	0.76391	*
CL10606.Contig1_All	2531	249.31	178.043	-0.484179	0.189951	*
CL10606.Contig2_All	2461	232.653	173.716	-0.420063	0.496205	*
CL10607.Contig1_All	1630	64.9415	41.196	-0.648241	0.868948	*
CL10607.Contig2_All	1678	122.336	108.354	-0.17409	0.990353	*
CL10607.Contig3_All	1435	19.8243	18.673	-0.0834386	0.865168	*
CL10609.Contig1_All	2108	249.961	203.229	-0.297715	0.894491	*
CL10609.Contig2_All	1882	157.847	169.544	0.102715	0.944862	*
CL10609.Contig3_All	2345	116.753	124.36	0.0905735	0.94023	*
CL1061.Contig1_All	1540	71.2077	73.075	0.0370042	0.922687	*
CL1061.Contig2_All	1987	105.648	88.7376	-0.249935	0.90211	*
CL1061.Contig3_All	707	21.5653	22.7202	0.073076	0.901523	*
CL10610.Contig1_All	974	47.9901	49.8268	0.0534605	0.937617	*
CL10610.Contig2_All	1035	32.3229	48.6692	0.580665	0.668189	*
CL10611.Contig1_All	974	18.769	10.1267	-0.848719	1	*
CL10612.Contig1_All	1277	217.587	159.468	-0.446729	1	*
CL10612.Contig2_All	921	132.79	108.148	-0.294503	1	*
CL10613.Contig1_All	441	43.7955	36.3778	-0.263337	0.999985	*
CL10613.Contig2_All	993	111.913	140.192	0.323308	0.792007	*
CL10614.Contig1_All	1141	1140.73	1012.88	-0.17139	0.97676	*
CL10615.Contig1_All	1250	22.2279	2.95851	-2.65976	0.169603	*
CL10616.Contig1_All	2027	31.9953	49.5419	0.620362	0.736842	*
CL10616.Contig2_All	2216	48.2956	73.5721	0.600529	0.454351	*
CL10617.Contig4_All	1599	0.348787	23.4994	4.57635	0.998856	*
CL10617.Contig6_All	1609	1.04163	21.7935	3.71878	0.0333269	Up
CL10618.Contig2_All	2134	109.102	172.41	0.65696	0.663787	*
CL10618.Contig3_All	1902	277.642	319.072	0.200213	0.951523	*
CL1062.Contig1_All	1510	59.4535	218.983	1.86933	0.0510704	*
CL1062.Contig2_All	1833	21.1599	186.208	3.09806	0.146596	*
CL1062.Contig3_All	938	12.5098	22.6441	0.823158	0.698102	*
CL1062.Contig4_All	1906	59.859	141.225	1.22921	0.866622	*
CL10621.Contig1_All	822	4.52412	11.0574	1.17585	0.637957	*
CL10622.Contig1_All	831	17.7535	65.1348	1.83698	0.558576	*
CL10622.Contig2_All	1189	40.2771	28.1825	-0.505153	0.878022	*
CL10622.Contig3_All	991	38.24	178.613	2.2042	3.17084e-05	Up
CL10623.Contig1_All	317	18.0826	8.03148	-1.10828	1	*
CL10624.Contig1_All	1041	29.5324	54.2815	0.863622	0.737895	*
CL10624.Contig2_All	1227	13.5475	59.5977	2.08417	0.000744838	Up
CL10625.Contig1_All	790	120.265	255.581	1.08337	0.922928	*
CL10625.Contig2_All	1101	28.4905	140.607	2.27668	0.121116	*
CL10626.Contig1_All	2194	109.735	71.0596	-0.62221	0.913624	*
CL10626.Contig2_All	5566	972.581	715.243	-0.44303	0.000983926	*
CL10627.Contig2_All	869	9.38528	7.57071	-0.287302	1	*
CL10629.Contig1_All	1358	12.5101	10.4228	-0.248856	1	*
CL1063.Contig1_All	753	40.6797	41.1616	0.0167186	0.905733	*
CL1063.Contig2_All	1362	153.556	739.457	2.26277	0.00024284	Up
CL1063.Contig3_All	1369	90.0165	467.06	2.36679	0.0263349	Up
CL1063.Contig4_All	1355	749.721	432.305	-0.793367	0.922268	*
CL1063.Contig5_All	1409	15.9573	47.848	1.54531	0.18871	*
CL1063.Contig6_All	1484	626.031	523.255	-0.25842	0.969695	*
CL1063.Contig7_All	1148	39.9229	150.281	1.89494	0.311864	*
CL1063.Contig8_All	1436	25.7298	170.872	2.70024	9.83337e-08	Up
CL10630.Contig1_All	997	85.8253	95.4426	0.152115	0.964603	*
CL10630.Contig2_All	1455	514.69	404.101	-0.348481	0.77061	*
CL10631.Contig1_All	2718	879.486	196.803	-2.15614	0.0011464	Down
CL10631.Contig2_All	2494	882.656	217.594	-2.0169	0.0102374	Down
CL10632.Contig1_All	1913	103.95	149.79	0.524249	0.333685	*
CL10632.Contig2_All	1884	38.943	49.8352	0.350503	0.887353	*
CL10632.Contig3_All	2079	60.8195	100.413	0.717186	0.639385	*
CL10633.Contig1_All	2558	497.044	216.237	-1.19826	0.248832	*
CL10633.Contig2_All	1691	31.6246	14.0322	-1.13558	0.103855	*
CL10634.Contig2_All	1707	650.385	735.115	0.176508	0.966576	*
CL10635.Contig2_All	1806	29.5533	71.1773	1.24944	1	*
CL10636.Contig1_All	3826	1120.24	805.487	-0.475546	0.00239151	*
CL10636.Contig2_All	3951	459.841	443.702	-0.0514671	0.967938	*
CL10637.Contig1_All	578	11.467	11.5907	0.0146347	1	*
CL10638.Contig1_All	2513	205.316	206.322	0.00702788	0.952204	*
CL10638.Contig2_All	2799	212.277	236.487	0.155352	0.943464	*
CL1064.Contig1_All	3244	1514.72	1380.27	-0.134042	0.93069	*
CL1064.Contig2_All	3223	411.062	381.423	-0.107782	0.959811	*
CL10640.Contig1_All	1317	99.688	93.4426	-0.0927014	0.9301	*
CL10640.Contig2_All	1709	83.8495	170.576	1.01877	0.0707852	*
CL10640.Contig3_All	1799	62.2037	107.984	0.789269	0.348755	*
CL10641.Contig1_All	1248	4038.89	4318.06	0.0964088	0.98189	*
CL10642.Contig1_All	2805	266.735	552.495	1.0487	0.398717	*
CL10642.Contig2_All	2417	545.773	587.804	0.10691	0.971682	*
CL10642.Contig3_All	3163	764.907	1146.34	0.583259	0.00300907	*
CL10643.Contig2_All	581	18.1239	9.36349	-0.905841	0.743638	*
CL10644.Contig1_All	577	4.8691	23.9231	2.15173	0.435995	*
CL10644.Contig2_All	563	3.12897	21.8004	2.56622	0.047948	Up
CL10645.Contig1_All	1105	487.303	403.3	-0.272557	0.818086	*
CL10645.Contig2_All	1129	468.49	421.527	-0.152166	0.946447	*
CL10646.Contig1_All	672	18.7852	18.988	0.0149669	0.994207	*
CL10646.Contig2_All	680	27.4685	24.0414	-0.187411	1	*
CL10647.Contig1_All	1726	668.115	329.788	-1.01709	0.0110288	Down
CL10647.Contig2_All	1736	868.057	469.374	-0.886114	0.00525353	*
CL10648.Contig1_All	1541	98.7565	75.5359	-0.383754	0.763523	*
CL10648.Contig2_All	1354	120.977	124.761	0.0441987	0.944251	*
CL10649.Contig1_All	435	26.1125	20.2786	-0.354528	0.855552	*
CL10649.Contig2_All	1340	143.829	112.467	-0.35301	0.940335	*
CL1065.Contig1_All	3766	355.665	328.206	-0.115692	0.968657	*
CL1065.Contig2_All	2261	36.1791	39.0606	0.108639	0.895993	*
CL1065.Contig3_All	2396	25.0289	56.0144	1.14143	0.802585	*
CL1065.Contig4_All	2482	6.93899	85.3672	3.50021	0.016816	Up
CL1065.Contig5_All	2378	220.318	126.835	-0.793441	0.0135707	*
CL1065.Contig6_All	4020	237.31	244.207	0.0412178	0.955644	*
CL1065.Contig7_All	3843	563.39	459.04	-0.295129	0.946857	*
CL1065.Contig8_All	4122	193.022	318.697	0.721472	0.602323	*
CL10651.Contig1_All	602	11.1302	6.95054	-0.631245	1	*
CL10651.Contig3_All	1399	470.646	263.117	-0.837336	4.73996e-07	*
CL10652.Contig1_All	1114	287.385	471.798	0.713884	0.0130643	*
CL10652.Contig2_All	1050	222.292	433.111	0.960188	0.0202085	*
CL10653.Contig1_All	1031	130.325	254.263	0.960637	0.000607922	*
CL10653.Contig2_All	971	59.768	138.611	1.20455	9.99201e-16	Up
CL10655.Contig1_All	547	493.952	625.887	0.341122	0.925765	*
CL10655.Contig2_All	536	615.504	887.588	0.527646	0.659424	*
CL10656.Contig1_All	1034	17.0437	2.40814	-2.52704	0.00208774	Down
CL10656.Contig2_All	929	23.2884	8.09878	-1.4507	1	*
CL10657.Contig1_All	2674	820.463	600.44	-0.449991	0.577106	*
CL10657.Contig2_All	1143	80.3425	90.6526	0.172839	0.91777	*
CL10658.Contig2_All	641	19.1476	11.306	-0.726916	0.794948	*
CL10658.Contig6_All	617	11.8272	7.1267	-0.681088	0.781915	*
CL1066.Contig1_All	2314	734.438	472.098	-0.636833	0.209386	*
CL1066.Contig2_All	2387	1016.98	566.797	-0.842641	0.390053	*
CL1066.Contig3_All	2418	276.48	433.265	0.646824	0.929147	*
CL1066.Contig4_All	847	52.8075	38.4619	-0.450647	0.84544	*
CL1066.Contig5_All	3079	632.774	568.62	-0.154055	0.926409	*
CL10660.Contig1_All	2556	868.852	266.417	-1.70293	1.77636e-15	Down
CL10660.Contig2_All	2545	183.442	50.7357	-1.8407	0.00089821	Down
CL10662.Contig1_All	2116	239.183	123.702	-0.947525	1.0229e-11	*
CL10662.Contig2_All	1279	60.8073	11.4567	-2.34244	8.88111e-06	Down
CL10663.Contig1_All	1825	166.825	271.659	0.701251	0.698246	*
CL10663.Contig2_All	1526	164.376	340.101	1.04596	0.159799	*
CL10664.Contig1_All	2071	173.462	203.998	0.233109	1	*
CL10664.Contig2_All	2033	168.579	194.341	0.204415	0.911961	*
CL10666.Contig1_All	1665	13.5733	33.7209	1.27209	0.195519	*
CL10667.Contig2_All	2132	30.9007	14.8899	-1.02103	0.786211	*
CL10667.Contig3_All	844	18.4116	16.4288	-0.158337	0.913778	*
CL10667.Contig5_All	1267	13.5447	12.1491	-0.149157	0.843734	*
CL10669.Contig2_All	1966	110.519	99.5605	-0.149697	0.968112	*
CL10669.Contig3_All	1941	105.666	102.101	-0.0491991	0.966385	*
CL1067.Contig1_All	2141	229.433	356.645	0.634929	0.997042	*
CL1067.Contig2_All	2225	92.1533	198.701	1.10295	1.11022e-15	Up
CL1067.Contig3_All	2047	83.0642	92.5371	0.154632	1	*
CL1067.Contig4_All	717	26.4013	32.9417	0.312263	0.955034	*
CL1067.Contig5_All	2007	111.579	135.634	0.280139	1	*
CL10670.Contig1_All	2301	151.464	235.766	0.636131	0.411396	*
CL10670.Contig2_All	1925	121.263	197.506	0.700729	0.0437033	*
CL10670.Contig3_All	676	7.65907	23.3153	1.5266	0.109833	*
CL10673.Contig1_All	1556	877.362	633.34	-0.469772	0.00134259	*
CL10673.Contig2_All	1374	507.565	348.201	-0.542809	0.00498914	*
CL10675.Contig1_All	1224	399.001	397.616	-0.00501122	0.975262	*
CL10675.Contig2_All	1197	341.646	330.013	-0.0498831	0.994193	*
CL10677.Contig1_All	1319	72.6191	45.8303	-0.656426	0.816416	*
CL10677.Contig2_All	1324	61.8819	97.9067	0.656243	0.838841	*
CL10678.Contig1_All	1309	252.97	338.943	0.421119	0.862115	*
CL10678.Contig2_All	4339	267.343	370.257	0.468841	0.841417	*
CL10679.Contig1_All	1060	144.286	190.586	0.399906	0.814266	*
CL10679.Contig2_All	394	23.2715	13.951	-0.711703	0.724019	*
CL10679.Contig3_All	966	36.0933	52.3502	0.528347	0.866819	*
CL1068.Contig1_All	2383	1370.4	307.732	-2.15244	0	Down
CL1068.Contig2_All	2016	107.481	41.5072	-1.35864	0.00229419	Down
CL1068.Contig3_All	2006	104.405	44.5698	-1.21587	0.592867	*
CL1068.Contig4_All	2047	283.428	41.4491	-2.75402	0.0134816	Down
CL1068.Contig5_All	627	159.569	80.7296	-0.977182	0.687289	*
CL1068.Contig6_All	2303	840.21	221.328	-1.92138	2.08471e-11	Down
CL10680.Contig1_All	1626	214.427	254.449	0.246186	0.874656	*
CL10680.Contig2_All	1766	155.01	128.262	-0.271988	1	*
CL10680.Contig3_All	2765	405.24	378.589	-0.0979773	0.96159	*
CL10682.Contig2_All	2247	240.498	357.438	0.570366	0.918861	*
CL10682.Contig3_All	2229	514.655	512.78	-0.00525899	0.9695	*
CL10684.Contig1_All	1685	125.132	111.564	-0.164654	0.953607	*
CL10684.Contig2_All	1563	242.926	192.435	-0.335114	0.555549	*
CL10684.Contig3_All	2000	171.996	128.16	-0.422531	0.748104	*
CL10686.Contig1_All	1086	299.647	240.834	-0.31445	0.723169	*
CL10686.Contig2_All	1011	143.201	124.632	-0.199367	1	*
CL10687.Contig1_All	1196	65.067	100.006	0.614983	0.914924	*
CL10687.Contig2_All	1208	11.5043	21.4708	0.863189	0.780628	*
CL10687.Contig3_All	1358	4.87041	16.381	1.62284	0.357044	*
CL10688.Contig1_All	1239	113.006	118.886	0.072768	1	*
CL10688.Contig2_All	697	35.0911	26.257	-0.409417	0.926561	*
CL10688.Contig3_All	1247	112.603	123.696	0.134802	1	*
CL10689.Contig1_All	2172	163.286	105.582	-0.625842	0.863979	*
CL10689.Contig2_All	2643	236.514	217.678	-0.119381	0.950691	*
CL1069.Contig11_All	1399	283.229	98.0864	-1.52349	0.905561	*
CL1069.Contig12_All	1498	48.7394	28.6986	-0.75063	0.810374	*
CL1069.Contig13_All	1493	422.447	90.2838	-2.21792	0.584884	*
CL1069.Contig1_All	1391	171.887	87.0592	-0.975992	0.83325	*
CL1069.Contig3_All	1506	373.61	135.05	-1.46353	0.880851	*
CL1069.Contig4_All	1458	89.5069	60.5871	-0.557925	0.915275	*
CL1069.Contig5_All	1292	52.0752	24.3627	-1.07541	0.833943	*
CL1069.Contig6_All	1334	49.637	36.8554	-0.42295	0.892898	*
CL1069.Contig9_All	594	16.3614	13.8537	-0.229877	0.85594	*
CL10690.Contig1_All	2075	786.023	561.476	-0.48486	2.93444e-05	*
CL10690.Contig2_All	2154	750.207	537.355	-0.48091	0.000381336	*
CL10691.Contig1_All	1570	44.5002	61.8998	0.47015	0.815525	*
CL10691.Contig3_All	858	32.9763	12.7497	-1.32648	0.719801	*
CL10691.Contig4_All	1527	52.5089	70.9294	0.429134	0.843287	*
CL10692.Contig2_All	543	8.34594	11.1794	0.39449	0.823302	*
CL10693.Contig1_All	2914	420.566	374.64	-0.166549	0.886458	*
CL10693.Contig2_All	2618	247.512	71.8336	-1.77536	2.42991e-09	Down
CL10693.Contig3_All	2727	62.6986	71.668	0.191003	0.923123	*
CL10694.Contig1_All	1711	2147.93	839.306	-1.35498	2.13273e-10	Down
CL10694.Contig2_All	1167	2147.99	876.933	-1.2918	5.08653e-08	Down
CL10695.Contig1_All	1332	15.3116	2.90236	-2.16333	0.0445335	Down
CL10696.Contig1_All	3776	271.084	365.51	0.430261	0.944548	*
CL10696.Contig2_All	3787	740.843	637.432	-0.216685	0.956258	*
CL10697.Contig1_All	1023	10.0606	67.2092	2.66191	0.000722957	Up
CL10697.Contig2_All	1079	3.8335	10.5265	1.31507	0.579467	*
CL10698.Contig1_All	1186	188.169	252.801	0.424676	0.961717	*
CL10698.Contig2_All	1531	564.776	558.251	-0.0167465	0.971441	*
CL107.Contig3_All	611	11.1435	36.5907	1.65771	0.588639	*
CL107.Contig5_All	1030	0	18.7449	4.86929	0.999997	*
CL107.Contig6_All	618	10.4541	30.1711	1.47165	0.682444	*
CL1070.Contig1_All	1687	38.975	26.6358	-0.538028	0.830453	*
CL1070.Contig2_All	1774	48.5911	36.6636	-0.400032	0.902706	*
CL1070.Contig3_All	1776	164.782	93.7375	-0.809475	0.062999	*
CL1070.Contig4_All	1863	177.691	87.8191	-1.01128	3.18956e-05	Down
CL10700.Contig1_All	1681	197.02	242.178	0.296828	0.831637	*
CL10701.Contig1_All	676	95.9258	210.95	1.13149	0.36707	*
CL10701.Contig2_All	807	135.199	248.741	0.876336	0.643132	*
CL10702.Contig1_All	787	21.2045	31.6292	0.562378	0.820807	*
CL10702.Contig2_All	777	18.4443	14.591	-0.324916	0.865316	*
CL10703.Contig1_All	2612	89.4198	132.063	0.559119	0.859359	*
CL10703.Contig2_All	564	12.4881	9.46713	-0.376501	0.813786	*
CL10703.Contig3_All	1540	47.9753	85.9546	0.832554	0.640629	*
CL10703.Contig4_All	2636	96.5301	111.614	0.208134	0.938354	*
CL10703.Contig5_All	2655	177.981	204.638	0.200658	0.942097	*
CL10704.Contig1_All	1100	20.1655	22.8321	0.173794	0.998732	*
CL10704.Contig2_All	1041	16.3287	53.3048	1.66721	0.00577828	Up
CL10705.Contig1_All	1415	2613.13	6681.22	1.35411	5.10703e-15	Up
CL10706.Contig1_All	1522	255.806	192.336	-0.410191	0.592992	*
CL10706.Contig2_All	1622	256.549	214.229	-0.25934	0.7336	*
CL10708.Contig1_All	1454	1869.52	1718.42	-0.121539	0.953144	*
CL10709.Contig10_All	1596	42.3773	55.6668	0.388201	0.862997	*
CL10709.Contig11_All	2911	21.5448	32.3962	0.573963	0.813344	*
CL10709.Contig12_All	2828	67.4034	69.3156	0.0399719	0.919478	*
CL10709.Contig13_All	1015	10.7763	9.56235	-0.161832	1	*
CL10709.Contig1_All	3142	12.1754	22.6699	0.861852	0.537638	*
CL10709.Contig2_All	2060	45.5307	29.0721	-0.63551	0.523886	*
CL10709.Contig3_All	2129	41.0119	21.7366	-0.895676	0.0916284	*
CL10709.Contig7_All	1152	15.2826	14.8362	-0.0409663	0.856191	*
CL10709.Contig8_All	1539	41.3791	43.8473	0.0823036	0.967096	*
CL10709.Contig9_All	3077	43.4641	52.5659	0.270537	0.895065	*
CL1071.Contig1_All	1347	215.548	127.015	-0.759924	0.821579	*
CL1071.Contig2_All	1315	172.425	263.055	0.607485	0.757547	*
CL10711.Contig1_All	5332	653.67	303.068	-1.10723	0.00572376	Down
CL10711.Contig2_All	3023	119.929	113.339	-0.0810706	0.965358	*
CL10711.Contig3_All	5416	202.656	337.771	0.735123	0.897214	*
CL10711.Contig4_All	5347	507.989	473.558	-0.10112	0.967427	*
CL10712.Contig2_All	622	12.5152	8.5707	-0.513121	1	*
CL10714.Contig1_All	1289	35.4256	24.2423	-0.535072	0.812118	*
CL10714.Contig2_All	1308	21.2344	26.0167	0.284972	0.867222	*
CL10714.Contig3_All	1074	282.431	391.083	0.468636	0.923455	*
CL10714.Contig4_All	1070	541.996	265.344	-1.02858	0.417022	*
CL10714.Contig7_All	373	16.6895	16.214	-0.0400841	0.9984	*
CL10714.Contig8_All	1751	65.0318	36.5456	-0.820126	0.00735633	*
CL10715.Contig10_All	901	21.229	13.4571	-0.632617	0.806497	*
CL10715.Contig11_All	1147	8.69374	30.2196	1.7226	0.548342	*
CL10715.Contig12_All	1404	24.3532	25.5555	0.0677182	0.898449	*
CL10715.Contig14_All	2472	45.941	43.3554	-0.0823445	0.901295	*
CL10715.Contig15_All	2134	18.4295	21.2611	0.199502	0.865013	*
CL10715.Contig16_All	2403	122.69	177.611	0.531305	0.259856	*
CL10715.Contig17_All	1789	37.9197	46.3921	0.286392	0.886949	*
CL10715.Contig18_All	2504	167.594	224.081	0.417619	0.92145	*
CL10715.Contig19_All	1506	25.0512	15.2555	-0.691827	0.795719	*
CL10715.Contig1_All	2498	9.72928	57.5504	2.48572	0.154398	*
CL10715.Contig21_All	1590	29.9247	15.1944	-0.947746	0.695149	*
CL10715.Contig23_All	1871	129.42	143.221	0.145481	0.941437	*
CL10715.Contig24_All	3272	364.623	501.358	0.458721	0.829953	*
CL10715.Contig25_All	2416	14.2252	162.535	3.45429	0.0465992	Up
CL10715.Contig2_All	2441	18.4063	36.0717	0.945856	0.819483	*
CL10715.Contig3_All	2307	15.6301	175.579	3.43514	0.0624022	*
CL10715.Contig5_All	2362	169.049	304.13	0.844737	0.89738	*
CL10715.Contig6_All	1291	27.8392	26.2957	-0.0803203	0.891962	*
CL10715.Contig8_All	2331	134.128	205.85	0.615502	0.672946	*
CL10715.Contig9_All	2324	63.6617	63.8625	0.00449809	0.91678	*
CL10716.Contig1_All	408	14.264	16.1104	0.16824	0.93622	*
CL10716.Contig2_All	2233	114.843	129.067	0.167536	0.93631	*
CL10717.Contig1_All	2024	113.274	89.3603	-0.339864	0.912062	*
CL10717.Contig2_All	1904	137.939	93.0067	-0.565289	0.902415	*
CL10718.Contig1_All	1342	18.4318	23.0889	0.314847	0.855099	*
CL10718.Contig2_All	1248	63.3114	39.6596	-0.665892	0.661431	*
CL10719.Contig2_All	1612	55.2524	65.2305	0.236886	0.913646	*
CL1072.Contig2_All	1466	2493.99	2256.84	-0.144107	0.971874	*
CL1072.Contig3_All	1530	2118.42	1952.89	-0.117341	0.976456	*
CL10720.Contig1_All	3915	1503.49	1551.36	0.0452002	0.98058	*
CL10720.Contig2_All	3812	1366.76	930.321	-0.554629	0.603143	*
CL10721.Contig1_All	1912	191.453	220.869	0.205541	0.935304	*
CL10721.Contig2_All	1932	239.567	160.046	-0.579965	0.337179	*
CL10722.Contig1_All	799	14.243	35.5375	1.28005	0.0157743	Up
CL10722.Contig2_All	1035	89.6877	93.654	0.0619817	0.960694	*
CL10722.Contig3_All	1151	72.3141	63.1293	-0.194058	0.979962	*
CL10722.Contig4_All	1127	8.68967	9.02594	0.050954	0.92153	*
CL10723.Contig1_All	2087	10.0609	43.8657	2.05379	0.506041	*
CL10723.Contig2_All	1635	102.062	943.36	3.20002	0.13372	*
CL10724.Contig2_All	949	430.606	528.577	0.295332	0.52821	*
CL10725.Contig10_All	3426	752.241	736.619	-0.0302496	1	*
CL10725.Contig11_All	2742	71.9715	50.1889	-0.514346	0.896641	*
CL10725.Contig12_All	2462	270.571	128.609	-1.06912	0.537987	*
CL10725.Contig13_All	2679	1751.11	1533.22	-0.191625	0.67	*
CL10725.Contig14_All	928	115.838	155.732	0.424845	0.917608	*
CL10725.Contig15_All	902	18.1055	9.87488	-0.832669	0.759873	*
CL10725.Contig1_All	4854	8.67209	98.9079	3.41484	3.7755e-11	Up
CL10725.Contig2_All	2395	69.1474	55.5008	-0.313797	0.887093	*
CL10725.Contig3_All	2198	197.719	191.423	-0.0465272	0.950831	*
CL10725.Contig4_All	2542	105.758	133.378	0.332888	0.919151	*
CL10725.Contig5_All	1781	19.4475	101.435	2.34388	0.278746	*
[truncated: 52,259 more rows]
