# Supplementary material for: Identification of genes regulating ovary differentiation after pollination in hazel by comparative transcriptome analysis
Source: BMC Plant Biol. 2018 May 9;18:84. doi: 10.1186/s12870-018-1296-3 (PMC5941469; doi:10.1186/s12870-018-1296-3)
Supplement: Supplementary file 4 — Table S4. DEGs in S-vs-T paired comparisons. (XLS 3850 kb) [file 12870_2018_1296_MOESM4_ESM.xls]

DEGs in S-vs-T paired comparisons
Unigene	Length	S-Expression	T-Expression	log2FoldChange(T/S)	PPEE	Up/-Down-Regulation(T/S)
CL1.Contig1_All	918	113.2848063	201.8321644	0.830055486	2.09E-06	*
CL1.Contig2_All	395	11.48136217	22.40334957	0.931031634	1	*
CL1.Contig3_All	1415	142.6092045	239.5998595	0.746252199	8.30E-06	*
CL1.Contig4_All	1451	79.72159617	108.8731978	0.446883807	0.571631639	*
CL10.Contig2_All	458	5.536537398	7.012832713	0.312597913	0.842394541	*
CL10.Contig3_All	1186	29.60631722	42.34619261	0.508171823	0.873277209	*
CL10.Contig4_All	1225	65.54455083	70.24462963	0.099086399	0.93898524	*
CL10.Contig5_All	1303	17.2060373	23.90741313	0.461621438	0.868235672	*
CL10.Contig6_All	1210	39.25253207	53.90628875	0.452089112	0.884303173	*
CL100.Contig10_All	1791	335.959057	140.7321215	-1.251975693	0.88289809	*
CL100.Contig11_All	292	47.60224749	43.7113326	-0.121515922	0.964812143	*
CL100.Contig12_All	1843	1456.685958	1512.237673	0.053974455	0.986598575	*
CL100.Contig13_All	215	21.4874579	23.43867026	0.122313871	1	*
CL100.Contig1_All	1597	365.098773	263.0889338	-0.471871698	0.086417939	*
CL100.Contig3_All	2026	449.6135893	365.6475922	-0.297815812	0.967851091	*
CL100.Contig4_All	1512	56.4642113	85.41750841	0.592339423	0.850879277	*
CL100.Contig5_All	1623	302.7571164	403.5124638	0.413780822	3.69E-06	*
CL100.Contig6_All	1441	55.9897409	103.9068172	0.885390231	0.300026498	*
CL100.Contig7_All	419	10.342792	2.062028461	-2.053723445	0.031872083	Down
CL100.Contig8_All	1610	20.81951964	10.23027355	-0.986146058	0.68103982	*
CL100.Contig9_All	308	20.51971439	18.72705836	-0.128188388	0.899509626	*
CL1000.Contig10_All	1022	59.62215008	52.17910445	-0.190444592	0.999945743	*
CL1000.Contig11_All	2526	179.8892806	181.8675164	0.015729502	1	*
CL1000.Contig12_All	2350	167.2863959	168.6285007	0.011489594	0.981562516	*
CL1000.Contig1_All	1658	35.43148794	28.63068679	-0.302097951	0.909762497	*
CL1000.Contig2_All	2685	180.8828673	187.9652454	0.055240795	0.962379938	*
CL1000.Contig3_All	2785	192.6469091	186.6783681	-0.045269324	1	*
CL1000.Contig4_All	2721	85.62216473	89.95257084	0.070724581	0.950529132	*
CL1000.Contig5_All	4215	185.8611284	202.9656086	0.126641495	1	*
CL1000.Contig6_All	1017	18.85093389	13.50821203	-0.464280533	0.891477338	*
CL1000.Contig7_All	2437	175.0530513	190.0659287	0.118340858	0.956311961	*
CL1000.Contig8_All	2605	83.58125682	65.13825307	-0.356932771	1	*
CL1000.Contig9_All	3655	316.6358482	327.7812722	0.049821398	0.974476539	*
CL10000.Contig1_All	743	67.86729981	50.95458151	-0.409554369	0.808878298	*
CL10000.Contig2_All	900	122.3547807	67.93038603	-0.843635433	0.514639426	*
CL10001.Contig1_All	1045	12.08749931	27.17385307	1.132466118	1	*
CL10001.Contig2_All	2766	451.4732759	415.3447669	-0.120174285	0.983272708	*
CL10002.Contig1_All	1294	836.8058938	1127.73147	0.430207381	0.026800816	*
CL10002.Contig2_All	731	290.2168397	270.3974984	-0.101843862	0.962512517	*
CL10002.Contig3_All	1716	902.6857106	1108.609233	0.296287524	0.181661616	*
CL10003.Contig1_All	1688	40.04396288	39.85490386	-0.006732239	0.928698729	*
CL10003.Contig2_All	1644	100.8492511	254.7884835	1.332232626	5.04E-05	Up
CL10004.Contig1_All	605	23.83780514	37.28634342	0.633290861	1	*
CL10004.Contig2_All	1873	144.8725605	183.7611565	0.341860241	0.579891138	*
CL10005.Contig3_All	1151	14.22629037	7.721056496	-0.835966124	0.762688939	*
CL10005.Contig4_All	796	25.75475281	14.89247247	-0.767829316	0.725105493	*
CL10006.Contig1_All	2062	758.7622869	645.7512682	-0.232481442	0.962664849	*
CL10006.Contig2_All	2248	1004.113216	859.9407295	-0.223476721	0.623675915	*
CL10006.Contig3_All	1991	179.550488	195.5433006	0.122728152	0.964766248	*
CL10007.Contig1_All	1600	577.8039938	671.0057298	0.215549031	0.559135452	*
CL10007.Contig3_All	1573	394.3157781	558.6217931	0.501912806	0.025817239	*
CL10008.Contig1_All	2437	730.1923566	560.2737958	-0.381806108	0.768605482	*
CL10008.Contig2_All	1338	135.4058415	24.05696956	-2.465264044	0.400953463	*
CL10009.Contig2_All	1344	42.38517325	56.51132084	0.41022576	1	*
CL1001.Contig10_All	1362	36.3176627	15.63333516	-1.187081465	0.84593445	*
CL1001.Contig11_All	1418	32.88932037	58.36201566	0.816730768	0.818397024	*
CL1001.Contig1_All	2526	35.41997246	36.88770213	0.057674758	1	*
CL1001.Contig2_All	1535	42.97825708	41.67687429	-0.043775154	0.979148417	*
CL1001.Contig3_All	2101	14.09185751	5.070030255	-1.379030691	0.243424327	*
CL1001.Contig4_All	2444	26.28185571	16.27788715	-0.67260357	0.796325116	*
CL1001.Contig5_All	1845	19.0255211	6.63516857	-1.444013085	0.055030798	*
CL1001.Contig7_All	1511	1.225824803	20.47249743	3.55403379	3.22E-05	Up
CL1001.Contig8_All	1480	29.6204429	35.31510513	0.249328747	0.926069741	*
CL10010.Contig1_All	1480	46.55369806	6.724515933	-2.692351821	0.0012787	Down
CL10010.Contig2_All	1960	53.39410007	5.409491387	-3.174910533	0.000875886	Down
CL10011.Contig1_All	991	52.82754212	37.42411275	-0.491048756	0.900134105	*
CL10011.Contig2_All	1023	76.62984041	88.04327298	0.198936219	0.931084606	*
CL10012.Contig1_All	2516	129.7686253	131.2760955	0.016590757	1	*
CL10012.Contig2_All	3039	140.8726396	134.9992027	-0.061189696	1	*
CL10013.Contig2_All	2499	187.4015373	207.011942	0.143170117	1	*
CL10014.Contig1_All	2170	288.4657154	325.0595294	0.171986388	0.928921411	*
CL10014.Contig2_All	2393	148.7304661	191.5073115	0.363478525	0.865900507	*
CL10014.Contig3_All	2339	400.9513065	476.1739961	0.24774088	0.806215758	*
CL10015.Contig1_All	1191	283.0582807	202.6205455	-0.481177549	1.18E-05	*
CL10015.Contig2_All	1232	386.7375533	284.1290759	-0.444048115	0.717093246	*
CL10016.Contig1_All	1609	218.1143348	342.3188326	0.648902232	3.36E-10	*
CL10016.Contig2_All	940	143.6479322	163.0811146	0.182378431	1	*
CL10017.Contig1_All	1341	89.07069394	92.45420388	0.053455063	1	*
CL10017.Contig2_All	1811	125.6474641	136.0852538	0.114633473	0.962506865	*
CL10018.Contig1_All	2249	158.1302688	140.28263	-0.172123465	0.944417613	*
CL10018.Contig2_All	2477	182.4836152	144.7184526	-0.333355818	0.565138594	*
CL10019.Contig1_All	1132	9.524182195	26.98465082	1.449196119	0.115658711	*
CL10019.Contig2_All	1125	38.07169454	41.1015582	0.108917401	0.946316526	*
CL10019.Contig3_All	1162	49.43755071	62.108697	0.325856561	1	*
CL1002.Contig1_All	856	91.19838879	44.35736528	-1.030479592	0.734827334	*
CL1002.Contig2_All	851	118.1836139	74.89347931	-0.654153537	0.003001016	*
CL1002.Contig3_All	562	21.25156678	2.729163626	-2.727322312	0.026210233	Down
CL1002.Contig4_All	1326	240.0728439	143.2693226	-0.742454288	0.000749749	*
CL1002.Contig5_All	732	94.46185818	66.76186909	-0.497150978	0.67913081	*
CL10020.Contig1_All	1395	295.088475	964.0583791	1.706057471	1.72E-09	Up
CL10021.Contig2_All	1202	60.15181701	58.61299511	-0.037035146	0.973912978	*
CL10022.Contig1_All	1035	34.60185987	45.27807694	0.382484337	0.879550589	*
CL10022.Contig2_All	1395	40.37804893	61.24667016	0.594256943	0.569255192	*
CL10023.Contig1_All	1275	347.7836488	436.0289623	0.325759947	0.840545732	*
CL10023.Contig2_All	1222	38.65383806	75.86500287	0.962586624	0.027460237	*
CL10024.Contig1_All	2534	61.40416769	66.50602799	0.114138562	0.987764157	*
CL10024.Contig4_All	2490	81.98526394	76.73399306	-0.094822831	0.987781833	*
CL10025.Contig1_All	3417	528.803028	466.855783	-0.179549067	0.946936135	*
CL10025.Contig2_All	3366	198.2825117	188.2799346	-0.074460301	0.96288548	*
CL10026.Contig1_All	3826	143.0804873	96.67782712	-0.562847412	0.860918117	*
CL10026.Contig2_All	1039	137.9436756	124.2870381	-0.14975661	0.95170225	*
CL10027.Contig1_All	1239	153.8068442	170.6036535	0.149008587	0.974091144	*
CL10027.Contig2_All	1191	15.06291054	4.881116571	-1.520770524	0.604725823	*
CL10028.Contig2_All	580	11.52151653	9.983208618	-0.196394985	0.871763205	*
CL10029.Contig2_All	1166	17.93412915	12.86980126	-0.461473075	0.997911885	*
CL1003.Contig2_All	1134	60.52083475	55.4546091	-0.124905279	0.934618941	*
CL1003.Contig3_All	2155	721.1822262	919.2915006	0.349915021	0.89316209	*
CL1003.Contig4_All	766	13.90272535	33.85958887	1.250583016	0.007070044	Up
CL1003.Contig5_All	2514	853.8808373	1007.997907	0.239240041	9.53E-05	*
CL10030.Contig2_All	2559	437.3756017	453.7692097	0.053018693	0.97420718	*
CL10030.Contig3_All	2206	61.71610976	253.0575858	2.025811141	1.94E-05	Up
CL10030.Contig4_All	2414	37.31914361	26.16301014	-0.503236671	0.917760022	*
CL10030.Contig5_All	2804	317.710007	411.4845433	0.372543614	0.355769479	*
CL10030.Contig6_All	2538	776.5534109	1061.276951	0.450362541	4.01E-06	*
CL10031.Contig1_All	1199	64.45273962	78.36400097	0.27972085	0.913609494	*
CL10031.Contig2_All	1198	81.55455254	48.99912627	-0.728425817	0.173168206	*
CL10032.Contig1_All	827	198.6094642	199.6045457	0.00718979	0.98154341	*
CL10032.Contig2_All	980	209.2407798	180.2779821	-0.214316461	0.989768939	*
CL10032.Contig3_All	734	13.04714657	7.072589995	-0.833678978	1	*
CL10033.Contig2_All	1068	762.533582	939.9903744	0.301643325	0.96681823	*
CL10034.Contig1_All	2496	785.0690883	760.2659417	-0.046281591	0.982205689	*
CL10034.Contig2_All	2446	359.6501115	398.7000439	0.148487938	1	*
CL10034.Contig3_All	1324	46.02894201	29.90664265	-0.612669935	0.637466115	*
CL10034.Contig4_All	622	64.63100942	50.32696682	-0.357343745	0.878902252	*
CL10035.Contig1_All	1957	36.4500605	36.75726615	0.011924099	0.941158403	*
CL10035.Contig2_All	1986	112.7309119	84.18626713	-0.418787604	0.83321719	*
CL10036.Contig1_All	866	10.26851273	5.747798276	-0.779119376	0.789359827	*
CL10036.Contig2_All	1557	291.0978742	299.7882994	0.042358709	0.969934655	*
CL10036.Contig3_All	1511	250.6916836	306.5330464	0.289537031	0.898660407	*
CL10037.Contig1_All	2310	352.6789298	423.0103014	0.261953485	0.895260953	*
CL10037.Contig2_All	2589	243.5569329	268.6088807	0.140936332	0.978233202	*
CL10037.Contig3_All	2547	183.7005665	280.5720981	0.609486486	3.59E-05	*
CL10038.Contig1_All	1243	855.7254317	985.3740013	0.203398117	0.942497381	*
CL10038.Contig2_All	1106	848.8628078	940.585933	0.147934716	0.972850607	*
CL10039.Contig10_All	925	161.3940016	193.5123808	0.261002865	0.795495493	*
CL10039.Contig1_All	948	105.0247219	100.7530482	-0.059578037	0.9661428	*
CL10039.Contig2_All	1760	41.60379579	32.1151787	-0.367756807	0.906418536	*
CL10039.Contig3_All	5783	123.2787796	95.83842701	-0.36136402	0.918122932	*
CL10039.Contig4_All	1503	132.7004947	120.1548257	-0.1426403	0.960813298	*
CL10039.Contig5_All	1126	68.25286804	56.16106363	-0.278770029	0.908773119	*
CL10039.Contig6_All	1001	43.80500932	47.11682144	0.103853777	0.93531495	*
CL10039.Contig7_All	1484	80.3986713	75.93395021	-0.081834432	0.952773894	*
CL10039.Contig9_All	956	112.4222037	151.0087592	0.423859594	0.318996711	*
CL1004.Contig2_All	1088	31.79996348	14.95251831	-1.060519714	1	*
CL10040.Contig1_All	1572	101.5138164	60.29690765	-0.746069018	0.211744948	*
CL10040.Contig2_All	3767	532.6462797	643.2095054	0.271847998	0.639906301	*
CL10041.Contig1_All	1087	52.20036513	84.08554656	0.68192486	0.014635811	*
CL10041.Contig2_All	3491	134.8517639	171.4570674	0.345186584	0.709904283	*
CL10042.Contig2_All	587	25.95325569	23.31083133	-0.151433009	1	*
CL10043.Contig2_All	1044	65.64770283	99.18675562	0.591231892	1	*
CL10044.Contig1_All	917	54.8498645	82.02627837	0.575713713	0.409830878	*
CL10044.Contig2_All	999	61.32988842	87.88955136	0.515113893	1	*
CL10045.Contig1_All	729	20.29844618	10.39965289	-0.928097584	0.738307071	*
CL10045.Contig2_All	804	111.434383	99.12683511	-0.167943025	0.975673494	*
CL10046.Contig1_All	2855	50.07113021	55.13814504	0.137590812	0.93290664	*
CL10046.Contig2_All	3394	95.58199872	182.0594789	0.925564179	0.000208217	*
CL10046.Contig3_All	4167	62.31671468	129.8819426	1.052746907	2.15E-05	Up
CL10047.Contig1_All	1500	226.2645067	238.6806346	0.076884173	0.969089943	*
CL10048.Contig1_All	2337	408.5294639	435.5399012	0.092241121	0.980280801	*
CL10048.Contig2_All	2166	418.9369473	458.4132293	0.129748123	0.956839637	*
CL10049.Contig2_All	1458	24.80497348	10.21073921	-1.235310801	1	*
CL10049.Contig3_All	1173	22.328911	17.63140327	-0.331305481	1	*
CL10049.Contig4_All	444	11.25852436	7.371828191	-0.575006751	0.877006553	*
CL1005.Contig1_All	267	5.961063461	10.24951934	0.728656885	0.876889065	*
CL1005.Contig2_All	3082	594.6411965	418.1932818	-0.5072715	0.918683611	*
CL1005.Contig3_All	3258	258.7098112	236.9082839	-0.126716675	0.97196208	*
CL1005.Contig4_All	3241	362.2363794	217.7847295	-0.732538365	0.007898762	*
CL10050.Contig1_All	1158	106.8547562	18.44982623	-2.498042935	0.054445695	*
CL10050.Contig2_All	1637	22.56261116	2.301797936	-3.011964638	0.007618324	Down
CL10050.Contig3_All	1569	137.7227169	21.46672951	-2.650000941	0.017722187	Down
CL10051.Contig2_All	2140	8.911596349	208.9299611	4.466356753	0.000524549	Up
CL10052.Contig1_All	717	6.028816077	11.99277526	0.929362468	0.722221523	*
CL10052.Contig2_All	851	3.479049482	20.17997758	2.358798668	0.039054593	Up
CL10054.Contig1_All	1371	103.7715327	64.71978887	-0.676422985	0.010043848	*
CL10054.Contig2_All	1183	53.78630466	130.5260428	1.270177624	1.07E-14	Up
CL10054.Contig3_All	1214	62.0911887	122.6239831	0.97534074	5.72E-06	*
CL10054.Contig4_All	1672	110.8150366	97.07168821	-0.18999483	0.939681359	*
CL10055.Contig1_All	1012	1347.283263	1111.003722	-0.278060875	0.978213471	*
CL10056.Contig1_All	1178	30.55356428	36.68831881	0.259591042	0.930807777	*
CL10056.Contig2_All	2210	124.9451376	179.4005043	0.5199154	0.271510307	*
CL10057.Contig1_All	1375	31.29731965	37.29887087	0.248968334	0.910035463	*
CL10057.Contig2_All	1368	52.48301521	25.45013149	-1.027938832	0.542132504	*
CL10058.Contig1_All	2217	26.51989159	50.07207285	0.902697855	0.70013635	*
CL10058.Contig2_All	1794	88.93184744	99.21296475	0.156883853	0.94229914	*
CL10058.Contig3_All	1879	322.6611693	287.1217085	-0.168045265	0.942357539	*
CL10058.Contig4_All	2037	167.106169	192.4647833	0.203188467	0.956480858	*
CL10058.Contig8_All	1739	28.3273627	5.020328707	-2.370908161	2.29E-06	Down
CL10059.Contig2_All	609	18.22691052	12.15354167	-0.563166891	1	*
CL10059.Contig3_All	623	13.22606949	8.078897732	-0.673960722	0.839478732	*
CL1006.Contig1_All	3343	1049.210223	811.084077	-0.371152318	0.991051971	*
CL1006.Contig2_All	3956	2229.755678	2248.030789	0.011773184	0.995589909	*
CL10060.Contig1_All	513	10.12052935	5.090141723	-0.917985294	1	*
CL10060.Contig2_All	1485	64.88256406	53.17449077	-0.284355326	0.916933315	*
CL10061.Contig1_All	1715	375.2392107	595.2136702	0.664794794	0.112447799	*
CL10061.Contig2_All	1400	64.07873306	79.76095208	0.313354283	0.878816484	*
CL10062.Contig1_All	816	16.39168525	8.456561874	-0.910381366	0.649619752	*
CL10062.Contig2_All	924	17.58388236	5.090718845	-1.682042837	0.039647461	Down
CL10062.Contig4_All	837	32.3653711	12.88072267	-1.292251382	0.014398483	Down
CL10063.Contig1_All	972	505.393181	254.0041801	-0.990959488	0.015424337	*
CL10063.Contig2_All	1602	1855.53167	817.088136	-1.18271068	0.129139552	*
CL10063.Contig3_All	1260	1353.846842	659.5460335	-1.03688552	0.123199172	*
CL10063.Contig4_All	849	108.9953674	69.7005971	-0.640833273	0.675733506	*
CL10064.Contig1_All	1193	537.5713498	564.9317916	0.071547037	0.973516138	*
CL10064.Contig2_All	907	17.13283041	20.17268212	0.22867836	0.982669467	*
CL10064.Contig3_All	1011	20.45353137	18.77923162	-0.119756563	0.906733118	*
CL10065.Contig2_All	945	19.48359691	31.37864442	0.672019165	0.787393622	*
CL10066.Contig1_All	1467	20.92523566	21.94379675	0.066806672	0.920746607	*
CL10066.Contig2_All	1596	70.70600929	72.33208899	0.032545707	0.973004325	*
CL10067.Contig1_All	2842	459.3471785	451.8240928	-0.023794238	0.978731458	*
CL10067.Contig2_All	2628	423.771034	473.9794738	0.161335992	1	*
CL10068.Contig1_All	1287	98.98555733	133.8683934	0.433389062	0.922595821	*
CL10068.Contig2_All	1093	175.9451314	196.3029077	0.157476689	0.946175347	*
CL10068.Contig3_All	1316	126.0034603	155.221461	0.299651238	0.933931685	*
CL10069.Contig1_All	1006	179.4774203	105.8998983	-0.757957262	0.01959654	*
CL10069.Contig2_All	1039	175.9804067	95.16968581	-0.882923473	2.35E-07	*
CL1007.Contig1_All	1949	233.6661071	288.1320561	0.301623343	0.800869615	*
CL1007.Contig2_All	1942	350.2433925	338.3021271	-0.049963526	0.980188072	*
CL1007.Contig3_All	2054	142.2563453	113.3338302	-0.326457871	0.936851603	*
CL10070.Contig1_All	2344	522.954656	474.2712912	-0.140813413	0.963349925	*
CL10070.Contig2_All	2430	94.19805924	65.12308502	-0.528690934	0.867935059	*
CL10070.Contig3_All	1156	167.0368763	180.1862009	0.108966734	0.963922275	*
CL10072.Contig1_All	954	135.6937922	113.4031914	-0.257717444	1	*
CL10073.Contig1_All	1224	445.3996051	257.6866943	-0.788150654	0.000239534	*
CL10074.Contig1_All	2030	152.2158084	228.926889	0.586978836	0.999999975	*
CL10074.Contig2_All	1546	58.14077625	18.76843554	-1.602388599	0.001167253	Down
CL10075.Contig1_All	670	12.34665299	2.380512443	-2.131963536	1	*
CL10075.Contig2_All	954	20.21119155	6.076337992	-1.645338629	0.024732265	Down
CL10076.Contig1_All	762	13.20868047	7.142980132	-0.837463275	0.847741636	*
CL10076.Contig2_All	2713	145.9519397	115.4356298	-0.336934015	0.708477368	*
CL10076.Contig3_All	2882	148.1466266	117.839014	-0.328798669	0.846522979	*
CL10077.Contig1_All	2092	586.4765454	623.0345035	0.087157126	0.969211255	*
CL10077.Contig2_All	1991	554.4030225	578.5843281	0.061530702	0.97624664	*
CL10078.Contig2_All	2221	748.1269874	1146.783159	0.615858808	0.788676904	*
CL1008.Contig2_All	775	7.341973458	11.87499206	0.65376704	0.869311658	*
CL1008.Contig3_All	916	13.72429966	17.85221552	0.366112588	1	*
CL1008.Contig4_All	5025	146.585875	205.1360992	0.483252499	0.965932994	*
CL10080.Contig1_All	3107	398.3408089	361.3838275	-0.140262273	0.954588447	*
CL10080.Contig2_All	3167	434.0643494	442.9480378	0.029190895	0.976446003	*
CL10081.Contig1_All	1876	97.59933228	118.4233569	0.277548772	0.891824529	*
CL10081.Contig2_All	800	29.54397268	28.58885783	-0.046506185	0.958551117	*
CL10082.Contig1_All	751	9.955654178	5.001082921	-0.918451485	0.763862388	*
CL10083.Contig1_All	1506	46.46717449	62.68706193	0.427461986	0.788337298	*
CL10083.Contig2_All	1469	48.87916696	68.33356252	0.478670943	0.709571504	*
CL10084.Contig2_All	1272	1302.742586	1255.975652	-0.052720247	1	*
CL10085.Contig2_All	2558	76.1378251	68.08794038	-0.159957506	0.942836395	*
CL10086.Contig1_All	1117	265.9144933	204.4278432	-0.37845046	0.928996858	*
CL10086.Contig2_All	722	160.1575778	126.6790927	-0.33697318	0.844112903	*
CL10086.Contig3_All	513	15.21956533	5.389379919	-1.406443606	1	*
CL10087.Contig1_All	456	95.97735693	77.75093366	-0.301855089	0.926328122	*
CL10087.Contig2_All	482	89.26047922	59.27955316	-0.585902237	0.081449523	*
CL10088.Contig1_All	3347	323.1627703	282.4316509	-0.193995947	0.910044832	*
CL10088.Contig2_All	3214	279.335975	296.9195476	0.087898123	0.989205974	*
CL10089.Contig1_All	795	12.3370189	8.247825283	-0.54990391	0.845135957	*
CL10089.Contig2_All	759	31.51255843	14.25521594	-1.113981295	0.445991604	*
CL1009.Contig1_All	893	210.4327136	181.033185	-0.216477232	0.907926707	*
CL1009.Contig2_All	902	188.6795753	203.3451673	0.107681593	0.96007075	*
CL10090.Contig1_All	3690	275.2058812	370.8740605	0.42965498	0.892920229	*
CL10090.Contig2_All	3664	306.4301015	346.1112953	0.175373387	0.933418657	*
CL10091.Contig1_All	1078	26.63586305	21.12883652	-0.326362953	0.886111028	*
CL10091.Contig3_All	2983	43.29218801	33.91848047	-0.346905089	0.899620926	*
CL10091.Contig4_All	3611	91.91308601	51.63193563	-0.825142618	0.078583285	*
CL10092.Contig1_All	1720	269.4108683	90.34890365	-1.570254277	0.325192536	*
CL10092.Contig2_All	1516	297.8899015	105.807916	-1.488379317	4.09E-10	Down
CL10093.Contig1_All	1585	236.5098349	249.0802875	0.074537045	0.98389979	*
CL10093.Contig2_All	1639	119.0796104	91.92467482	-0.371390067	0.868983847	*
CL10093.Contig3_All	999	132.2717888	167.9504441	0.343225337	1	*
CL10094.Contig1_All	757	115.3261463	23.80714435	-2.249450466	0.388463405	*
CL10094.Contig2_All	789	173.4231652	238.3203595	0.45732855	0.432164234	*
CL10094.Contig3_All	769	204.0578138	236.4626578	0.212088103	0.952562623	*
CL10095.Contig1_All	2189	625.2765656	577.7307566	-0.113989903	0.96365557	*
CL10095.Contig2_All	2094	868.3967805	710.6501278	-0.289006597	0.932690638	*
CL10096.Contig1_All	829	10.02617291	2.719107893	-1.68919304	0.160871351	*
CL10096.Contig2_All	2091	430.8684449	562.1784444	0.383339079	0.999999875	*
CL10097.Contig1_All	3939	916.6122858	1062.377468	0.212790913	0.021364329	*
CL10097.Contig2_All	4074	1034.505451	1209.089867	0.224866454	1	*
CL10097.Contig3_All	2067	131.2166053	207.9780268	0.662194792	0.488107517	*
CL10098.Contig1_All	3347	184.6626113	268.7478861	0.53998332	0.969105859	*
CL10098.Contig2_All	3573	560.1021918	584.3331723	0.061040796	0.987961865	*
CL10098.Contig3_All	3053	736.3708632	578.1957216	-0.34857188	0.990042072	*
CL10099.Contig1_All	2073	680.1167916	681.7682109	0.003495918	0.981405509	*
CL10099.Contig2_All	2113	879.0588653	685.264849	-0.359035905	0.959749928	*
CL101.Contig1_All	2115	114.2469858	115.1570802	0.011390871	1	*
CL101.Contig2_All	2012	77.02016361	72.11902399	-0.094142106	0.95002839	*
CL101.Contig4_All	1027	47.76754193	32.92354593	-0.529322949	0.861736093	*
CL1010.Contig1_All	1429	255.5801283	203.5422042	-0.327633893	0.961098912	*
CL1010.Contig3_All	2843	155.1023515	173.1086296	0.157912014	0.967949128	*
CL1010.Contig4_All	2296	122.6948371	108.1448246	-0.181219965	0.968109841	*
CL1010.Contig5_All	3741	109.6722594	112.7573655	0.039820583	0.971295467	*
CL10101.Contig1_All	2495	30.51333198	30.14394041	-0.017250163	0.971447641	*
CL10102.Contig1_All	2165	318.054941	480.2889008	0.593761578	0.024787897	*
CL10102.Contig2_All	2132	845.2152127	932.1406891	0.141139058	0.974033532	*
CL10102.Contig3_All	1630	184.0776214	296.4010274	0.685561351	0.830345476	*
CL10104.Contig1_All	2230	446.6703876	481.3851331	0.10784946	0.991456277	*
CL10104.Contig2_All	3477	660.5295182	798.5694704	0.273581615	0.001677872	*
CL10106.Contig1_All	2093	6.766697906	6.576565532	-0.037905317	0.845813776	*
CL10106.Contig2_All	1602	71.98538307	79.43748112	0.141060925	0.93967446	*
CL10106.Contig4_All	1308	40.33632499	28.93664333	-0.471347948	0.824079201	*
CL10106.Contig5_All	1650	58.27912554	55.7265657	-0.063979269	0.939627204	*
CL10106.Contig6_All	2173	59.77650422	45.56173886	-0.387545032	0.85065245	*
CL10106.Contig7_All	1738	13.80069193	8.497361931	-0.664649871	0.830582769	*
CL10107.Contig1_All	2420	730.8163883	528.8157022	-0.466318072	0.91497605	*
CL10107.Contig2_All	2390	399.9161539	546.7888368	0.450739106	0.876891119	*
CL10108.Contig1_All	2207	110.0957403	116.0121001	0.07514073	0.993612522	*
CL10108.Contig2_All	2134	117.1324543	123.6257177	0.077474029	0.995569344	*
CL10108.Contig3_All	1977	225.2084362	237.9645382	0.079292071	0.98904754	*
CL10108.Contig4_All	1248	25.36654261	13.80629598	-0.851503703	0.820904517	*
CL10108.Contig5_All	1229	39.96046879	15.88901303	-1.300372904	0.047307525	Down
CL10108.Contig6_All	1632	26.25713327	25.71158058	-0.029646085	0.913321016	*
CL10108.Contig7_All	1613	24.98217091	22.84064566	-0.126305338	0.907354719	*
CL10108.Contig8_All	2143	324.0006187	307.9510183	-0.073164713	1	*
CL10108.Contig9_All	1520	40.22035352	38.68754116	-0.055264665	0.92522147	*
CL10109.Contig1_All	1207	59.18775609	51.45307768	-0.199991037	1	*
CL10109.Contig2_All	1313	295.5663897	279.1282001	-0.082392153	0.967630975	*
CL1011.Contig1_All	1123	126.3837764	94.87856521	-0.411525462	0.681258115	*
CL1011.Contig2_All	1100	101.6539691	188.5318232	0.887460128	0.000601494	*
CL10110.Contig1_All	897	48.63758771	13.91546625	-1.76460389	0.615767181	*
CL10110.Contig2_All	2323	394.1882594	307.2250294	-0.359004354	0.393691043	*
CL10111.Contig1_All	3060	227.6097222	197.5730166	-0.203632956	0.895789809	*
CL10111.Contig2_All	796	12.48868487	9.184897125	-0.420986365	0.9208152	*
CL10111.Contig3_All	472	18.34836802	15.63947638	-0.223009857	1	*
CL10112.Contig1_All	1281	435.9098869	146.4270061	-1.57015889	0.268412246	*
CL10112.Contig2_All	1303	415.0106337	134.6083086	-1.620298484	0.196820719	*
CL10113.Contig3_All	1068	54.78537521	40.18546351	-0.441773673	0.799636539	*
CL10115.Contig1_All	1160	44.52346709	58.89327609	0.399116726	1	*
CL10115.Contig2_All	1057	42.30828376	41.5487468	-0.025787493	0.926636312	*
CL10116.Contig2_All	939	5.065408274	26.59738273	2.270234325	1.86E-06	Up
CL10117.Contig1_All	646	58.05636568	72.63923766	0.320499036	0.989111544	*
CL10117.Contig2_All	707	62.16596519	83.53751206	0.422969283	0.680594537	*
CL10119.Contig1_All	657	34.82036198	29.88463659	-0.216725577	1	*
CL10119.Contig2_All	986	26.57236819	13.16932802	-0.982478072	0.467667822	*
CL10119.Contig3_All	575	44.3917224	32.93417879	-0.424407656	0.859442436	*
CL1012.Contig11_All	1912	29.53015879	12.85974552	-1.164617852	0.7879063	*
CL1012.Contig12_All	2013	44.85413392	52.20226475	0.216341606	0.923941441	*
CL1012.Contig13_All	2488	20.16409127	27.34306918	0.429019777	0.869122055	*
CL1012.Contig1_All	1694	77.15566884	78.78538867	0.029938853	0.999432397	*
CL1012.Contig2_All	1965	36.37478681	34.54423845	-0.073324192	0.920013066	*
CL1012.Contig3_All	1868	7.915477326	9.274821609	0.214479255	0.853799184	*
CL1012.Contig4_All	1472	93.71867797	104.966741	0.162596527	1	*
CL1012.Contig5_All	1535	42.84447734	30.52102743	-0.481739621	0.897389404	*
CL1012.Contig6_All	1807	13.53182622	24.31511914	0.81960897	0.564305641	*
CL1012.Contig8_All	2025	18.11689055	18.03062168	-0.006677365	0.903096224	*
CL1012.Contig9_All	1878	38.78286283	66.06003153	0.759774282	0.913761997	*
CL10120.Contig1_All	772	38.17599687	67.47883114	0.812598221	0.748345258	*
CL10120.Contig2_All	557	6.493496495	15.29111376	1.167570517	0.347207258	*
CL10122.Contig1_All	2194	24.26877991	37.42497843	0.613308659	0.668385679	*
CL10123.Contig1_All	1037	1066.146485	1108.168598	0.055742725	0.990725193	*
CL10124.Contig1_All	2660	184.4807936	264.8262117	0.520237509	0.999999997	*
CL10124.Contig2_All	2807	211.9732299	270.0577108	0.348560089	1	*
CL10125.Contig1_All	2291	2690.982581	2538.811514	-0.0839616	0.967523004	*
CL10125.Contig2_All	1293	55.90263993	55.31523374	-0.015086195	0.936738483	*
CL10125.Contig3_All	1319	51.84946522	54.12017554	0.06118441	0.935818109	*
CL10126.Contig1_All	2098	1563.125155	1482.694011	-0.076184108	0.978013555	*
CL10126.Contig2_All	2123	1538.531864	1485.226219	-0.050852616	0.999885552	*
CL10127.Contig1_All	2807	129.706778	125.2415922	-0.050316928	0.958181249	*
CL10127.Contig2_All	2630	153.2347223	169.9403454	0.14876378	0.963814059	*
CL10128.Contig1_All	2154	22.92207278	31.31888714	0.440955488	0.928505877	*
CL10128.Contig2_All	2354	24.10831839	46.93652069	0.945013047	0.182456269	*
CL10128.Contig3_All	2197	194.0192279	442.3488267	1.186629944	0.065791829	*
CL10129.Contig1_All	2198	81.53079277	62.68706193	-0.376194122	1	*
CL10129.Contig2_All	2098	117.684935	176.5278001	0.582664886	0.907017874	*
CL10129.Contig4_All	2065	10.20452066	4.033843877	-1.227554036	0.685085174	*
CL10129.Contig5_All	2098	12.38020274	2.410391084	-2.12114819	0.33954226	*
CL10129.Contig7_All	1860	9.693237177	16.57436507	0.740512967	0.848964983	*
CL1013.Contig1_All	1345	9.887901562	0.677190899	-3.072620872	0.124027819	*
CL1013.Contig3_All	1104	1792.433704	4519.347353	1.333920199	0	Up
CL1013.Contig4_All	1653	2280.194352	25.72455981	-6.438863272	2.71E-07	Down
CL10130.Contig1_All	1667	163.2277965	135.592115	-0.26659897	0.930841483	*
CL10130.Contig2_All	3412	426.3328595	368.5245809	-0.209919749	0.882589767	*
CL10130.Contig3_All	3558	148.1158747	142.6932661	-0.053600579	0.969200704	*
CL10131.Contig1_All	4316	394.8952479	370.788753	-0.090738447	0.967708025	*
CL10131.Contig2_All	4433	413.3493954	433.9818512	0.070179254	0.972585735	*
CL10133.Contig1_All	4225	839.2434572	1317.029188	0.649773677	0.510941374	*
CL10133.Contig2_All	4347	241.2665833	484.4431363	1.00400533	0.502909771	*
CL10134.Contig1_All	930	100.7368548	66.59319221	-0.593022998	0.94270539	*
CL10134.Contig2_All	995	47.03054706	11.47635077	-1.982801045	0.364339295	*
CL10135.Contig1_All	652	33.50083384	44.41753645	0.401036241	0.864847688	*
CL10135.Contig2_All	704	31.56038977	38.94857635	0.298631814	0.972531609	*
CL10137.Contig1_All	1168	17.40879793	32.66626204	0.886634134	0.336458209	*
CL10137.Contig2_All	2642	357.5530906	320.0041279	-0.159799755	1	*
CL10138.Contig1_All	877	86.33696942	70.44586965	-0.291347822	0.895228246	*
CL10138.Contig2_All	2098	121.5850428	103.1251109	-0.236375396	0.921676733	*
CL10139.Contig1_All	1243	20.59874863	17.95891407	-0.192203144	0.898601168	*
CL10139.Contig2_All	1305	53.13225823	36.50331965	-0.534657895	0.87413346	*
CL10139.Contig3_All	1185	3.00089649	15.69107252	2.188542079	0.215473758	*
CL10139.Contig4_All	1241	59.77773249	45.85866857	-0.378317225	0.889394071	*
CL1014.Contig3_All	1704	18.73166735	11.48554082	-0.679239587	0.770137426	*
CL10140.Contig1_All	860	423.1550289	382.6475481	-0.14496641	0.993465876	*
CL10140.Contig2_All	908	445.9488837	417.6752835	-0.094372941	0.966340902	*
CL10141.Contig2_All	2281	429.8282256	517.699294	0.268032452	1	*
CL10141.Contig3_All	1220	815.09067	182.0063642	-2.159497804	0.857162754	*
CL10142.Contig1_All	5321	173.4523308	118.8844719	-0.542829321	0.93763066	*
CL10142.Contig2_All	5702	250.6998578	252.5853426	0.010785515	0.968826714	*
CL10142.Contig3_All	1918	15.79917659	25.61205214	0.677751173	0.683408936	*
CL10142.Contig4_All	5805	167.4602059	87.92025779	-0.925166211	0.000237133	*
CL10142.Contig5_All	5457	90.89920491	43.26773206	-1.061193219	0.86981985	*
CL10142.Contig6_All	2337	36.6635276	9.523204014	-1.883706212	0.197713422	*
CL10142.Contig7_All	2186	60.03523863	37.76386245	-0.660887916	0.297391219	*
CL10143.Contig1_All	1128	107.6719228	96.5278189	-0.156755744	0.943908353	*
CL10143.Contig2_All	689	29.84009533	26.31739032	-0.177649721	0.925119551	*
CL10144.Contig1_All	894	74.86286497	62.38081683	-0.260985886	0.921959106	*
CL10144.Contig2_All	1013	72.24150727	53.36455869	-0.432988978	1	*
CL10144.Contig3_All	3033	2268.741427	2717.804517	0.260490116	0.854130838	*
CL10147.Contig1_All	4928	599.4207254	569.0502083	-0.074940471	0.974348605	*
CL10147.Contig2_All	3590	417.2387673	219.1372543	-0.927274843	0.362966218	*
CL10147.Contig3_All	3607	152.6427866	320.3666187	1.066774754	0.929214141	*
CL10148.Contig1_All	1195	476.3909977	576.4283905	0.274698453	0.93532297	*
CL10148.Contig2_All	1190	492.6485134	590.2513352	0.260497234	0.958239566	*
CL10149.Contig1_All	563	201.7654776	435.6665915	1.108379389	8.91E-05	Up
CL10149.Contig2_All	766	305.3921366	884.4880834	1.53243346	3.84E-10	Up
CL1015.Contig1_All	1621	44.82173449	39.98331992	-0.162627353	0.926151176	*
CL1015.Contig2_All	2651	17.44895229	2.7389308	-2.446746546	1	*
CL1015.Contig3_All	2544	55.21577482	31.91649785	-0.780143941	0.757661604	*
CL1015.Contig4_All	1542	34.16908167	25.62153076	-0.407522723	0.904406311	*
CL1015.Contig5_All	1770	137.0437626	105.8607043	-0.370724731	1	*
CL1015.Contig6_All	1711	53.15951518	32.15799869	-0.715270144	0.204756433	*
CL10150.Contig1_All	1770	279.0784666	174.3659168	-0.676802358	0.591748833	*
CL10151.Contig1_All	727	14.1417239	7.780236657	-0.817427375	1	*
CL10151.Contig2_All	2429	100.8663284	38.01323587	-1.394636906	1.55E-06	Down
CL10152.Contig2_All	1098	17.3339435	10.01251014	-0.758856712	0.813513285	*
CL10153.Contig1_All	1492	362.3574956	311.4167162	-0.218199797	0.999976965	*
CL10154.Contig1_All	1858	178.216925	195.1381042	0.130465533	0.956559212	*
CL10154.Contig2_All	2001	203.2307369	219.0602715	0.107920035	0.960114327	*
CL10155.Contig1_All	2323	761.7296904	920.693847	0.273257638	0.977638038	*
CL10155.Contig2_All	2190	45.3551302	67.39982807	0.565658385	1	*
CL10155.Contig3_All	2609	873.2796679	753.3755088	-0.212926081	0.919736354	*
CL10156.Contig1_All	800	21.23817216	26.40760336	0.306952714	0.917589437	*
CL10156.Contig2_All	1319	94.31713813	97.59375859	0.048980322	0.990273992	*
CL10157.Contig1_All	1911	77.09470624	130.1396404	0.751069821	0.004998118	*
CL10157.Contig2_All	1997	82.0567771	125.0620697	0.604551476	0.348516112	*
CL10157.Contig3_All	1832	41.94540292	52.93500985	0.331721018	0.889478202	*
CL10157.Contig4_All	549	4.960764631	18.40886294	1.779708861	0.025567817	Up
CL10158.Contig2_All	508	147.1561495	159.0676708	0.111879322	0.971688634	*
CL10159.Contig1_All	1136	11.49115215	24.25767034	1.041869321	0.160191316	*
CL10159.Contig2_All	1045	117.8880664	112.7937936	-0.063419063	0.988439088	*
CL1016.Contig1_All	1461	376.734565	345.2350854	-0.125772101	0.975327916	*
CL1016.Contig2_All	2272	845.5005683	768.3875341	-0.137874873	0.963057923	*
CL1016.Contig3_All	2039	321.3480604	397.2573496	0.305452949	0.940495475	*
CL10160.Contig1_All	1728	82.2753254	49.46832092	-0.727440394	0.58218135	*
CL10160.Contig2_All	1785	129.5245917	155.2128916	0.25998438	0.919223706	*
CL10161.Contig1_All	905	24.68294083	26.83744077	0.118137251	0.912048708	*
CL10161.Contig2_All	853	23.157808	25.73201849	0.148622568	0.904706072	*
CL10161.Contig4_All	843	27.05435967	42.48800179	0.640428033	0.842146524	*
CL10162.Contig1_All	1504	45.65216933	21.9058823	-1.040361692	1	*
CL10162.Contig2_All	1710	61.23511271	33.27920402	-0.868694581	0.142262139	*
CL10163.Contig1_All	4348	469.7988552	329.160426	-0.512511646	0.296116548	*
CL10165.Contig1_All	1507	373.6194854	283.905384	-0.395470895	0.000497226	*
CL10165.Contig2_All	1843	50.96897635	34.54873009	-0.553484512	0.896449226	*
CL10167.Contig1_All	1557	2655.596199	4056.276705	0.611014247	2.44E-15	*
CL10168.Contig1_All	1667	72.36622809	86.6357269	0.257802449	1	*
CL10168.Contig2_All	1971	64.03082377	52.02913412	-0.296537379	0.912392047	*
CL10169.Contig2_All	1738	148.8781377	180.2138964	0.274629091	1	*
CL1017.Contig1_All	1534	232.0795924	290.4495117	0.32296305	0.525260249	*
CL1017.Contig2_All	1398	229.2489474	310.1232459	0.435000787	3.17E-05	*
CL10170.Contig1_All	3029	420.8757143	319.2342962	-0.398162588	0.440926047	*
CL10170.Contig2_All	3202	85.32319802	33.08402378	-1.351887001	0.000197367	Down
CL10170.Contig3_All	3028	74.7335746	72.6602527	-0.040281116	0.946222056	*
CL10171.Contig1_All	1313	26.72802855	33.53294374	0.321148912	0.892438096	*
CL10172.Contig1_All	1201	19.60137181	16.89503221	-0.207891819	0.952308261	*
CL10172.Contig2_All	1962	34.19030917	24.64452454	-0.463259496	0.841735953	*
CL10173.Contig1_All	2037	1211.695414	1471.603316	0.280242913	0.015878423	*
CL10174.Contig1_All	1330	147.5208316	84.53360084	-0.799224016	0.330183143	*
CL10174.Contig2_All	1363	243.5031016	384.7219347	0.658648824	0.062247621	*
CL10174.Contig3_All	1234	314.5633498	364.1767826	0.210935729	1	*
CL10175.Contig1_All	2192	48.3924205	26.0768805	-0.877823819	0.71523004	*
CL10175.Contig2_All	1992	107.5939125	75.50345424	-0.507780577	0.885513804	*
CL10175.Contig3_All	1658	129.9946802	95.48990116	-0.442777039	0.870038529	*
CL10175.Contig4_All	2273	85.78657221	30.05513228	-1.495732308	0.50741666	*
CL10175.Contig5_All	2410	41.3742459	54.18829508	0.384642321	0.933464294	*
CL10175.Contig6_All	1613	585.3465982	399.3421624	-0.551017526	0.106188438	*
CL10175.Contig7_All	1854	45.90871279	14.55960434	-1.619497145	0.407129647	*
CL10175.Contig8_All	1958	144.4912349	161.6214771	0.161040894	0.947154246	*
CL10176.Contig2_All	1765	55.10149709	66.47499511	0.26821135	0.934560786	*
CL10176.Contig4_All	1563	13.44775697	16.66589559	0.298250774	0.943854792	*
CL10176.Contig6_All	581	284.5776497	573.0856087	1.008487658	2.05E-05	Up
CL10176.Contig7_All	2273	380.1421815	700.771053	0.881423561	5.66E-12	*
CL10177.Contig1_All	1636	260.2754715	163.7418579	-0.666774007	0.912020157	*
CL10177.Contig2_All	1393	74.93834299	84.10026282	0.165228993	0.956092988	*
CL10178.Contig2_All	1061	15.24935454	8.039251917	-0.878088814	0.721305613	*
CL10179.Contig1_All	3034	198.6860903	170.443301	-0.220520883	1	*
CL10179.Contig2_All	3699	1049.000727	470.2939982	-1.156424975	5.33E-05	Down
CL1018.Contig1_All	1906	184.8735416	198.2657838	0.100599847	0.997835437	*
CL1018.Contig2_All	2165	61.48961888	28.41861281	-1.098292766	0.774591659	*
CL1018.Contig3_All	1715	32.62682542	49.23057137	0.58518488	0.857043354	*
CL1018.Contig4_All	1794	10.12329547	16.48662374	0.673861392	0.795790781	*
CL1018.Contig5_All	1744	104.0909179	92.10283031	-0.17551283	0.941196061	*
CL1018.Contig6_All	1607	81.42004174	83.91909072	0.043318815	0.947520108	*
CL1018.Contig7_All	593	111.5280084	105.6305388	-0.077972908	0.971618978	*
CL10180.Contig1_All	1139	441.7536476	612.5007621	0.470955483	0.729112041	*
CL10180.Contig2_All	1170	405.6319533	559.8186263	0.464235075	0.48503749	*
CL10181.Contig1_All	1076	13.99039925	5.349156984	-1.299264145	0.688508574	*
CL10181.Contig2_All	775	21.81060365	23.60862672	0.111505813	1	*
CL10182.Contig1_All	2646	324.8460617	195.7572692	-0.729038542	0.931700555	*
CL10182.Contig2_All	2818	525.3935686	382.9488059	-0.455670323	0.894003759	*
CL10184.Contig11_All	458	15.39138642	9.791697887	-0.623554409	0.845332738	*
CL10184.Contig12_All	1493	126.7131392	246.1218619	0.954694497	3.58E-06	*
CL10184.Contig13_All	1938	26.77682256	67.93652725	1.325016708	0.003232841	Up
CL10184.Contig14_All	2937	55.73554429	104.4977096	0.900026159	0.134402948	*
CL10184.Contig1_All	2701	35.11632873	29.475651	-0.248250861	0.927122908	*
CL10184.Contig3_All	2766	92.02744169	44.86863957	-1.027128433	0.127577369	*
CL10184.Contig4_All	1994	32.43270445	54.44067945	0.737209388	1	*
CL10184.Contig5_All	2660	42.02171725	41.4210332	-0.020493882	0.927067121	*
CL10184.Contig7_All	2310	5.988661722	15.92004591	1.330742829	0.611668556	*
CL10184.Contig8_All	1544	49.21137162	14.99187556	-1.677888559	0.011064897	Down
CL10185.Contig1_All	617	30.75525253	26.44724918	-0.21347975	1	*
CL10185.Contig2_All	1165	27.59984601	37.43342814	0.432039962	0.889813572	*
CL10185.Contig3_All	1212	36.26184482	13.16903945	-1.422980942	0.178832802	*
CL10187.Contig1_All	691	39.95083471	28.27037385	-0.490641572	0.816698939	*
CL10187.Contig2_All	654	32.70690029	36.27801576	0.147085561	0.920930366	*
CL10188.Contig1_All	1983	117.5284951	111.8980933	-0.070477672	0.960719523	*
CL10188.Contig2_All	1911	101.2562323	49.26205604	-1.03103251	7.25E-09	Down
CL10189.Contig1_All	1442	52.2767574	49.17856134	-0.087168111	0.950534125	*
CL10189.Contig2_All	1310	40.50276975	48.99941483	0.27129619	0.939926358	*
CL10189.Contig3_All	1476	126.3764112	105.9720577	-0.252806754	0.910631507	*
CL10189.Contig4_All	2352	27.72464478	36.06899061	0.372905128	0.8849781	*
CL10189.Contig5_All	1059	110.2292885	85.889714	-0.357865816	0.904425558	*
CL1019.Contig1_All	2365	149.2841244	77.50428261	-0.940680935	0.009522406	*
CL1019.Contig2_All	2299	40.16607348	55.84752307	0.46988251	0.792884533	*
CL1019.Contig3_All	2546	78.72947154	43.23166831	-0.856394492	0.016599794	*
CL1019.Contig4_All	548	37.09139494	20.92916464	-0.808940731	0.241745539	*
CL10190.Contig2_All	6205	173.6006282	202.9992385	0.225023823	0.938681095	*
CL10190.Contig3_All	6342	190.9413617	173.1593979	-0.140591693	0.957633439	*
CL10191.Contig1_All	1636	194.5128401	206.2457302	0.084261004	0.96496124	*
CL10191.Contig2_All	869	18.18675617	5.438792907	-1.643027906	0.083677614	*
CL10192.Contig1_All	3750	252.2442566	235.6822746	-0.097751476	0.961848919	*
CL10192.Contig2_All	1204	14.71423334	11.89394928	-0.294382988	0.963539453	*
CL10192.Contig3_All	3770	202.1384263	165.0217339	-0.291782875	0.881283844	*
CL10193.Contig1_All	3734	1018.765044	837.4742853	-0.282531372	9.31E-08	*
CL10193.Contig2_All	1299	525.461736	324.6285756	-0.693836836	2.21E-05	*
CL10194.Contig1_All	1256	183.3751223	155.5192621	-0.236910684	0.956426763	*
CL10194.Contig2_All	1281	392.2360176	519.2737042	0.404265101	0.882631166	*
CL10195.Contig1_All	913	1674.823766	872.7574653	-0.939909297	0.892437018	*
CL10195.Contig2_All	727	819.100195	376.1053146	-1.121731745	0.576861244	*
CL10196.Contig1_All	1400	69.93507492	26.31648675	-1.391001352	0.076780016	*
CL10196.Contig2_All	1372	81.64653039	51.53714951	-0.657994648	0.91744676	*
CL10196.Contig3_All	1345	7.72911128	11.45364225	0.535097559	0.847351431	*
CL10196.Contig4_All	1427	19.5884744	77.49793428	1.953592312	0.004336881	Up
CL10197.Contig1_All	1119	72.87148213	56.18335824	-0.371916467	1	*
CL10197.Contig2_All	1393	80.53978671	63.08628034	-0.349595986	1	*
CL10198.Contig2_All	1253	360.3407372	317.9477453	-0.180270806	1	*
CL102.Contig1_All	890	7.03188102	7.133212959	0.019115564	0.860437019	*
CL102.Contig2_All	2225	173.6284898	172.4678668	-0.009644592	0.999927979	*
CL1020.Contig1_All	1888	386.1781962	390.9769731	0.017791046	0.980654129	*
CL1020.Contig2_All	1220	69.56195532	69.24891686	-0.006454408	0.951362343	*
CL1020.Contig3_All	1163	761.9837289	946.5979289	0.312782967	0.915678579	*
CL1020.Contig4_All	1171	891.4290865	1115.479103	0.323287885	0.960939796	*
CL10200.Contig1_All	2274	55.73457938	46.31063736	-0.264284207	0.921286877	*
CL10200.Contig2_All	2365	100.6741667	78.76787425	-0.351775569	0.85776327	*
CL10201.Contig1_All	3580	1291.521902	1128.042903	-0.195158696	0.795417409	*
CL10201.Contig2_All	1244	421.2803191	506.1733291	0.264526683	0.884373317	*
CL10201.Contig3_All	3473	646.1670823	785.0254513	0.28060909	0.847395666	*
CL10202.Contig1_All	1827	123.9293606	116.1105122	-0.093578346	0.980413681	*
CL10202.Contig2_All	1794	86.83585271	77.1224154	-0.169965787	0.955055308	*
CL10202.Contig3_All	1895	60.26935806	63.07420468	0.065029115	0.988638704	*
CL10203.Contig1_All	1846	45.5143952	43.69616455	-0.058079964	0.930075678	*
CL10203.Contig2_All	1869	54.13221575	50.97312484	-0.085826839	0.993824872	*
CL10204.Contig1_All	1523	353.1385729	223.1996161	-0.660558122	0.0266031	*
CL10204.Contig2_All	1541	349.2701167	273.0026559	-0.354777082	0.11989269	*
CL10205.Contig1_All	829	105.0927863	162.4622382	0.625712418	0.000427641	*
CL10205.Contig2_All	932	61.69279878	43.31240274	-0.504773367	0.920238073	*
CL10206.Contig1_All	1446	545.3216401	492.0782646	-0.148057966	0.95993566	*
CL10206.Contig2_All	1396	356.541386	354.4332995	-0.008541812	0.974799025	*
CL10207.Contig1_All	1170	124.3490538	66.88426926	-0.889057968	5.67E-05	*
CL10207.Contig3_All	1239	33.91173143	57.51688823	0.752459968	0.303919243	*
CL10207.Contig4_All	1677	347.5566758	273.3611238	-0.345804432	0.950860264	*
CL10207.Contig5_All	1636	266.2504457	447.9835668	0.749421323	0.004145253	*
CL10208.Contig1_All	1774	728.9761319	630.6230283	-0.208919381	0.859427523	*
CL10208.Contig2_All	1781	752.1206065	657.4419257	-0.193944527	0.885443536	*
CL10209.Contig1_All	2291	73.20334548	94.9750827	0.373102837	0.79152324	*
CL10209.Contig2_All	2377	168.0615101	188.2531483	0.163165784	1	*
CL10209.Contig3_All	3108	125.7485031	100.1203268	-0.327154503	0.85958377	*
CL1021.Contig10_All	340	17.89739402	22.05469838	0.292985508	0.884021609	*
CL1021.Contig11_All	2710	795.7602485	818.0873986	0.039893194	0.99203578	*
CL1021.Contig12_All	2158	249.3204099	430.2758828	0.785887718	0.647856818	*
CL1021.Contig13_All	1040	26.79920039	43.3112485	0.6811442	0.824374661	*
CL1021.Contig14_All	2316	43.42769324	72.59332529	0.733753987	0.863436264	*
CL1021.Contig15_All	2112	38.53963828	49.90631947	0.368121436	0.871399823	*
CL1021.Contig16_All	2198	71.85452534	137.8876899	0.93493945	0.001692964	*
CL1021.Contig17_All	1570	30.91793676	53.92425496	0.791395519	0.399120321	*
CL1021.Contig18_All	2705	1548.83246	1612.268745	0.057890439	0.995445885	*
CL1021.Contig1_All	2400	134.0822137	312.9268717	1.219241727	0.29088596	*
CL1021.Contig2_All	1206	78.62936793	89.89178465	0.191830164	0.961755091	*
CL1021.Contig3_All	2733	850.8058225	845.2268378	-0.009485007	0.99284348	*
CL1021.Contig4_All	2142	146.1429238	256.9793362	0.81187268	0.459564635	*
CL1021.Contig5_All	2129	72.4321795	95.38291404	0.394409224	0.942830034	*
CL1021.Contig6_All	1413	57.00643431	68.11464486	0.254528141	0.935169014	*
CL1021.Contig7_All	1593	166.0299729	190.1554014	0.195113963	1	*
CL1021.Contig8_All	1415	184.2679039	267.4937557	0.536326884	0.945331535	*
CL1021.Contig9_All	2408	121.9419427	177.7326634	0.541423119	0.88918593	*
CL10211.Contig1_All	1512	41.543954	40.39317119	-0.039975435	0.93143294	*
CL10211.Contig2_All	1478	45.19498047	44.60744116	-0.018643426	0.941247392	*
CL10213.Contig1_All	654	7.992025495	11.26645993	0.467432046	0.942583768	*
CL10213.Contig3_All	1517	21.59259876	23.49756186	0.118987075	0.905912578	*
CL10214.Contig1_All	3002	1085.842974	1845.170957	0.764630035	0.700486034	*
CL10214.Contig2_All	1976	794.7495278	1312.878586	0.72375658	0.815367041	*
CL10215.Contig1_All	1448	878.8809451	1108.600816	0.33480814	0.873340416	*
CL10215.Contig2_All	1849	927.8954303	911.7837974	-0.025254935	0.985370349	*
CL10216.Contig1_All	2358	1165.622009	886.4937737	-0.394697433	6.56E-08	*
CL10216.Contig3_All	12260	2372.275032	2405.045698	0.019788343	0.990615861	*
CL10217.Contig2_All	693	31.46368647	8.058209142	-1.893029171	0.183977993	*
CL10217.Contig3_All	2440	208.8927262	270.9100084	0.374159792	0.898365493	*
CL10217.Contig4_All	3088	83.94521003	102.9802529	0.293062866	0.873332751	*
CL10217.Contig5_All	1145	20.7256604	27.56635314	0.401953034	0.890877067	*
CL10217.Contig6_All	3781	171.9068596	224.4498964	0.383658903	0.825718171	*
CL10218.Contig1_All	4035	367.9277091	444.2642166	0.27161526	0.731601533	*
CL10218.Contig2_All	3958	193.897644	177.0104693	-0.131060521	0.963529811	*
CL10218.Contig3_All	790	132.4614644	125.5329957	-0.077167753	0.964189884	*
CL10219.Contig1_All	1744	939.4516492	866.5380329	-0.116482838	0.989385042	*
CL1022.Contig1_All	1430	290.4108365	302.1823682	0.057215005	0.974213405	*
CL1022.Contig2_All	1342	308.7657774	318.111027	0.042940067	0.981680313	*
CL10220.Contig2_All	2154	654.5424722	594.1091137	-0.139632257	0.908169453	*
CL10220.Contig4_All	1426	77.6180486	49.12053542	-0.65402658	0.555220495	*
CL10220.Contig5_All	1920	174.671134	145.5742129	-0.261956431	0.87277079	*
CL10220.Contig6_All	1904	233.9013746	201.9751278	-0.211172963	0.90849034	*
CL10220.Contig7_All	2276	27.69412451	28.80765015	0.055756056	0.994508217	*
CL10220.Contig8_All	2526	145.648296	96.94030511	-0.584520329	0.470797437	*
CL10221.Contig2_All	537	39.51651866	49.97687283	0.334539595	0.953687061	*
CL10222.Contig1_All	1985	73.43796213	25.37257123	-1.512528194	0.987759531	*
CL10222.Contig2_All	1954	74.59921969	28.96899368	-1.347660222	3.32E-10	Down
CL10223.Contig1_All	2256	272.9898405	352.2944572	0.367263218	1	*
CL10223.Contig2_All	2224	274.4325198	333.2199833	0.279500151	1	*
CL10224.Contig1_All	2346	171.2025109	164.7940401	-0.05485516	0.963584892	*
CL10224.Contig2_All	2437	247.0466548	341.4115898	0.465817837	0.669073989	*
CL10224.Contig3_All	2312	263.9365536	266.2260106	0.012433845	0.973369356	*
CL10225.Contig1_All	1958	450.8213531	477.2573248	0.082111403	0.970993191	*
CL10225.Contig2_All	1068	190.4620122	251.9469319	0.402574322	1	*
CL10226.Contig2_All	728	11.65970992	11.5452981	-0.013565501	1	*
CL10227.Contig1_All	3590	1384.157563	1404.554187	0.021095552	0.989962348	*
CL10227.Contig2_All	3502	1322.224801	1331.28482	0.009847583	0.989326116	*
CL10228.Contig10_All	1267	66.1348368	35.50504772	-0.886876088	0.811897408	*
CL10228.Contig2_All	2285	53.43939914	41.02181478	-0.376948218	0.896649781	*
CL10228.Contig3_All	2069	214.5965447	184.1334198	-0.220248378	0.92670763	*
CL10228.Contig4_All	1176	72.97693255	40.07847639	-0.855538257	0.878033987	*
CL10228.Contig5_All	1390	37.40694165	23.51825045	-0.656896716	0.607065586	*
CL10228.Contig7_All	2024	272.2353786	225.8467278	-0.268896614	0.745829133	*
CL10228.Contig8_All	2071	9.181953698	8.549535191	-0.096779056	0.858781847	*
CL10228.Contig9_All	2180	59.41938945	56.94787658	-0.060701773	0.969370822	*
CL10229.Contig1_All	1555	414.8989389	461.0420862	0.151942001	0.935912437	*
CL10229.Contig2_All	1796	387.2253888	441.9435867	0.190428258	0.976009343	*
CL1023.Contig1_All	2099	153.4821289	161.9031191	0.0767847	1	*
CL1023.Contig2_All	2504	112.9533767	120.6247228	0.094341242	0.953155149	*
CL1023.Contig3_All	2076	212.5344577	247.344942	0.218288907	1	*
CL1023.Contig4_All	1970	75.69664108	79.65235893	0.072956596	0.999460793	*
CL1023.Contig5_All	2092	208.694455	206.6923417	-0.013869581	0.982034172	*
CL1023.Contig6_All	1988	60.47976392	49.61165435	-0.282849655	0.92319269	*
CL1023.Contig7_All	1529	68.4251084	60.30930976	-0.180555136	0.9466379	*
CL1023.Contig8_All	763	17.96081093	18.67838572	0.054825039	0.893801373	*
CL1023.Contig9_All	1619	12.03280001	26.78452716	1.118324532	0.747323509	*
CL10230.Contig1_All	717	55.03588923	51.68106006	-0.089785183	1	*
CL10230.Contig2_All	798	47.93779343	37.72652512	-0.341040207	0.908972741	*
CL10231.Contig2_All	3061	155.0208122	212.3895348	0.452834154	1	*
CL10232.Contig1_All	727	451.9689209	592.1114595	0.38921858	3.77E-09	*
CL10233.Contig1_All	3179	370.3182402	387.9911845	0.067158093	0.986877573	*
CL10233.Contig3_All	3274	405.5073884	405.0330129	-0.001686346	0.980686659	*
CL10234.Contig1_All	1195	51.76831798	48.51315754	-0.092648062	1	*
CL10234.Contig2_All	2109	159.7060286	142.5777096	-0.163059125	0.942195393	*
CL10235.Contig1_All	2271	813.8883316	1526.639265	0.906988836	0.004365502	*
CL10235.Contig2_All	2305	411.8612822	655.783858	0.670326146	0.914592965	*
CL10235.Contig3_All	3004	137.4265625	24.35608242	-2.469126409	0.568874806	*
CL10235.Contig4_All	3038	587.737224	452.8252938	-0.375803753	0.153034211	*
CL10235.Contig5_All	1052	612.4381312	581.2085358	-0.075436732	0.973868769	*
CL10235.Contig6_All	1018	424.0278893	639.0698609	0.591167998	9.45E-05	*
CL10236.Contig1_All	1581	232.107454	241.4432589	0.056755786	0.983839348	*
CL10236.Contig2_All	1993	53.76499921	45.62569922	-0.23414516	0.922067409	*
CL10237.Contig1_All	2753	1791.115119	618.8034764	-1.532442742	0.154558499	*
CL10239.Contig2_All	971	619.5723847	496.1137467	-0.320274667	0.347219431	*
CL1024.Contig1_All	2144	361.5766343	200.2650061	-0.850578197	0.5042118	*
CL1024.Contig2_All	960	56.6042059	21.09866932	-1.399947541	0.321521638	*
CL10241.Contig1_All	2575	168.9827285	185.3372541	0.132852571	0.952778001	*
CL10241.Contig2_All	2852	140.3643561	144.9771793	0.046465054	0.957617637	*
CL10241.Contig3_All	2528	37.43185175	49.73195316	0.404588182	0.888238963	*
CL10241.Contig4_All	2555	43.37936469	42.74569958	-0.020954542	0.944084923	*
CL10242.Contig10_All	1854	37.18125978	31.09106799	-0.253849302	0.914319059	*
CL10242.Contig11_All	2217	81.42155229	96.9359767	0.250028491	0.962400319	*
CL10242.Contig13_All	2158	19.55737897	21.72500442	0.147593819	1	*
CL10242.Contig14_All	2988	46.05758312	14.30434037	-1.648667381	0.72037513	*
CL10242.Contig15_All	2126	100.7535907	70.67471771	-0.508143308	0.940664354	*
CL10242.Contig16_All	1939	39.26412549	25.47053152	-0.613335871	0.905000218	*
CL10242.Contig1_All	2276	17.86058094	21.2470715	0.243412837	0.895283143	*
CL10242.Contig2_All	2231	39.24389241	30.00328547	-0.38105163	0.88725617	*
CL10242.Contig3_All	2786	126.7787198	41.30852553	-1.604610199	0.858156594	*
CL10242.Contig4_All	2343	105.1250025	40.79210104	-1.353625229	0.876496756	*
CL10242.Contig5_All	1663	41.32495468	23.77697715	-0.783150113	0.906511986	*
CL10242.Contig6_All	2730	446.670386	259.4477532	-0.782451219	0.979331215	*
CL10242.Contig7_All	2249	38.69806475	24.1457398	-0.668027739	0.880443886	*
CL10242.Contig8_All	2392	109.6548703	116.6079795	0.088255337	0.969838343	*
CL10242.Contig9_All	1290	26.06776726	10.18114913	-1.309357235	0.346097707	*
CL10244.Contig1_All	2255	100.1263018	116.672517	0.219494617	0.934775998	*
CL10244.Contig2_All	2068	61.58846693	53.68073419	-0.196324106	0.937075973	*
CL10244.Contig3_All	2510	91.89154895	86.54711989	-0.085901756	0.951139519	*
CL10246.Contig1_All	1424	38.83210786	16.92202524	-1.171790318	0.819982385	*
CL10246.Contig2_All	1462	361.5652875	318.9829786	-0.180476116	0.951033509	*
CL10246.Contig3_All	1483	267.4634661	266.7155178	-0.004031544	0.969310301	*
CL10246.Contig4_All	1478	141.464729	67.20390748	-1.067493999	1.02E-10	Down
CL10247.Contig1_All	1417	19.21707806	16.65526273	-0.200083398	0.892387743	*
CL10247.Contig2_All	1531	105.224453	147.3355168	0.483430064	0.440154825	*
CL10248.Contig1_All	1978	101.5353852	82.35234638	-0.300241423	0.863794333	*
CL10248.Contig2_All	3282	109.722153	86.68658269	-0.338010447	1	*
CL10248.Contig3_All	3524	92.94962276	43.40088442	-1.088801983	0.370464522	*
CL10248.Contig4_All	3415	55.18763315	38.39893582	-0.516897002	0.79549715	*
CL10248.Contig5_All	1257	46.6013735	19.58512714	-1.226956762	0.340388677	*
CL10249.Contig1_All	2292	116.2682358	100.3134436	-0.211832199	0.979762495	*
CL10249.Contig2_All	1329	335.517098	191.0721985	-0.810435045	0.640575833	*
CL10249.Contig3_All	2617	88.94539796	77.81814962	-0.191511013	0.959750375	*
CL10249.Contig5_All	2399	102.4985296	101.4315565	-0.015013413	0.959163385	*
CL10249.Contig6_All	840	99.53186553	54.42930624	-0.864038893	0.790010312	*
CL10249.Contig8_All	1829	55.91104798	75.85305255	0.436272246	0.825653708	*
CL10250.Contig1_All	1084	24.6293139	13.93528916	-0.797003136	1	*
CL10250.Contig2_All	1120	14.61995484	7.062534261	-0.993324172	1	*
CL10251.Contig2_All	1453	12.35041353	19.02629656	0.601106998	1	*
CL10252.Contig1_All	3097	289.0748381	340.4937319	0.235759912	0.957043161	*
CL10252.Contig2_All	3121	126.6404902	228.4293021	0.848149167	0.64804712	*
CL10252.Contig3_All	1674	148.4480794	151.493699	0.029189325	0.990006738	*
CL10253.Contig1_All	1544	7.568074595	42.83125776	2.415652278	0.057522503	*
CL10253.Contig2_All	522	5.809816758	18.09928045	1.549776962	0.079422321	*
CL10253.Contig3_All	1556	23.79480672	22.12611743	-0.102373652	0.903419023	*
CL10254.Contig1_All	669	8.588450602	9.582961296	0.148797427	0.855740644	*
CL10255.Contig1_All	750	157.6197459	153.7145557	-0.036063515	0.95994603	*
CL10255.Contig2_All	730	250.7332199	286.5461038	0.192208449	0.88609407	*
CL10256.Contig1_All	4619	1161.110525	848.6562273	-0.451994673	0.009204036	*
CL10256.Contig2_All	775	39.17564258	58.11899058	0.562348071	0.780761939	*
CL10256.Contig3_All	4050	808.0775288	632.7095458	-0.352670832	0.367117025	*
CL10257.Contig1_All	1522	22.17079632	23.52715194	0.083596597	0.905746517	*
CL10258.Contig1_All	613	6.985277959	11.32621721	0.655272666	0.825784524	*
CL10259.Contig1_All	802	76.30246643	82.68776766	0.115124661	0.946785689	*
CL10259.Contig2_All	875	117.9087967	149.3043708	0.339136751	0.896717442	*
CL1026.Contig11_All	1092	14.40137479	16.87492074	0.220664348	0.910383473	*
CL1026.Contig12_All	1785	60.92444511	74.48523407	0.287516442	0.902351359	*
CL1026.Contig13_All	1643	48.46192813	11.93330654	-1.971814526	0.520580461	*
CL1026.Contig14_All	1700	102.6387414	14.79364649	-2.748346987	0.345870361	*
CL1026.Contig15_All	1728	52.10133166	65.50000882	0.32700362	0.886223973	*
CL1026.Contig16_All	1692	54.55781419	53.30014655	-0.033297272	0.934159057	*
CL1026.Contig17_All	4074	107.0672289	87.70554321	-0.286105225	0.948971726	*
CL1026.Contig19_All	1716	68.39239718	36.07027019	-0.912466224	0.792936804	*
CL1026.Contig1_All	1705	106.8241769	130.2165856	0.284310059	0.946123239	*
CL1026.Contig20_All	1655	15.33817876	9.22454294	-0.699983828	0.840371377	*
CL1026.Contig22_All	3125	51.70793055	25.71058956	-0.992332267	0.66580791	*
CL1026.Contig23_All	1872	19.75595979	21.6471556	0.12837895	0.89675609	*
CL1026.Contig24_All	1247	16.68772995	10.23975217	-0.675142891	1	*
CL1026.Contig25_All	2358	12.16822729	10.6381049	-0.184694601	0.875278643	*
CL1026.Contig26_All	761	36.0700245	31.66943291	-0.184619276	1	*
CL1026.Contig27_All	1585	79.5417401	25.61320639	-1.613545641	0.693766648	*
CL1026.Contig28_All	3843	75.85705641	85.24038182	0.167078406	0.943680266	*
CL1026.Contig29_All	2646	46.47289213	40.72171091	-0.188144568	0.919086968	*
CL1026.Contig2_All	1682	72.81164034	81.03761039	0.153293826	0.947180736	*
CL1026.Contig30_All	3441	133.4219335	76.26360061	-0.802374399	0.944613309	*
CL1026.Contig31_All	3223	74.31437867	80.10111567	0.107393886	0.943253214	*
CL1026.Contig32_All	1214	52.27057206	18.27958121	-1.487344247	0.760643257	*
CL1026.Contig33_All	1566	37.69726871	43.94937071	0.218347066	0.920064716	*
CL1026.Contig3_All	1724	79.81971316	63.08673213	-0.336719902	1	*
CL1026.Contig4_All	2313	134.4513874	70.61611467	-0.92356506	0.001657961	*
CL1026.Contig5_All	4044	64.40967993	94.05420781	0.542253259	0.876347482	*
CL1026.Contig8_All	1222	11.48185939	10.90631021	-0.070625004	0.874720415	*
CL1026.Contig9_All	3233	373.8338372	253.6354993	-0.558608514	0.143000458	*
CL10260.Contig1_All	3366	2990.82626	3694.305345	0.304707091	0.003721264	*
CL10260.Contig2_All	3246	865.3308429	1230.234813	0.507330572	0.000487127	*
CL10261.Contig1_All	2554	72.75370723	61.34273586	-0.244060504	1	*
CL10261.Contig2_All	2506	137.2886052	110.7161453	-0.308927033	0.891070195	*
CL10262.Contig1_All	3397	26.63056467	37.26376024	0.476107396	0.885988126	*
CL10262.Contig2_All	3636	44.0058908	66.79772572	0.595845255	0.897799332	*
CL10262.Contig3_All	3703	103.6184825	127.7420653	0.300473224	0.907753995	*
CL10262.Contig4_All	3722	111.3921618	158.1179462	0.503199069	0.018836137	*
CL10263.Contig1_All	1866	118.318015	100.6723137	-0.231800808	0.938752657	*
CL10263.Contig2_All	1797	115.3902815	87.66054008	-0.394299033	0.94055188	*
CL10264.Contig1_All	1510	39.06489155	20.38240972	-0.919806889	0.082514176	*
CL10264.Contig2_All	2979	86.21363278	135.8266525	0.652341675	0.306400955	*
CL10265.Contig1_All	2549	236.3754504	230.6353229	-0.035381056	0.968419604	*
CL10265.Contig2_All	2628	406.2879251	502.0019549	0.304808237	0.004054576	*
CL10266.Contig1_All	644	67.87040724	38.91956339	-0.793449314	0.034142664	*
CL10266.Contig2_All	1866	135.6618582	94.22997337	-0.52312724	0.343807558	*
CL10266.Contig3_All	3122	272.7947568	244.9238802	-0.155143003	0.951509051	*
CL10267.Contig11_All	1958	58.04600054	80.24251096	0.463315791	0.5490183	*
CL10267.Contig12_All	2505	87.21669549	45.62759381	-0.926253895	0.875015979	*
CL10267.Contig1_All	1249	25.80085866	23.90901916	-0.107418601	0.907260376	*
CL10267.Contig2_All	1574	51.53945074	37.50715567	-0.452667124	0.803754448	*
CL10267.Contig3_All	1241	24.7045876	60.70638291	1.277800679	0.459493473	*
CL10267.Contig5_All	448	11.02002303	10.5188789	-0.063796278	0.909443797	*
CL10267.Contig6_All	1178	60.92225416	8.048441969	-2.835580042	4.44E-16	Down
CL10267.Contig7_All	933	12.13133626	6.724515933	-0.800490655	0.788481504	*
CL10267.Contig8_All	1966	31.74291732	16.82637343	-0.893503764	0.657889147	*
CL10267.Contig9_All	1384	46.50782606	42.16717143	-0.139570855	0.930891482	*
CL10268.Contig2_All	1324	244.4698484	212.9597386	-0.198583439	1	*
CL10269.Contig1_All	905	15.32044843	14.12535708	-0.112834014	0.954718029	*
CL10269.Contig2_All	972	29.76850423	53.91317031	0.844759408	0.020217287	*
CL1027.Contig1_All	1206	1225.458641	841.1435753	-0.542593908	0.993854615	*
CL1027.Contig2_All	920	1243.840672	807.0556776	-0.623706924	0.992009851	*
CL1027.Contig3_All	1827	155.5278235	220.3463209	0.501062286	0.658683603	*
CL1027.Contig4_All	1598	25.26654647	118.519134	2.20476145	0.000144081	Up
CL1027.Contig5_All	1824	465.0681232	370.0278167	-0.32935852	0.988669682	*
CL1027.Contig6_All	1560	67.68688749	98.51990901	0.537794321	0.952306907	*
CL1027.Contig7_All	2234	961.8234683	725.0943067	-0.407326832	0.992842898	*
CL1027.Contig8_All	1036	122.1678417	213.8749297	0.80505063	0.576340631	*
CL1027.Contig9_All	1738	1342.376176	754.4458265	-0.830826611	0.99083973	*
CL10270.Contig2_All	3600	425.5858408	482.6205395	0.181212974	0.889038461	*
CL10272.Contig1_All	633	45.28134814	38.81010456	-0.219521431	1	*
CL10272.Contig2_All	675	50.75872639	62.95918175	0.307678257	0.897834368	*
CL10273.Contig1_All	1952	2177.557928	1291.900808	-0.75295912	3.25E-05	*
CL10273.Contig2_All	1102	973.6534453	508.4098815	-0.936650411	0.053289355	*
CL10274.Contig1_All	1643	47.83111474	61.40323349	0.356635545	1	*
CL10274.Contig2_All	1696	48.29579516	39.70765592	-0.278874731	1	*
CL10274.Contig3_All	1079	49.27601681	54.03313666	0.131517416	1	*
CL10275.Contig2_All	1090	29.68493219	22.9124786	-0.365650079	0.975787321	*
CL10275.Contig3_All	974	10.74021702	8.806367301	-0.270648893	1	*
CL10275.Contig4_All	4250	87.02291806	77.13350004	-0.172844466	1	*
CL10276.Contig1_All	1202	76.98392569	125.4386613	0.700284691	0.183087451	*
CL10276.Contig2_All	1443	16.1250105	39.73654354	1.271834208	0.019678221	Up
CL10278.Contig1_All	1218	16.06746713	69.27690091	2.070069733	0.285915154	*
CL10278.Contig2_All	590	9.90797874	48.96776693	2.241677006	0.569142379	*
CL10279.Contig1_All	638	14.83292472	6.833397641	-1.057419119	0.713307546	*
CL10279.Contig2_All	3478	322.6680055	285.9823298	-0.173800887	0.91557672	*
CL1028.Contig1_All	729	254.17987	583.1383856	1.196181333	5.29E-10	Up
CL1028.Contig3_All	1485	767.3941824	1462.75512	0.930143591	0.08577638	*
CL1028.Contig4_All	1327	474.6686447	885.1319708	0.898175762	0.744850747	*
CL10280.Contig1_All	1932	890.6612551	1020.054065	0.195580792	0.424738189	*
CL10280.Contig2_All	1991	909.8988758	1092.600537	0.263838117	0.059251226	*
CL10281.Contig3_All	1092	37.67269993	33.9690477	-0.146975024	0.974996307	*
CL10281.Contig4_All	1776	52.8521109	54.08370389	0.032885138	0.989105378	*
CL10282.Contig1_All	595	23.90555776	28.3012814	0.238335443	1	*
CL10282.Contig2_All	1537	94.93855128	91.09837927	-0.059208707	1	*
CL10283.Contig2_All	1393	561.8045427	476.7201303	-0.236666927	0.8863007	*
CL10284.Contig1_All	1042	226.9488078	249.9407026	0.138889156	0.955030823	*
CL10284.Contig2_All	1967	258.2331355	225.7887398	-0.193247828	0.961687739	*
CL10284.Contig4_All	758	19.32908688	8.447083262	-1.142379427	0.474063979	*
CL10285.Contig1_All	1418	73.27742265	111.3805202	0.600272901	0.044102951	*
CL10285.Contig2_All	1384	110.3250268	80.72002998	-0.448066535	0.716374022	*
CL10286.Contig1_All	2774	818.0336801	789.7308023	-0.050763575	0.987566638	*
CL10286.Contig2_All	2305	22.20419017	24.67802913	0.148800097	0.903553201	*
CL10287.Contig2_All	1734	18.43961703	17.44409561	-0.077622893	0.897835678	*
CL10289.Contig1_All	1443	15.79533809	10.92786448	-0.509452325	1	*
CL10289.Contig3_All	1425	25.60953555	26.00896207	0.021849144	1	*
CL1029.Contig1_All	697	11.30243926	6.454290695	-0.75758494	0.890627811	*
CL1029.Contig2_All	2366	244.1646646	138.4230337	-0.816226889	0.747679364	*
CL1029.Contig3_All	2236	195.5018701	64.50041942	-1.591378195	0.842230553	*
CL1029.Contig4_All	2438	275.1756539	174.3194708	-0.656908844	0.033160393	*
CL1029.Contig5_All	2510	240.2107111	134.6172976	-0.832782143	0.654247411	*
CL1029.Contig6_All	2204	859.7625721	670.714588	-0.357972151	0.964607689	*
CL10290.Contig1_All	1998	1230.446057	1864.021547	0.599011917	4.38E-10	*
CL10291.Contig1_All	1280	15.39791308	34.21541018	1.123535521	0.23572494	*
CL10291.Contig2_All	1298	41.27696745	24.76548191	-0.724069054	1	*
CL10293.Contig1_All	1476	24.89598865	20.27266233	-0.289091024	0.906630595	*
CL10295.Contig1_All	852	43.80232116	27.55267145	-0.658014378	0.409759326	*
CL10295.Contig2_All	704	49.15072083	40.38253833	-0.279923435	0.952946115	*
CL10298.Contig1_All	1345	93.63998505	79.49361245	-0.234745937	0.943635591	*
CL10298.Contig2_All	706	16.45943787	11.445895	-0.503252311	0.873066178	*
CL10299.Contig1_All	2063	38.13111706	46.66204882	0.287422447	0.923717557	*
CL10299.Contig2_All	797	11.19453229	12.38325541	0.138923483	0.887851375	*
CL103.Contig10_All	977	29.61775474	27.3837439	-0.11093983	1	*
CL103.Contig1_All	1077	17.02818677	12.20324321	-0.462446988	1	*
CL103.Contig2_All	975	41.14948051	32.78346811	-0.322925042	1	*
CL103.Contig3_All	951	74.52117988	70.63812072	-0.076606589	1	*
CL103.Contig4_All	2431	97.08632331	77.33102665	-0.326088668	0.902765113	*
CL103.Contig5_All	947	68.79381659	90.64257775	0.395072832	0.746398776	*
CL103.Contig6_All	1624	153.1357985	177.1188557	0.209187543	1	*
CL103.Contig7_All	810	28.55622995	20.01278139	-0.500977336	1	*
CL103.Contig8_All	949	41.224257	37.89602979	-0.119733772	0.92631939	*
CL103.Contig9_All	779	28.00755823	30.37221135	0.114711725	1	*
CL1030.Contig1_All	1844	79.86631622	65.46794703	-0.284570057	0.925420009	*
CL1030.Contig2_All	5688	409.5677724	359.5791647	-0.187516346	0.791189527	*
CL1030.Contig4_All	4079	170.6178034	184.3874916	0.111616759	1	*
CL1030.Contig5_All	863	141.7269901	131.3321015	-0.109441338	0.984323995	*
CL10300.Contig1_All	365	12.51202538	8.407726008	-0.543400178	1	*
CL10300.Contig2_All	1091	23.5211081	7.132347277	-1.645727701	0.00429934	Down
CL10301.Contig1_All	4353	1012.236554	954.9398439	-0.084016405	0.9686728	*
CL10301.Contig2_All	982	150.1086395	89.21463164	-0.746964901	0.036940077	*
CL10302.Contig1_All	1879	131.9749813	119.8670861	-0.138207462	0.95251807	*
CL10302.Contig2_All	1274	48.34404576	26.30791171	-0.863941016	0.280157065	*
CL10303.Contig1_All	2396	586.0516129	523.6432579	-0.162277755	0.965596505	*
CL10303.Contig2_All	1151	313.9902948	228.6979156	-0.456310096	0.760899299	*
CL10304.Contig2_All	2493	233.2676392	143.104021	-0.702726085	0.022715108	*
CL10305.Contig2_All	2244	44.32177883	60.92513734	0.454061714	1	*
CL10306.Contig2_All	641	193.7246726	241.3309527	0.316176952	0.939027129	*
CL10307.Contig2_All	447	19.94509195	15.39022829	-0.362298354	0.882512122	*
CL10307.Contig3_All	565	84.69591133	93.04031605	0.134705513	1	*
CL10307.Contig4_All	541	51.81868159	49.44004831	-0.067043292	0.950072215	*
CL10308.Contig1_All	1833	516.0688058	502.6148155	-0.038067974	0.978359801	*
CL10308.Contig2_All	1837	510.9779122	543.3313323	0.088476374	0.97384043	*
CL10308.Contig3_All	1204	22.72046247	36.54020519	0.672184748	0.736842039	*
CL10309.Contig1_All	1716	8.345457666	15.84936722	0.881364273	0.688690562	*
CL10309.Contig2_All	3033	85.67931836	68.41722045	-0.322203525	0.885029655	*
CL1031.Contig2_All	382	36.42737311	38.61171226	0.082767788	0.99152977	*
CL1031.Contig4_All	1044	105.8386547	106.7216587	0.011922946	0.973781121	*
CL10310.Contig1_All	1930	623.9624161	821.2187802	0.395993774	0.636894158	*
CL10310.Contig2_All	1884	167.414987	171.1042131	0.031341912	0.962412616	*
CL10310.Contig3_All	1780	486.6821387	529.1394617	0.120533872	0.950274004	*
CL10311.Contig1_All	1823	30.45863267	33.92911332	0.152981069	0.9737484	*
CL10312.Contig1_All	1244	5.402104545	12.222489	1.099589237	1	*
CL10313.Contig2_All	2123	77.33712402	47.24828633	-0.704247407	0.018792735	*
CL10313.Contig3_All	1546	38.90270454	33.60012182	-0.208146548	0.91500681	*
CL10313.Contig4_All	1178	196.9289049	203.2995056	0.045802412	0.993035208	*
CL10313.Contig5_All	2235	71.03836986	42.63665465	-0.728936725	0.013995151	*
CL10313.Contig6_All	2995	125.7239343	82.02924542	-0.612613147	0.150749655	*
CL10313.Contig7_All	2967	214.0364059	284.8623166	0.411463358	0.002326184	*
CL10314.Contig1_All	967	29.74942148	24.71347187	-0.262092037	0.913253387	*
CL10314.Contig2_All	917	345.4092596	366.1425821	0.083965316	0.968618578	*
CL10314.Contig3_All	898	130.2205937	89.80202339	-0.533333765	0.074781414	*
CL10315.Contig1_All	1158	205.3674929	201.514301	-0.027249886	0.96740301	*
CL10315.Contig2_All	917	954.5466806	1197.616752	0.327105328	0.977862504	*
CL10316.Contig1_All	1108	353.039152	386.0657276	0.128820976	0.949074454	*
CL10316.Contig2_All	1832	301.6906028	200.3168908	-0.589420807	0.041785122	*
CL10317.Contig10_All	4197	1206.847417	1509.401424	0.32259785	0.987352497	*
CL10317.Contig11_All	5519	724.5456934	280.5427474	-1.36707704	0.893733881	*
CL10317.Contig12_All	2686	38.15326104	0	-6.097823508	5.55E-16	Down
CL10317.Contig1_All	2593	40.76646122	91.21191584	1.150884886	0.410089083	*
CL10317.Contig2_All	3146	275.5519293	277.7870425	0.011631311	0.973855114	*
CL10317.Contig3_All	2397	203.8810985	170.1182998	-0.260398183	0.935283924	*
CL10317.Contig4_All	2904	221.5247636	314.3047137	0.503611491	0.836903052	*
CL10317.Contig6_All	2971	454.6268072	407.0944964	-0.159109851	0.979970295	*
CL10317.Contig7_All	3197	476.9608272	753.0034091	0.658159372	0.934549384	*
CL10317.Contig8_All	3105	248.7799903	430.4572181	0.789618249	0.769362682	*
CL10317.Contig9_All	5666	919.8846689	324.2863046	-1.502558427	0.010457424	Down
CL10318.Contig1_All	1160	49.23110748	50.14464614	0.026227069	0.948933833	*
CL10318.Contig2_All	1667	120.0351558	110.6223063	-0.117239358	1	*
CL10319.Contig3_All	768	27.85615563	7.062534261	-1.89763277	0.161862669	*
CL10319.Contig5_All	1099	11.87168537	15.2908252	0.350403018	0.982851585	*
CL1032.Contig1_All	1333	36.36011771	21.43697621	-0.746961023	1	*
CL1032.Contig2_All	1342	56.32513094	62.83558945	0.156317028	0.99167776	*
CL10320.Contig3_All	1542	14.43074473	17.66214759	0.281530239	0.911024936	*
CL10321.Contig1_All	1921	7.251455501	13.27965253	0.824716969	0.780393429	*
CL10321.Contig2_All	1861	25.68723405	36.84673885	0.511045635	0.879784183	*
CL10321.Contig3_All	2066	59.62656374	38.69656799	-0.616439464	0.87932646	*
CL10322.Contig1_All	1419	938.2962244	912.934631	-0.039507765	0.981822049	*
CL10322.Contig2_All	1414	896.5064039	926.8359202	0.047970318	0.982063716	*
CL10323.Contig1_All	1343	12.31302529	2.051972727	-2.298801609	1	*
CL10325.Contig1_All	3379	388.3245841	673.9587602	0.794508172	1.55E-05	*
CL10325.Contig2_All	1277	104.243081	100.3052825	-0.055248585	1	*
CL10326.Contig1_All	1578	773.5707208	696.2249611	-0.151862616	0.979068972	*
CL10326.Contig2_All	1952	609.724387	529.012532	-0.204651473	0.964918481	*
CL10327.Contig1_All	1214	138.4586901	185.9522217	0.423977265	0.935679663	*
CL10327.Contig2_All	843	67.4382042	51.53323499	-0.384366179	0.911537826	*
CL10328.Contig1_All	1096	169.557273	174.5495928	0.0417272	0.996408942	*
CL10328.Contig2_All	1095	138.0300137	154.369452	0.160782283	0.954702435	*
CL10328.Contig3_All	936	44.17640567	35.99274781	-0.291431105	0.933222898	*
CL10329.Contig2_All	737	13.65704425	10.90717589	-0.309982108	1	*
CL1033.Contig1_All	1721	116.7779035	163.345694	0.482178282	0.448079727	*
CL1033.Contig2_All	3859	309.4141501	261.4192801	-0.242690662	0.948429246	*
CL1033.Contig3_All	949	12.19809445	12.84021118	0.070814077	0.986740679	*
CL1033.Contig4_All	2811	41.47085458	39.6091564	-0.06535217	0.932473393	*
CL1033.Contig5_All	1605	167.5550278	176.7128811	0.076520802	0.963269334	*
CL1033.Contig6_All	2350	37.95135562	18.08963861	-1.045924172	0.801221074	*
CL1033.Contig7_All	2454	104.1263323	123.1988038	0.241446769	0.938475807	*
CL10330.Contig1_All	1098	20.34896568	19.35512484	-0.070238872	1	*
CL10330.Contig2_All	2275	72.98902318	82.93013418	0.182887131	1	*
CL10331.Contig1_All	1784	129.941938	127.9482048	-0.022209846	0.957769145	*
CL10331.Contig2_All	1771	61.39557423	68.09610153	0.148141769	0.937241569	*
CL10332.Contig1_All	1840	444.0491419	578.0817163	0.380128727	0.833459339	*
CL10332.Contig2_All	1985	376.150167	300.4490805	-0.323642841	0.949759605	*
CL10333.Contig1_All	1448	899.1423572	870.2100661	-0.047155706	0.981717319	*
CL10333.Contig2_All	1751	116.2719668	45.52382441	-1.342001939	0.779397593	*
CL10334.Contig1_All	1548	1083.98106	1516.146596	0.483855338	9.47E-10	*
CL10335.Contig2_All	3176	3022.117867	4006.209586	0.406611689	2.39E-11	*
CL10336.Contig2_All	1383	130.7281167	112.1252156	-0.220428449	0.941928088	*
CL10337.Contig1_All	3323	155.3815021	164.8305118	0.084868725	0.995000239	*
CL10338.Contig2_All	942	20.02908326	4.06429964	-2.153287611	1	*
CL10338.Contig3_All	1279	16.76250644	6.06714794	-1.385473475	0.210910317	*
CL10339.Contig2_All	3670	158.2184399	98.24238831	-0.684367883	3.92E-06	*
CL1034.Contig1_All	2093	236.8893737	244.5272967	0.045674752	1	*
CL1034.Contig2_All	1966	264.162937	338.8436939	0.358512689	0.871114688	*
CL10340.Contig1_All	1183	3.829296276	23.45878173	2.450674342	0.999999956	*
CL10340.Contig2_All	1100	7.210803932	27.18448592	1.835355041	0.000614729	Up
CL10341.Contig2_All	2095	38.31664458	23.65861683	-0.682667847	0.633443419	*
CL10341.Contig3_All	2186	49.37666606	24.66550169	-0.985066104	0.647860175	*
CL10342.Contig1_All	882	253.2090485	267.1395461	0.077097001	0.982804408	*
CL10342.Contig2_All	751	184.0367655	227.3941011	0.304358187	1	*
CL10343.Contig1_All	1393	19.41918557	17.72046207	-0.128159573	0.97959678	*
CL10344.Contig1_All	904	13.86575638	8.118543546	-0.732770186	1	*
CL10347.Contig1_All	1875	736.5863353	575.5301254	-0.355653608	0.147182353	*
CL10347.Contig2_All	323	30.74930104	35.97177066	0.222525364	0.91576441	*
CL10349.Contig1_All	1605	984.9103606	1286.460001	0.385148264	2.55E-15	*
CL10349.Contig2_All	1407	934.3671681	1066.021447	0.190067238	0.2044204	*
CL1035.Contig1_All	1797	1867.456826	3858.514106	1.04674518	0.65989372	*
CL1035.Contig2_All	1940	3088.897051	3492.179761	0.177005549	0.753557793	*
CL10350.Contig1_All	2279	470.773749	1982.39962	2.072822003	0.261226692	*
CL10350.Contig2_All	1090	290.9821639	981.0239363	1.751388599	0.276003969	*
CL10350.Contig3_All	1887	183.9515922	633.6157576	1.781141797	0.465846555	*
CL10351.Contig1_All	1703	478.6416266	437.9931501	-0.127879622	0.963748909	*
CL10351.Contig2_All	1661	469.2182495	416.7602556	-0.17082292	0.95374714	*
CL10352.Contig2_All	2106	41.92325894	69.39319776	0.719424678	1	*
CL10354.Contig1_All	868	15.95687199	14.5443984	-0.128928357	0.970452513	*
CL10354.Contig2_All	1489	26.10450239	35.26396077	0.425930916	1	*
CL10355.Contig1_All	2705	373.9242794	550.7917618	0.558061324	0.002284802	*
CL10355.Contig2_All	3108	275.7266451	334.1835585	0.276885618	0.970708809	*
CL10356.Contig2_All	1076	78.92632687	169.200599	1.094671725	1.99E-05	Up
CL10358.Contig1_All	852	90.44024437	71.56035664	-0.335441826	0.862508949	*
CL10358.Contig2_All	828	33.76907819	45.52699858	0.424871703	0.907950332	*
CL10359.Contig1_All	453	15.09810783	17.94098576	0.240617011	1	*
CL10359.Contig2_All	1454	120.2580716	186.217329	0.628460669	0.311010189	*
CL1036.Contig1_All	2175	77.46821559	44.9776845	-0.776864845	0.73096437	*
CL1036.Contig2_All	2043	44.47663018	39.81682619	-0.157551719	0.920951379	*
CL1036.Contig3_All	895	28.75515209	20.57161197	-0.472142416	1	*
CL1036.Contig4_All	1394	50.37393541	44.70643036	-0.170166797	1	*
CL10360.Contig1_All	1788	340.1039869	940.2508438	1.465540885	0.000782252	Up
CL10360.Contig2_All	2323	336.9948421	907.8729743	1.428243881	0.000261225	Up
CL10361.Contig1_All	2448	3202.792807	3681.503707	0.200931576	0.435893357	*
CL10361.Contig2_All	603	120.29428	175.6981672	0.544401594	0.893018538	*
CL10362.Contig2_All	1797	2620.191046	4465.479873	0.769014609	0.006374206	*
CL10364.Contig1_All	1996	2040.300905	2170.854251	0.089456897	0.959026682	*
CL10365.Contig1_All	1560	31.80852518	8.517473399	-1.833621169	0.53502676	*
CL10365.Contig2_All	1553	97.11281967	111.6624072	0.200321533	0.936148568	*
CL10365.Contig3_All	1810	94.56864658	58.27526535	-0.693148967	0.003303319	*
CL10366.Contig1_All	2050	183.0375073	195.8215995	0.097110568	0.973209345	*
CL10366.Contig2_All	2080	94.39421527	65.60340787	-0.521163355	0.802303007	*
CL10367.Contig1_All	1735	71.42734064	242.281913	1.754127357	0.00053168	Up
CL10367.Contig2_All	1695	128.6616183	434.4559135	1.751179008	5.93E-07	Up
CL10368.Contig1_All	1489	129.9966835	83.93528767	-0.627701501	0.208621065	*
CL10368.Contig2_All	1566	95.25232632	84.48245649	-0.172017864	0.981809076	*
CL10368.Contig3_All	1201	24.18812988	45.76561381	0.90434625	0.618049442	*
CL10369.Contig2_All	1332	22.23839304	13.90598764	-0.656073591	1	*
CL1037.Contig10_All	3646	29.90938579	40.22642679	0.420665038	0.893433485	*
CL1037.Contig11_All	4595	129.3126625	117.7951651	-0.133969368	1	*
CL1037.Contig12_All	4274	92.76947381	123.978327	0.416164543	0.882952047	*
CL1037.Contig13_All	2773	43.68404904	19.15660721	-1.165856491	0.469727079	*
CL1037.Contig14_All	2228	48.33563772	21.60693266	-1.141107494	0.809349775	*
CL1037.Contig15_All	3042	187.2298403	191.5712718	0.032972419	0.967792811	*
CL1037.Contig16_All	2796	123.761814	38.12240614	-1.684193443	0.029197393	Down
CL1037.Contig17_All	3565	119.7781931	126.9491926	0.083503076	0.966198048	*
CL1037.Contig18_All	3584	67.02231779	88.79394074	0.402857877	0.945114129	*
CL1037.Contig1_All	2686	83.3645264	32.78404523	-1.331524732	9.69E-07	Down
CL1037.Contig2_All	8730	143.6573491	108.8319459	-0.398721276	0.884484672	*
CL1037.Contig3_All	8354	139.2134637	218.7663088	0.649968487	0.80931595	*
CL1037.Contig4_All	8205	145.193454	106.1589136	-0.44969494	0.871718139	*
CL1037.Contig5_All	8581	126.7847765	119.2059668	-0.088517968	0.953585695	*
CL1037.Contig6_All	2720	110.2459926	95.41308124	-0.207323492	0.930364298	*
CL1037.Contig7_All	5192	119.7756608	133.0533514	0.150993603	0.947683106	*
CL1037.Contig8_All	2666	134.3895862	193.3138253	0.522680213	0.001505581	*
CL1037.Contig9_All	2155	62.98995132	32.14650015	-0.958199829	1	*
CL10370.Contig1_All	1295	142.1262186	176.8392772	0.314143615	0.631260985	*
CL10371.Contig1_All	1936	225.1988801	236.6153066	0.07116944	1	*
CL10371.Contig2_All	2042	137.0340506	120.8139251	-0.180952123	0.985309133	*
CL10372.Contig1_All	884	222.3191315	199.5888062	-0.155184622	0.9594489	*
CL10372.Contig2_All	778	209.4194711	200.5590123	-0.062197209	0.964820829	*
CL10373.Contig1_All	2838	263.8628979	350.1018298	0.407226152	0.930630496	*
CL10373.Contig2_All	2718	724.63455	806.335541	0.154012764	0.985353088	*
CL10374.Contig2_All	1173	9.322415991	9.812386477	0.069775533	0.891066739	*
CL10374.Contig3_All	1028	26.63359415	32.39517112	0.277188716	0.907802335	*
CL10375.Contig1_All	4698	1079.772502	942.9427346	-0.195375776	0.115437916	*
CL10375.Contig2_All	4673	646.5596154	468.6864482	-0.463682091	6.00E-09	*
CL10376.Contig1_All	969	28.94736216	23.27732673	-0.307790687	0.918358485	*
CL10376.Contig2_All	1021	300.7815068	318.7687653	0.08364168	0.970364532	*
CL10376.Contig3_All	1582	54.78856059	26.43719344	-1.035590856	0.370593526	*
CL10377.Contig1_All	1538	297.5410344	192.8278944	-0.624289961	0.862500583	*
CL10377.Contig2_All	891	55.1459092	35.06878054	-0.644709691	0.818589621	*
CL10378.Contig1_All	1044	542.1104937	660.0480303	0.283715516	0.002627052	*
CL10378.Contig2_All	1008	556.8070285	654.5833986	0.233181005	0.052176414	*
CL10379.Contig1_All	1271	45.6426132	119.2383171	1.37445931	3.87E-05	Up
CL10379.Contig2_All	2609	52.01081371	58.89269896	0.177463353	0.928569975	*
CL10379.Contig3_All	1771	76.32546561	34.274465	-1.14207508	0.439916269	*
CL10379.Contig4_All	1704	32.01520225	38.3814214	0.257492922	1	*
CL10379.Contig5_All	2587	158.4911146	241.8451997	0.607913582	0.513076671	*
CL10379.Contig6_All	1576	22.4107893	26.33733856	0.227614265	0.902658927	*
CL10379.Contig7_All	2527	127.4054586	199.7166452	0.646218114	0.055077713	*
CL10379.Contig8_All	3438	412.4748285	615.381371	0.576523476	0.166115841	*
CL10379.Contig9_All	1714	105.9916269	99.85648783	-0.085552052	0.999998687	*
CL1038.Contig1_All	2463	474.6484412	573.3480604	0.272256398	0.975568831	*
CL1038.Contig2_All	2446	554.5285273	579.6712562	0.063909539	0.985045497	*
CL10380.Contig1_All	884	1415.16334	1449.269654	0.034343913	0.986456466	*
CL10380.Contig2_All	952	981.0372864	997.0682235	0.023370894	0.983763921	*
CL10381.Contig1_All	620	11.96980236	5.021194389	-1.165956266	0.558538244	*
CL10381.Contig2_All	590	161.855545	208.5764214	0.36474406	0.956225706	*
CL10381.Contig3_All	671	55.27415672	72.79398819	0.393694634	0.932848398	*
CL10382.Contig1_All	1859	128.8985016	138.6594223	0.104866629	0.9622812	*
CL10382.Contig2_All	1788	155.1021154	131.071932	-0.241899364	1	*
CL10382.Contig3_All	1865	72.80023234	74.65370983	0.035994874	0.944051495	*
CL10382.Contig4_All	1733	206.3902453	183.2257309	-0.171254527	0.945854129	*
CL10382.Contig5_All	1741	237.6793128	189.6863699	-0.32453445	1	*
CL10382.Contig6_All	1747	112.7918745	85.80869101	-0.392206781	1	*
CL10383.Contig1_All	1146	310.8077577	318.3385576	0.03447743	1	*
CL10383.Contig2_All	1317	138.7545009	153.7683786	0.147652587	0.991655987	*
CL10386.Contig2_All	1359	24.95890835	4.981548575	-2.202122624	0.038561904	Down
CL10387.Contig1_All	2244	57.0537662	132.8711068	1.211533927	0.853502599	*
CL10387.Contig2_All	2485	36.42034924	50.57592635	0.467520978	0.776649264	*
CL10388.Contig2_All	3125	1475.451922	1337.481792	-0.14158066	0.942299878	*
CL10389.Contig1_All	925	104.8187759	109.4111765	0.061538077	0.972198554	*
CL10389.Contig2_All	1483	49.05652028	56.28074141	0.196085168	0.947630644	*
CL1039.Contig10_All	1152	10.26916584	13.52803493	0.379384506	0.855429515	*
CL1039.Contig12_All	1451	45.87266029	24.75311769	-0.875116936	0.787715001	*
CL1039.Contig13_All	1498	196.9819778	244.572763	0.311396522	0.978825327	*
CL1039.Contig15_All	1466	33.45718231	17.91081855	-0.88082611	0.777112358	*
CL1039.Contig16_All	1396	131.9796015	171.4809358	0.37631511	0.971897464	*
CL1039.Contig17_All	1404	38.47538284	50.76207976	0.394750181	0.926540659	*
CL1039.Contig18_All	1503	41.03904128	60.64370213	0.557009589	0.790604158	*
CL1039.Contig19_All	1232	11.25591415	25.25392235	1.12706624	0.626048105	*
CL1039.Contig1_All	975	177.6910208	131.9890177	-0.427369524	0.890918388	*
CL1039.Contig20_All	1140	13.94019155	10.51974458	-0.387984109	0.864960327	*
CL1039.Contig22_All	920	21.78392187	21.95471817	0.010983381	0.902613273	*
CL1039.Contig23_All	1543	17.29125688	33.4393933	0.929279324	0.657113883	*
CL1039.Contig24_All	2920	90.24197757	105.9291999	0.229899054	0.963141937	*
CL1039.Contig25_All	1265	36.53282577	37.96209152	0.054538186	0.935564662	*
CL1039.Contig26_All	1479	303.1994068	186.2192292	-0.701579244	0.741616382	*
CL1039.Contig27_All	1495	72.76569039	92.5136726	0.344032194	0.950934325	*
CL1039.Contig28_All	3973	638.2459675	646.9285235	0.019476671	0.983461384	*
CL1039.Contig29_All	1293	82.11763223	123.7057554	0.587828756	0.956757766	*
CL1039.Contig3_All	1213	8.857891471	27.57307148	1.578249498	0.03692231	Up
CL1039.Contig4_All	1407	46.57265666	62.91661244	0.42945624	0.863293764	*
CL1039.Contig5_All	1192	124.7635287	136.2822908	0.126851712	0.966023611	*
CL1039.Contig7_All	1488	19.47730411	26.35819038	0.425795184	0.885212814	*
CL1039.Contig8_All	1249	16.67164717	7.918419885	-1.022733971	0.801548554	*
CL10391.Contig1_All	1483	5358.46029	5975.888129	0.157318903	0.916439946	*
CL10391.Contig2_All	1583	2156.93628	2426.485694	0.169842804	0.580863867	*
CL10392.Contig1_All	817	59.38364875	62.28067339	0.068085839	0.942948164	*
CL10392.Contig2_All	1488	107.1619751	87.68122867	-0.287772085	0.896678017	*
CL10393.Contig1_All	2123	138.7390228	121.5086304	-0.190484866	0.93482366	*
CL10393.Contig2_All	2001	143.3762224	117.3056958	-0.288274025	0.853355169	*
CL10394.Contig1_All	426	8.540697215	10.568869	0.29010449	0.981964504	*
CL10394.Contig2_All	2200	130.0355339	136.9914181	0.074862483	0.960650102	*
CL10395.Contig1_All	1096	14.92302341	15.10294042	0.01666217	0.964281677	*
CL10395.Contig2_All	1107	18.93776926	32.88373689	0.778262982	0.377469782	*
CL10396.Contig1_All	974	123.2901414	201.5237361	0.706333726	0.431422628	*
CL10396.Contig2_All	830	104.1370555	183.9000801	0.817056084	0.015501152	*
CL10397.Contig1_All	1493	176.2189859	207.9175671	0.237938767	0.921213041	*
CL10397.Contig2_All	1523	202.295968	221.336971	0.129430982	0.957735632	*
CL10398.Contig1_All	1213	681.9961996	861.556843	0.336933233	4.96E-08	*
CL10398.Contig2_All	1167	259.0537825	295.1586958	0.187854873	0.948565216	*
CL10399.Contig1_All	792	16.75229719	19.65436303	0.223519987	0.961570437	*
CL10399.Contig2_All	844	12.18177781	5.738031103	-1.015978303	0.661313143	*
CL104.Contig2_All	531	14.63350537	18.68741255	0.341103464	1	*
CL1040.Contig5_All	2030	34.92826895	20.8591884	-0.728296455	0.531371719	*
CL10400.Contig1_All	3135	330.8753182	297.4152021	-0.153532475	0.956189429	*
CL10400.Contig2_All	3352	303.6611797	254.625365	-0.253570159	0.555486435	*
CL10401.Contig1_All	943	217.794718	245.4082808	0.171794635	0.940378505	*
CL10402.Contig2_All	2900	24.6740378	25.00133687	0.018588324	0.910880462	*
CL10403.Contig1_All	5377	264.8159678	119.9753032	-1.138547244	0.70058522	*
CL10403.Contig2_All	5960	139.9037458	123.7933278	-0.175745624	0.944353919	*
CL10404.Contig1_All	885	90.20046856	86.36665591	-0.062261685	1	*
CL10404.Contig2_All	933	66.7774457	71.44648795	0.096710521	0.941728317	*
CL10405.Contig1_All	387	27.42142032	19.67418594	-0.46756946	1	*
CL10406.Contig1_All	4154	503.3645848	551.2443134	0.130947571	0.941100406	*
CL10406.Contig2_All	2209	225.6002193	139.9896149	-0.68624503	0.58015856	*
CL10407.Contig1_All	449	64.31005462	26.24959723	-1.274635277	0.000151081	Down
CL10407.Contig2_All	648	74.96202258	28.50169362	-1.377616281	1.44E-06	Down
CL10408.Contig1_All	1222	313.8676407	117.4555407	-1.413710599	0.000956244	Down
CL10408.Contig2_All	1202	295.4795543	125.6332644	-1.230120171	1.06E-13	Down
CL10409.Contig1_All	1327	59.57807929	48.07371619	-0.30629179	0.953258806	*
CL10409.Contig2_All	713	14.00026718	12.84049974	-0.119704452	1	*
CL10409.Contig3_All	509	15.79207477	4.751546273	-1.621295557	1	*
CL1041.Contig1_All	2939	228.2897194	206.4607333	-0.144621727	1	*
CL1041.Contig2_All	2908	248.2179195	205.9888602	-0.268369042	1	*
CL10410.Contig1_All	2436	239.8744969	201.7116209	-0.249343965	0.754874822	*
CL10410.Contig2_All	1087	56.514419	46.12114656	-0.289974355	0.975782598	*
CL10411.Contig1_All	1624	67.39133777	92.6700727	0.456262835	0.83031698	*
CL10411.Contig2_All	1832	40.98695219	65.49667142	0.668893137	0.261951516	*
CL10412.Contig1_All	855	51.91695447	78.35728263	0.588608321	0.264545953	*
CL10412.Contig2_All	722	85.88842022	123.0520512	0.515881224	0.786205739	*
CL10412.Contig3_All	788	68.56836856	75.10749144	0.130386151	0.94069558	*
CL10413.Contig2_All	1079	16.81025983	12.830444	-0.375284344	0.873546432	*
CL10414.Contig1_All	1201	2683.941646	2045.625661	-0.391716344	0.995753714	*
CL10414.Contig2_All	1115	21.89908655	6.356330403	-1.698453484	0.6463728	*
CL10414.Contig3_All	1102	266.1426212	126.7001952	-1.067419254	0.944532818	*
CL10414.Contig4_All	1091	184.0126667	57.44691199	-1.669801532	0.778502402	*
CL10414.Contig5_All	813	147.3061407	116.6476253	-0.335211733	0.966101407	*
CL10414.Contig6_All	890	1238.054769	619.5491572	-0.998127278	0.981788125	*
CL10415.Contig1_All	1292	335.3535775	304.606027	-0.138493448	1	*
CL10415.Contig2_All	1128	28.58985765	39.16996572	0.446668652	1	*
CL10416.Contig1_All	968	81.61478407	88.72705688	0.119747861	1	*
CL10416.Contig2_All	859	19.78624622	18.08077501	-0.126266325	0.910883639	*
CL10417.Contig1_All	2986	168.2939063	160.6772787	-0.066588071	0.962999826	*
CL10417.Contig2_All	2914	138.0802994	162.2240748	0.231604687	0.914118307	*
CL10418.Contig1_All	1032	224.352887	60.86175411	-1.87245394	0.058688376	*
CL10418.Contig2_All	1048	98.42485848	99.58510835	0.016811295	0.950330767	*
CL10418.Contig3_All	1274	339.1002939	129.5970067	-1.383803253	0.01798843	Down
CL10419.Contig1_All	576	32.47024859	44.82783951	0.458454775	0.884516753	*
CL10419.Contig2_All	618	29.88416613	54.93917562	0.866186823	0.795726661	*
CL1042.Contig11_All	2107	160.0115999	145.7992282	-0.133698396	0.991507674	*
CL1042.Contig13_All	1378	45.00381103	31.19966113	-0.520619746	0.796749602	*
CL1042.Contig4_All	1979	36.7708594	10.11133611	-1.806114778	0.401722499	*
CL1042.Contig5_All	2460	21.49440382	1.713088716	-3.27531828	0.147352601	*
CL1042.Contig6_All	2058	123.5246484	116.8190246	-0.080146483	0.99841024	*
CL1042.Contig7_All	2091	15.91721485	3.975240838	-1.859996542	0.598737509	*
CL1042.Contig8_All	1237	20.22792745	2.440558286	-2.790258061	0.235384457	*
CL1042.Contig9_All	1796	33.16659189	2.340866629	-3.536916452	0.042330785	Down
CL10420.Contig1_All	1343	73.72340783	6.027502126	-3.494175969	0.002412603	Down
CL10420.Contig2_All	1252	103.4684936	13.56739219	-2.879942569	0.005196984	Down
CL10421.Contig1_All	1904	500.6682802	377.6224392	-0.406380464	0.014012217	*
CL10421.Contig2_All	1886	497.6266225	358.9573212	-0.470619064	3.50E-11	*
CL10422.Contig1_All	1228	42.40977155	100.4284609	1.232693906	0.771261481	*
CL10422.Contig2_All	1281	271.9506322	358.0572982	0.396125802	0.833924904	*
CL10425.Contig1_All	780	80.43882566	94.18929865	0.226200531	0.935052723	*
CL10425.Contig2_All	835	77.73136366	138.7871359	0.83171535	1.32E-08	*
CL10426.Contig1_All	901	328.4043838	348.4454113	0.085316672	0.969054527	*
CL10426.Contig2_All	846	276.5478167	272.8921302	-0.019158736	0.969651526	*
CL10427.Contig2_All	2288	529.3157592	546.0023068	0.044731399	0.976467914	*
CL10428.Contig1_All	1268	103.9245049	95.3284323	-0.123853736	0.94731366	*
CL10428.Contig2_All	749	15.95752511	10.75922549	-0.545009123	0.851664511	*
CL10429.Contig1_All	2643	1137.190002	278.7205263	-2.026375981	0.842629292	*
CL10429.Contig2_All	2123	655.7873882	202.6791864	-1.691254953	0.206201838	*
CL10429.Contig3_All	2291	1302.061228	293.3499001	-2.147951574	0.918835559	*
CL10429.Contig4_All	3942	1141.553082	175.8261258	-2.694859742	0.603003352	*
CL10429.Contig5_All	693	55.5026047	51.6030859	-0.103999328	0.932987372	*
CL1043.Contig10_All	1885	8.524458528	37.36274944	2.060949321	0.007237001	Up
CL1043.Contig11_All	1606	25.55287914	33.98986162	0.403846684	0.907740859	*
CL1043.Contig12_All	1564	47.14555585	94.99708876	1.002125102	0.682971236	*
CL1043.Contig13_All	1887	7.793600568	37.32598923	2.180478913	0.999761179	*
CL1043.Contig1_All	1577	62.35157065	116.9529612	0.901365958	0.605645409	*
CL1043.Contig2_All	1763	30.55813383	31.89478035	0.060665299	0.929249759	*
CL1043.Contig3_All	1994	77.84154176	150.953951	0.950449504	0.904330563	*
CL1043.Contig4_All	1649	18.55381681	88.52066667	2.220181333	4.98E-08	Up
CL1043.Contig5_All	1947	6.574302419	22.71148925	1.704974126	0.006410395	Up
CL1043.Contig6_All	2538	91.55539832	198.0876662	1.108652944	0.488186304	*
CL1043.Contig7_All	1991	48.34777678	83.17571842	0.775714045	0.934747799	*
CL1043.Contig8_All	1660	17.27778431	10.68854679	-0.664946011	0.857599307	*
CL1043.Contig9_All	848	8.733170651	37.30501208	2.026000031	0.999987518	*
CL10430.Contig2_All	3578	58.44987426	42.76305078	-0.445774486	0.944988294	*
CL10430.Contig3_All	3509	101.6928172	69.52219093	-0.544986379	0.070257103	*
CL10430.Contig4_All	2064	39.75851717	33.75915686	-0.23239522	0.916225778	*
CL10430.Contig5_All	2986	55.98893189	37.45601132	-0.572826489	0.64686733	*
CL10431.Contig2_All	3663	320.1604768	293.0340245	-0.127491652	0.960109132	*
CL10432.Contig1_All	1665	30.65160332	78.78728326	1.345949298	0.000432722	Up
CL10433.Contig2_All	843	10.15742038	4.044476733	-1.217899253	1	*
CL10434.Contig1_All	1018	148.6973356	221.898725	0.575718936	0.172027899	*
CL10434.Contig2_All	1072	112.9517147	96.05705611	-0.23247958	0.922514778	*
CL10435.Contig2_All	1036	53.04393123	15.12247477	-1.77283965	0.000925191	Down
CL10436.Contig2_All	1359	21.12634875	6.724515933	-1.573183263	0.391205446	*
CL10437.Contig1_All	2270	69.58122349	80.56421266	0.209855172	0.936503431	*
CL10437.Contig2_All	2271	131.1282298	186.0937367	0.503220835	0.093664723	*
CL10437.Contig3_All	1362	86.22679356	79.85709957	-0.10996622	0.944571143	*
CL10439.Contig2_All	1480	230.6723714	159.0564608	-0.53471906	0.890496924	*
CL1044.Contig10_All	1829	45.92111298	43.70960123	-0.070319994	1	*
CL1044.Contig1_All	1643	145.9673421	119.4954378	-0.287457606	0.95902925	*
CL1044.Contig2_All	1681	72.20542302	52.51901737	-0.455072314	0.925294697	*
CL1044.Contig3_All	1179	50.4993873	41.56811792	-0.277360918	0.931069505	*
CL1044.Contig5_All	2383	19.23438912	29.71525725	0.612913563	0.858720301	*
CL1044.Contig6_All	2174	107.3060905	58.45453719	-0.870040257	0.807434543	*
CL1044.Contig7_All	2138	75.8480732	67.70112408	-0.162648928	0.948369047	*
CL1044.Contig8_All	1158	65.66720485	56.87921781	-0.205370149	1	*
CL1044.Contig9_All	1705	47.05534745	44.69897167	-0.073214469	0.959202324	*
CL10440.Contig1_All	3218	44.81958974	32.95457882	-0.437194934	0.887091596	*
CL10440.Contig2_All	3250	52.70151731	55.32586659	0.069383185	0.936689178	*
CL10440.Contig4_All	1927	250.3975181	287.8509094	0.200678602	1	*
CL10440.Contig5_All	1656	175.3581088	224.8784599	0.357820084	0.825370397	*
CL10441.Contig1_All	1541	543.5843192	781.4261811	0.523149489	0.358330845	*
CL10441.Contig2_All	1482	213.2284224	121.6434327	-0.806872029	0.855490052	*
CL10442.Contig1_All	1273	238.8128647	450.7079997	0.914709815	4.47E-13	*
CL10442.Contig2_All	1271	155.9337301	218.1661772	0.483007092	0.947765163	*
CL10443.Contig1_All	618	10.32924148	12.29230202	0.23901579	0.937720752	*
CL10444.Contig3_All	914	16.67843719	8.128022158	-0.988091613	0.721148684	*
CL10445.Contig1_All	2342	77.3367827	113.5795777	0.551132218	0.035241091	*
CL10445.Contig2_All	4979	149.185542	169.3950389	0.182633992	1	*
CL10446.Contig2_All	1435	51.44133375	31.82686192	-0.683050623	1	*
CL10446.Contig3_All	624	31.59493394	18.57795372	-0.748441339	0.612252359	*
CL10447.Contig2_All	860	55.3178862	64.74822471	0.224967427	1	*
CL10447.Contig3_All	1406	40.85025043	51.42934026	0.328190235	0.895607664	*
CL10447.Contig4_All	1357	67.88461088	49.31089191	-0.456697216	0.799547707	*
CL10448.Contig1_All	1977	10.51803232	7.242383229	-0.505424384	0.837690661	*
CL10448.Contig2_All	2825	110.518699	97.76095477	-0.176002396	0.960484518	*
CL10448.Contig3_All	2895	13.92264663	9.493036813	-0.526460647	0.836351684	*
CL10448.Contig4_All	3186	4.00119532	18.50929495	2.062489213	0.007687623	Up
CL10448.Contig5_All	2872	24.6191826	25.03339866	0.023535364	0.906776834	*
CL10448.Contig6_All	3108	58.02722959	24.65383993	-1.216197126	0.747557569	*
CL10448.Contig7_All	3131	5.584290785	7.110504444	0.319826778	0.831127337	*
CL10448.Contig8_All	1134	14.85895339	2.650160559	-2.262097524	0.328823804	*
CL10449.Contig1_All	886	51.73176827	74.09141086	0.513541741	0.940460448	*
CL10449.Contig2_All	948	51.05427387	167.7810534	1.705442016	0.855057345	*
CL1045.Contig1_All	1234	38.60297725	53.70257702	0.470412628	1	*
CL1045.Contig2_All	1386	53.55586782	48.74287128	-0.134366179	1	*
CL10450.Contig10_All	7759	2437.896813	4191.189964	0.781582926	0.038248997	*
CL10450.Contig2_All	3745	3866.777185	20274.82785	2.390315447	1.06E-13	Up
CL10450.Contig3_All	1985	1791.670947	8600.667721	2.262782659	3.75E-14	Up
CL10450.Contig4_All	1870	40.09855471	46.340516	0.206019759	0.926584857	*
CL10450.Contig5_All	2791	4644.847787	7287.214536	0.649672482	0.551568255	*
CL10450.Contig6_All	502	57.85506718	250.6564286	2.104417609	7.86E-07	Up
CL10450.Contig7_All	2750	2418.684605	3930.312983	0.700291884	1.11E-06	*
CL10450.Contig8_All	2832	1643.529937	6680.131318	2.022704663	1.97E-13	Up
CL10450.Contig9_All	2964	3254.231377	18057.60931	2.472012733	0	Up
CL10453.Contig1_All	1569	50.80775424	67.56088304	0.407197417	0.830874791	*
CL10453.Contig2_All	1641	22.96867584	31.19937257	0.432677817	1	*
CL10453.Contig3_All	1667	28.49933969	33.26111247	0.218885039	0.972569184	*
CL10454.Contig1_All	2080	25.52872963	36.87632893	0.520923174	0.838319094	*
CL10455.Contig1_All	1583	266.3860289	331.9773688	0.316962718	0.145055963	*
CL10455.Contig2_All	1421	235.4027476	178.2619039	-0.400025264	1	*
CL10457.Contig1_All	202	8.002390639	9.132309969	0.17872252	0.850899453	*
CL10457.Contig2_All	215	15.67134834	10.49645894	-0.553672362	0.86339963	*
CL10459.Contig1_All	2262	316.5050222	369.4550976	0.222801944	0.753301714	*
CL10459.Contig2_All	1104	134.2246331	103.9181904	-0.367437703	1	*
CL10459.Contig3_All	1230	11.11372637	1.045953551	-2.857651882	0.167463813	*
CL1046.Contig1_All	2130	363.8368828	140.1972846	-1.372267588	0.115710995	*
CL1046.Contig2_All	1924	299.3755732	146.1197265	-1.031956441	0.959134422	*
CL1046.Contig3_All	1830	428.2796955	207.4364221	-1.043860753	0.91739439	*
CL1046.Contig4_All	1896	143.4203689	97.18753327	-0.558714725	0.902470883	*
CL1046.Contig5_All	1911	214.3034431	135.2705878	-0.661590876	0.972948533	*
CL1046.Contig6_All	1627	467.0359862	288.4454334	-0.694155794	0.951781411	*
CL1046.Contig7_All	1654	705.3533512	340.1344039	-1.05100121	3.35E-13	Down
CL1046.Contig8_All	1715	50.89569151	22.04377697	-1.186576572	0.80947094	*
CL1046.Contig9_All	1800	296.6817207	224.3987577	-0.401967802	0.98186549	*
CL10460.Contig1_All	642	21.09982287	12.17307601	-0.766192288	1	*
CL10460.Contig2_All	1340	3101.073054	2776.098267	-0.159678095	0.96913419	*
CL10461.Contig1_All	622	19.2206827	12.08401721	-0.645418532	0.883158701	*
CL10461.Contig2_All	659	9.190749251	15.92923597	0.757618253	0.940878031	*
CL10462.Contig1_All	735	74.04555915	92.49401292	0.318764851	0.919920161	*
CL10462.Contig2_All	930	93.98362724	90.25444397	-0.058055109	0.948940357	*
CL10463.Contig1_All	1215	173.6365081	149.0162552	-0.219827288	1	*
CL10463.Contig2_All	1191	228.7079064	164.9005698	-0.47053406	0.838021181	*
CL10464.Contig1_All	551	5.382027367	11.48611794	1.018887486	1	*
CL10465.Contig1_All	876	250.0246913	203.9230804	-0.293309905	0.667849216	*
CL10465.Contig2_All	1669	32.53661703	12.58177304	-1.332172038	0.667398949	*
CL10466.Contig2_All	1083	18.52671577	13.0693478	-0.485691502	0.858250177	*
CL10466.Contig3_All	861	35.47098918	18.23045678	-0.93904285	0.095830297	*
CL10467.Contig1_All	6029	1333.413369	1371.119432	0.040213333	0.985926209	*
CL10467.Contig2_All	6660	786.8362976	898.0054359	0.190532434	0.922966144	*
CL10468.Contig2_All	1684	51.75134824	53.10265783	0.036790865	0.934444515	*
CL10469.Contig1_All	811	14.66068436	10.92815304	-0.405722696	0.863347433	*
CL10469.Contig2_All	729	11.34309083	8.83566882	-0.341096598	1	*
CL1047.Contig1_All	3217	263.5262311	223.7082059	-0.235778821	0.876885347	*
CL1047.Contig2_All	3259	178.2027697	251.1593786	0.493757548	0.048386001	*
CL1047.Contig3_All	1865	74.32390528	142.623867	0.935092514	0.000957041	*
CL1047.Contig4_All	1785	126.2693427	133.0041016	0.074640693	0.97166202	*
CL10470.Contig1_All	1601	123.944449	54.47830534	-1.177611594	0.069116282	*
CL10470.Contig2_All	3622	475.6805136	467.7872472	-0.024111498	0.993859738	*
CL10471.Contig1_All	1810	1384.894673	2018.628748	0.543414526	0.011924764	*
CL10472.Contig1_All	1812	185.0187589	164.9454911	-0.165147495	1	*
CL10472.Contig2_All	1973	22.85481737	62.43637104	1.427641153	9.39E-08	Up
CL10472.Contig3_All	792	90.82150865	111.4609661	0.293779146	0.883983838	*
CL10473.Contig2_All	813	13.01351887	14.81462364	0.179690141	0.914724932	*
CL10474.Contig1_All	1545	35.31908936	23.88833057	-0.553307388	0.846346422	*
CL10474.Contig2_All	637	33.55480209	15.91831455	-1.049588587	0.567846437	*
CL10475.Contig1_All	2798	181.3815001	183.8806711	0.019681596	0.963129334	*
CL10475.Contig2_All	2757	175.712767	206.8335358	0.234554794	0.919119967	*
CL10476.Contig1_All	490	14.82156515	5.08037455	-1.446478804	0.590159256	*
CL10476.Contig2_All	2444	68.6706336	37.80379682	-0.851575913	0.395995295	*
CL10478.Contig1_All	1112	60.3506612	29.36734641	-1.025100053	0.003549563	Down
CL10478.Contig2_All	1529	172.7552882	103.1117178	-0.74134682	0.112415908	*
CL10479.Contig1_All	1850	235.300668	319.0309927	0.438283373	0.726896301	*
CL10479.Contig2_All	1877	282.7468503	320.0750077	0.178563313	0.965875019	*
CL10479.Contig3_All	1868	615.5569078	735.942574	0.257484405	0.934449745	*
CL10479.Contig4_All	3062	176.281889	188.1800797	0.093938033	0.961124074	*
CL10479.Contig5_All	683	14.27772635	15.97996642	0.156633085	0.887593819	*
CL10480.Contig1_All	706	37.90574699	57.67419191	0.598224467	0.555331613	*
CL10480.Contig2_All	529	16.86289233	22.3832381	0.396978986	1	*
CL10481.Contig1_All	556	6.355225151	18.30055836	1.446822149	0.070431551	*
CL10481.Contig2_All	438	20.15330686	83.92754043	2.027901237	0	Up
CL10482.Contig1_All	2086	204.588538	227.2618958	0.151233816	1	*
CL10483.Contig1_All	1571	186.5485687	235.2722601	0.333876984	0.314298328	*
CL10483.Contig2_All	1619	74.3308512	72.52932704	-0.035126213	0.998062714	*
CL10484.Contig1_All	969	97.3482431	98.18291959	0.012246312	0.952165979	*
CL10484.Contig2_All	954	65.43883481	30.8201024	-1.072462302	0.057456227	*
CL10485.Contig1_All	615	17.56338591	11.93417222	-0.536406584	0.84836221	*
CL10485.Contig2_All	570	10.56889314	7.470942727	-0.470403148	1	*
CL10486.Contig1_All	457	20.33157666	10.4599873	-0.922470061	0.519150865	*
CL10486.Contig2_All	3062	89.49130357	52.64974191	-0.758997787	0.102444345	*
CL10487.Contig1_All	469	15.4890062	3.396298792	-2.018801127	1	*
CL10487.Contig2_All	1444	120.295957	55.23841382	-1.11491858	5.34E-10	Down
CL10488.Contig1_All	1285	2.667463546	19.42436073	2.628407946	8.73E-05	Up
CL1049.Contig2_All	1504	663.1871222	170.5566743	-1.955620085	0.087446018	*
CL1049.Contig3_All	1628	579.8673091	409.5126291	-0.501230458	0.822258424	*
CL10490.Contig1_All	3172	378.0553698	410.929709	0.120121754	0.958881433	*
CL10490.Contig2_All	3178	389.2336634	408.5691388	0.069844724	1	*
CL10491.Contig2_All	3034	327.122368	392.4101077	0.262117639	0.784435784	*
CL10491.Contig3_All	3071	300.3745257	406.2926464	0.435050106	0.999999968	*
CL10492.Contig1_All	2229	451.9051143	435.2449039	-0.054123484	0.974509703	*
CL10492.Contig2_All	2209	790.1524774	671.504841	-0.234551047	0.94520654	*
CL10493.Contig1_All	1163	2916.967792	4722.913739	0.695100833	0.982108679	*
CL10493.Contig2_All	1182	2972.38622	4771.695924	0.682777075	0.982623848	*
CL10495.Contig1_All	1360	136.8757316	12.80114249	-3.362123725	0.010120167	Down
CL10495.Contig2_All	1146	360.8283344	51.8702623	-2.78495321	0.002688579	Down
CL10496.Contig1_All	2017	177.7861061	136.6516684	-0.378263652	0.615857657	*
CL10496.Contig2_All	2187	199.4030564	233.705303	0.228404192	0.925818427	*
CL10496.Contig3_All	1493	93.10160052	26.20014635	-1.807166982	0.00129236	Down
CL10497.Contig1_All	865	26.92211777	24.5443811	-0.130527596	0.915626813	*
CL10497.Contig2_All	877	138.26348	64.79850337	-1.086742648	0.001294256	Down
CL10497.Contig3_All	872	38.91306968	22.1141671	-0.799675226	1	*
CL10498.Contig1_All	1043	164.5746277	85.48658107	-0.940410212	0.058787104	*
CL10498.Contig2_All	5368	578.4619249	575.1442679	-0.008289994	0.979890962	*
CL10499.Contig1_All	1951	136.575448	1174.6193	3.099158041	0.139558398	*
CL10499.Contig2_All	1791	116.8629059	1113.591051	3.246100635	0.084606583	*
CL105.Contig10_All	2311	25.5524894	9.203277229	-1.418810916	0.626533616	*
CL105.Contig11_All	2242	26.14081826	13.13025932	-0.963461265	0.677698033	*
CL105.Contig14_All	1515	10.66985419	25.61877048	1.220668263	0.719643369	*
CL105.Contig16_All	1361	31.25332681	33.78000868	0.110241421	0.917569928	*
CL105.Contig4_All	1338	36.88936537	61.2162144	0.722029553	0.748408603	*
CL105.Contig5_All	1511	139.7940671	103.0436361	-0.437976849	0.687039691	*
CL105.Contig7_All	1458	28.38367779	1.045953551	-4.16724307	0.03261561	Down
CL105.Contig8_All	2324	20.25729739	7.024331251	-1.456046358	0.42874697	*
CL1050.Contig1_All	5250	97.07219762	139.0436415	0.515884046	0.872504906	*
CL1050.Contig3_All	5194	83.26947065	36.37400002	-1.182391842	0.190498551	*
CL1050.Contig4_All	423	12.63290771	14.95251831	0.233583444	1	*
CL1050.Contig5_All	5287	203.0482094	326.1067565	0.682009723	0.133020624	*
CL1050.Contig7_All	4770	1037.597718	1164.817602	0.166771046	0.393955419	*
CL10500.Contig1_All	1728	51.44678802	44.36796024	-0.21106314	0.918559827	*
CL10501.Contig2_All	2996	63.51651081	48.73384445	-0.378352195	0.898053471	*
CL10501.Contig3_All	2849	107.5963373	129.8258548	0.269657073	0.893455491	*
CL10502.Contig1_All	686	10.35258198	9.383577982	-0.13408706	0.90871811	*
CL10502.Contig3_All	942	22.34188636	5.030673002	-2.033336158	0.222884651	*
CL10502.Contig4_All	2916	162.9983223	127.0721642	-0.357800026	0.961581376	*
CL10502.Contig5_All	2260	69.51634445	43.91524544	-0.655861954	0.896052181	*
CL10503.Contig1_All	1154	152.7214038	111.1008164	-0.457041019	0.048652336	*
CL10503.Contig2_All	643	81.45693277	60.42606405	-0.427409935	0.792603591	*
CL10504.Contig1_All	2267	510.4112741	428.8418829	-0.250910819	0.155138679	*
CL10504.Contig2_All	705	173.5887547	113.0949264	-0.615636496	1	*
CL10506.Contig1_All	2065	5661.971117	5530.249532	-0.033956381	0.997475869	*
CL10506.Contig3_All	863	41.29427851	45.24572659	0.130137059	1	*
CL10507.Contig2_All	1258	767.9006247	781.0883639	0.024548228	0.983923302	*
CL10508.Contig2_All	972	16.24738447	4.422717997	-1.753008179	0.622657876	*
CL10508.Contig3_All	1064	21.20488577	2.022382647	-3.072613045	0.03359168	Down
CL10509.Contig1_All	1141	13.85930767	28.24181267	0.997892166	0.279583717	*
CL10509.Contig2_All	1073	6.365015133	27.53255998	2.019464817	1.45E-05	Up
CL1051.Contig1_All	573	4.176279742	10.54875754	1.228943044	1	*
CL10510.Contig2_All	3766	119.1244585	162.7060854	0.447972207	0.754948297	*
CL10511.Contig1_All	1635	222.1823201	282.3805065	0.345115715	0.032877818	*
CL10511.Contig2_All	1772	232.9709118	294.842765	0.339062923	0.032387304	*
CL10512.Contig1_All	962	1962.045674	2477.302479	0.336324971	1.23E-12	*
CL10512.Contig2_All	509	20.22743023	18.99699504	-0.088003498	0.902898901	*
CL10513.Contig1_All	732	1836.811004	1934.955067	0.07507436	0.965972116	*
CL10513.Contig2_All	982	2672.362925	2748.884838	0.040722025	0.987717463	*
CL10514.Contig1_All	1873	233.5216966	225.937518	-0.047515793	0.973107552	*
CL10514.Contig2_All	931	133.0361186	117.891394	-0.173575576	0.972196904	*
CL10515.Contig1_All	691	12.42738096	4.7417791	-1.291706554	0.544636874	*
CL10517.Contig1_All	893	130.9029672	30.36607013	-2.087571384	0.022909906	Down
CL10517.Contig2_All	951	167.9772827	39.09228012	-2.087444128	0.612897834	*
CL10518.Contig2_All	3051	539.2465328	654.9882685	0.280257066	0.582308615	*
CL10520.Contig1_All	1981	98.49433435	101.5332681	0.043593425	0.950994574	*
CL10520.Contig2_All	1425	76.81187075	99.051828	0.364485771	0.858089157	*
CL10521.Contig1_All	491	8.029413736	8.068841998	0.006603218	0.992644491	*
CL10521.Contig2_All	1370	386.7318545	459.2410873	0.247585595	0.953471753	*
CL10521.Contig3_All	1372	665.8257932	426.0876644	-0.643306026	0.785900172	*
CL10522.Contig1_All	767	37.98705012	27.87115543	-0.439076944	0.914270471	*
CL10522.Contig3_All	1842	179.7813274	154.3885781	-0.21893356	0.942114211	*
CL10523.Contig1_All	2111	23.70763004	66.13335083	1.458308688	2.27E-09	Up
CL10523.Contig2_All	2082	120.9963727	113.0763831	-0.097196314	0.991439503	*
CL10524.Contig1_All	4060	154.7973531	178.4436474	0.204391937	0.92817833	*
CL10524.Contig2_All	901	38.23231196	47.23777881	0.301135569	0.903775009	*
CL10524.Contig3_All	1208	730.7731606	840.8390063	0.202259963	0.945227564	*
CL10524.Contig4_All	1840	37.29658037	23.70918406	-0.64130508	0.877186391	*
CL10525.Contig1_All	2179	562.7562223	771.6687395	0.455079545	0.712662756	*
CL10525.Contig2_All	2209	450.8003617	679.3914176	0.59114623	0.223629156	*
CL10526.Contig1_All	705	1039.012827	863.5723005	-0.266665218	0.962222828	*
CL10526.Contig2_All	737	930.4988004	786.6325379	-0.242154233	0.962155183	*
CL10527.Contig1_All	1172	82.76118489	156.3775702	0.913392329	0.90049426	*
CL10527.Contig2_All	1230	207.9481991	218.4446128	0.070855379	0.970509511	*
CL10527.Contig3_All	1230	53.0744515	83.0716548	0.640837823	0.028082775	*
CL10529.Contig1_All	1131	13.59631551	13.87726324	0.028340927	1	*
CL10529.Contig2_All	1182	39.07084304	41.84827355	0.097709421	0.990505762	*
CL1053.Contig10_All	949	57.72865038	32.10685434	-0.835284266	0.761200528	*
CL1053.Contig11_All	1470	895.332211	1709.296746	0.932474313	0.002236067	*
CL1053.Contig12_All	1566	508.9749193	597.3132049	0.23065631	0.593418138	*
CL1053.Contig13_All	1901	290.3974881	372.9091338	0.360174813	1	*
CL1053.Contig1_All	1521	804.3835378	1104.187457	0.456754529	2.88E-08	*
CL1053.Contig3_All	1601	357.6749061	509.0067083	0.508358747	0.228135368	*
CL1053.Contig4_All	986	155.4240646	182.8249882	0.233469549	0.887826462	*
CL1053.Contig5_All	2087	190.0106969	261.2383587	0.458118802	0.639335971	*
CL1053.Contig6_All	1617	232.873899	378.3483406	0.6988222	0.000107391	*
CL1053.Contig7_All	880	71.90838612	131.0913031	0.861250555	0.686681284	*
CL1053.Contig8_All	1076	158.2952999	305.1717392	0.944529913	5.61E-06	*
CL1053.Contig9_All	1639	643.4871323	1167.892357	0.85935539	0.016839358	*
CL10531.Contig1_All	1204	305.6896874	401.2143297	0.391671064	0.536712263	*
CL10531.Contig2_All	1483	748.2500858	811.9043071	0.117703765	0.943374104	*
CL10532.Contig1_All	3744	379.6026928	250.8023212	-0.596838214	0.013342107	*
CL10532.Contig2_All	3523	309.7801724	177.3034031	-0.803062358	1.64E-06	*
CL10534.Contig1_All	1045	87.21048063	53.8245633	-0.690484956	0.400455063	*
CL10534.Contig2_All	1580	64.71669446	30.08360601	-1.090849145	0.017264807	Down
CL10534.Contig3_All	2953	159.3196218	133.6784887	-0.252178524	0.908938431	*
CL10535.Contig1_All	1718	130.1659724	87.66317501	-0.56728795	0.005968929	*
CL10535.Contig2_All	1435	27.21865968	17.53097126	-0.618559305	0.819927801	*
CL10536.Contig1_All	2589	518.1391593	597.8210225	0.206164421	0.950739209	*
CL10536.Contig2_All	3425	523.3964932	608.4350083	0.216981337	0.927933352	*
CL10538.Contig2_All	552	3.125539361	17.46362996	2.288287813	0.002705018	Up
CL10539.Contig1_All	1126	13077.4806	7007.467839	-0.900065488	0.943827722	*
CL10539.Contig2_All	772	60.35972012	14.69292593	-1.997446428	0.116952849	*
CL10539.Contig3_All	1122	31.08852958	10.19120486	-1.557169222	0.425655344	*
CL10539.Contig4_All	779	76.5323281	20.07109587	-1.901494608	0.229673867	*
CL1054.Contig1_All	2406	1234.281616	1910.544872	0.63007874	0.944730985	*
CL1054.Contig3_All	1410	16.17863743	22.33629682	0.451808989	0.878075697	*
CL1054.Contig5_All	1692	126.8585881	122.7305127	-0.047511953	0.955621312	*
CL1054.Contig6_All	1380	17.65816163	20.95933185	0.240191331	1	*
CL1054.Contig7_All	1764	275.5840654	310.4988409	0.171763271	0.972114355	*
CL10540.Contig10_All	2750	68.18326579	62.69843513	-0.119950851	0.958758868	*
CL10540.Contig12_All	1153	22.51101929	19.85390957	-0.176485976	0.906283677	*
CL10540.Contig13_All	1168	41.84344745	33.99908956	-0.2950753	0.932981273	*
CL10540.Contig14_All	2000	134.9835548	100.7712651	-0.419658033	0.767595137	*
CL10540.Contig15_All	958	104.2935226	101.3585315	-0.040956829	1	*
CL10540.Contig16_All	764	38.19257687	32.13586729	-0.245147295	1	*
CL10540.Contig17_All	3187	64.66183925	7.441641207	-3.026146641	0.016449774	Down
CL10540.Contig18_All	996	18.15312847	24.98427423	0.448839595	0.875255928	*
CL10540.Contig19_All	1506	15.47864105	0	-4.826827608	0.999980253	*
CL10540.Contig1_All	1447	104.6736366	94.51334673	-0.146475277	0.999914333	*
CL10540.Contig20_All	946	71.62174166	60.13819905	-0.249960141	1	*
CL10540.Contig21_All	1011	16.13253158	16.99414674	0.072586557	1	*
CL10540.Contig22_All	659	17.1724096	20.61241203	0.255726784	0.894999126	*
CL10540.Contig23_All	916	41.72483401	47.06596565	0.171587689	0.945137481	*
CL10540.Contig24_All	1392	83.42298625	107.8128222	0.367813456	1	*
CL10540.Contig25_All	1664	88.14893214	90.74972809	0.041686732	1	*
CL10540.Contig26_All	786	80.82538832	86.5466681	0.098007172	0.961484058	*
CL10540.Contig28_All	843	55.07539047	41.60017971	-0.400077819	0.84386617	*
CL10540.Contig29_All	1458	7.534446894	8.250008434	0.122133984	0.850521057	*
CL10540.Contig2_All	1531	37.32237519	21.8134861	-0.759596402	0.658956475	*
CL10540.Contig30_All	1719	37.56620665	51.63106995	0.452965773	0.883604384	*
CL10540.Contig31_All	1541	42.71166027	38.87101608	-0.134074326	0.924919096	*
CL10540.Contig33_All	1155	34.29936647	26.76804165	-0.351103645	0.899667078	*
CL10540.Contig34_All	2917	40.37739582	37.21755931	-0.115874164	0.922072464	*
CL10540.Contig35_All	1399	38.86262813	44.72711895	0.200051613	1	*
CL10540.Contig36_All	3084	52.49476229	33.66020555	-0.632554271	0.614194958	*
CL10540.Contig37_All	1156	18.28111262	14.07565553	-0.36427986	0.894256022	*
CL10540.Contig38_All	3741	165.3490593	152.1923188	-0.119194403	0.991871204	*
CL10540.Contig39_All	3835	137.4168527	130.8329029	-0.070536121	0.997090479	*
CL10540.Contig40_All	733	56.87714394	46.18032672	-0.297285637	1	*
CL10540.Contig41_All	1395	23.89135412	37.66314188	0.644419006	0.801115718	*
CL10540.Contig42_All	1322	14.21934445	36.20688527	1.314514407	0.427394943	*
CL10540.Contig43_All	1039	93.71257058	65.15881632	-0.520496225	0.207249141	*
CL10540.Contig44_All	2308	48.02619839	43.05338748	-0.155757506	0.93184215	*
CL10540.Contig45_All	1509	46.64912688	30.19421908	-0.618194542	0.620829649	*
CL10540.Contig46_All	1317	80.61145576	86.08897198	0.094204173	0.951803954	*
CL10540.Contig47_All	1616	65.81618265	55.46594441	-0.244549253	0.999984061	*
CL10540.Contig48_All	1333	20.12988841	19.94469974	-0.012967899	0.933727145	*
CL10540.Contig49_All	1384	21.49398456	31.41944448	0.535997623	0.854436396	*
CL10540.Contig4_All	796	27.95980484	23.88833057	-0.222183376	0.941463891	*
CL10540.Contig50_All	853	34.9952905	28.65998831	-0.283061879	0.908960471	*
CL10540.Contig51_All	1116	27.98087645	28.1128195	0.006652902	0.913411781	*
CL10540.Contig52_All	721	43.86085896	34.05752938	-0.359685635	0.924631124	*
CL10540.Contig5_All	1187	31.33797122	25.25190242	-0.305371507	0.896637837	*
CL10540.Contig6_All	2142	43.13234784	55.30447554	0.354512282	0.895991717	*
CL10540.Contig7_All	753	23.21819543	16.43634507	-0.484286016	0.873528339	*
CL10540.Contig8_All	809	30.23694519	24.06817954	-0.322414894	0.984099133	*
CL10540.Contig9_All	4761	122.6669082	74.21645164	-0.720621077	0.856361029	*
CL10541.Contig2_All	752	0	26.20207883	5.565274317	3.45E-06	Up
CL10543.Contig1_All	1271	239.5234729	199.6022429	-0.262359861	0.940517268	*
CL10543.Contig2_All	992	271.7525615	243.6559601	-0.157102806	0.962217487	*
CL10544.Contig2_All	1638	18.93393076	45.9338389	1.253786082	1	*
CL10544.Contig3_All	2097	14.67031844	19.50278668	0.397454637	0.875907927	*
CL10545.Contig2_All	1609	48.58473804	52.77498379	0.11803293	0.995780037	*
CL10545.Contig3_All	1614	38.75422395	51.86193793	0.415070536	0.844844673	*
CL10546.Contig1_All	3370	0	170.0921229	8.23782896	0	Up
CL10546.Contig2_All	2347	282.3540311	702.34451	1.312948784	0.050002687	*
CL10546.Contig3_All	1927	115.5648687	228.0137235	0.976950106	0.189068874	*
CL10546.Contig4_All	3267	45.19156125	127.0201545	1.479403533	0.837327394	*
CL10546.Contig5_All	2062	83.10088336	211.9986351	1.34518014	0.452150202	*
CL10546.Contig6_All	2278	14.86237261	71.63173213	2.226417887	0.441182183	*
CL10546.Contig7_All	1818	6.190427925	34.32878352	2.368796479	9.50E-07	Up
CL10548.Contig1_All	895	9.363067561	7.380729682	-0.321321749	0.847413961	*
CL10548.Contig2_All	945	55.32775413	62.55922299	0.175531523	0.935970843	*
CL10549.Contig1_All	3824	16.46873064	14.49498542	-0.177670556	1	*
CL10549.Contig2_All	939	6.604588843	13.3987532	0.961693492	0.660925462	*
CL1055.Contig11_All	2378	306.3384037	937.8210207	1.612395875	0	Up
CL1055.Contig12_All	3235	122.5218952	309.5881148	1.333301207	6.79E-08	Up
CL1055.Contig13_All	3098	20.90254826	45.26307778	1.094063035	0.439723443	*
CL1055.Contig14_All	2577	1140.492999	3178.000181	1.478003292	0	Up
CL1055.Contig15_All	3204	131.0444724	422.4482092	1.684436996	3.84E-12	Up
CL1055.Contig16_All	3246	54.10937246	83.28096851	0.616873756	0.098306461	*
CL1055.Contig17_All	1654	64.20356134	169.9044565	1.396143296	6.59E-05	Up
CL1055.Contig1_All	3050	700.705654	2282.180741	1.702726464	9.21E-15	Up
CL1055.Contig2_All	3102	470.1092277	300.8787168	-0.642839656	0.001786721	*
CL1055.Contig3_All	2951	1567.190337	876.6527938	-0.83769322	0.252548977	*
CL1055.Contig4_All	3186	794.9448508	596.9076006	-0.413007051	0.000919378	*
CL1055.Contig5_All	3207	877.9704236	490.2740533	-0.839850008	0.833606096	*
CL1055.Contig6_All	3045	2042.381112	1118.121892	-0.868844667	0.930095765	*
CL1055.Contig7_All	3238	334.024379	220.1980441	-0.599892263	0.953982524	*
CL1055.Contig8_All	3485	271.0815302	217.767253	-0.315204942	0.946722991	*
CL1055.Contig9_All	3235	104.4005109	135.6014739	0.375455168	0.956350475	*
CL10551.Contig1_All	957	56.24724703	42.46554395	-0.400838314	0.862688969	*
CL10551.Contig2_All	1909	95.29582195	88.79757236	-0.101270249	0.949209276	*
CL10552.Contig1_All	1241	54.28664783	65.79664997	0.274813351	0.977482889	*
CL10552.Contig2_All	3783	141.1151354	174.7748149	0.307515516	0.704225345	*
CL10553.Contig1_All	1776	95.16692132	86.9132476	-0.130075294	0.947694943	*
CL10553.Contig2_All	1713	104.1544422	75.65989224	-0.458193578	0.895494663	*
CL10554.Contig1_All	1740	584.0600931	496.9384798	-0.232805	1	*
CL10554.Contig2_All	1955	288.4193946	387.5858628	0.425625502	0.868442345	*
CL10554.Contig3_All	1764	158.5584775	127.3896249	-0.314513717	1	*
CL10554.Contig4_All	1648	254.5673491	360.5672177	0.501280773	0.001204108	*
CL10554.Contig5_All	1891	228.0337511	205.8579724	-0.147213773	1	*
CL10554.Contig6_All	1092	55.13953845	60.69571216	0.137166521	1	*
CL10554.Contig7_All	4764	1452.067366	1379.691958	-0.073732739	0.981891897	*
CL10555.Contig2_All	1377	111.6813681	24.72410473	-2.150066911	2.95E-05	Down
CL10556.Contig1_All	2088	523.1905978	999.5523212	0.93320317	0.019889519	*
CL10557.Contig1_All	1968	956.8305097	920.7769278	-0.055378353	0.979889817	*
CL10557.Contig2_All	2448	27.35792546	27.87230968	0.02633459	0.923974185	*
CL10557.Contig3_All	2500	41.20268818	15.14114343	-1.41104018	1	*
CL10557.Contig4_All	1812	34.63598479	31.50780082	-0.13426418	1	*
CL10558.Contig1_All	1062	58.69386163	78.59836957	0.417800173	0.743396058	*
CL10558.Contig2_All	1048	216.1988788	221.1354424	0.032487234	1	*
CL1056.Contig2_All	1215	22.42971615	14.89247247	-0.572988273	0.817568125	*
CL10560.Contig1_All	3046	416.5102857	372.9631315	-0.159090798	0.9664749	*
CL10560.Contig2_All	3031	218.4412411	201.0788064	-0.11916271	0.964997381	*
CL10562.Contig1_All	2731	537.4546473	533.390323	-0.010939817	0.984579383	*
CL10562.Contig2_All	2820	350.6322263	331.8371278	-0.07935176	0.971191702	*
CL10563.Contig1_All	3277	64.11869976	21.3280945	-1.562912518	0.417497497	*
CL10563.Contig2_All	3467	97.07449828	45.37616257	-1.087672255	1.87E-05	Down
CL10563.Contig3_All	2954	100.696201	74.9895829	-0.422488794	0.563792081	*
CL10563.Contig4_All	2677	40.77155751	32.39719104	-0.326603297	0.894317234	*
CL10563.Contig5_All	1171	167.5864645	90.53225323	-0.884279588	5.13E-12	*
CL10564.Contig1_All	660	29.16294225	37.0454197	0.339309583	0.905457264	*
CL10564.Contig2_All	571	22.37992771	18.75578276	-0.248017985	0.921078605	*
CL10566.Contig1_All	1068	81.93988692	29.6858304	-1.447495272	0.485359496	*
CL10566.Contig2_All	1220	175.1177261	54.82852466	-1.665177459	0	Down
CL10567.Contig1_All	2638	27.38142186	48.83637783	0.821880607	0.868867869	*
CL10567.Contig2_All	2328	120.9953003	186.095223	0.618741071	0.024743451	*
CL10567.Contig3_All	2306	188.0375416	172.4406231	-0.12452997	0.957208176	*
CL10567.Contig4_All	2451	21.68546356	19.61587146	-0.140844814	0.906807023	*
CL10567.Contig5_All	2289	287.1018214	328.0132944	0.191838148	0.920339733	*
CL10568.Contig2_All	1606	13.21570434	12.25236764	-0.104547138	1	*
CL10569.Contig2_All	588	12.92895241	7.481287021	-0.745894968	0.893197585	*
CL1057.Contig5_All	587	6.436031075	9.742573461	0.558044511	0.915904048	*
CL1057.Contig6_All	1303	279.4835413	395.8493022	0.501331622	0.886807151	*
CL10570.Contig1_All	622	35.57555487	45.64510823	0.35458706	0.885369636	*
CL10570.Contig2_All	592	24.83442138	16.7342658	-0.554076406	0.874213041	*
CL10571.Contig1_All	385	27.01052272	20.94956467	-0.358069921	1	*
CL10571.Contig2_All	791	89.95272066	72.50220868	-0.308974957	0.879642898	*
CL10572.Contig1_All	913	252.7087054	285.1932027	0.174097401	0.943342946	*
CL10573.Contig1_All	1389	98.78450551	107.2098106	0.117434976	0.958167138	*
CL10573.Contig2_All	2008	138.7342678	177.5389259	0.354530929	0.448582582	*
CL10574.Contig10_All	3070	160.3753488	163.0904679	0.024135693	0.96287783	*
CL10574.Contig2_All	3776	43.73114932	130.7668412	1.567956712	4.71E-06	Up
CL10574.Contig3_All	3036	888.836174	878.2583828	-0.017261047	0.982701819	*
CL10574.Contig4_All	2994	160.1017304	199.1690625	0.314008616	0.865230785	*
CL10574.Contig6_All	2901	17.37532613	23.02020606	0.394669999	0.878173604	*
CL10574.Contig8_All	3388	95.83029003	97.77624249	0.028833833	0.969220648	*
CL10574.Contig9_All	3312	57.33268749	54.72854444	-0.0663943	0.935066626	*
CL10575.Contig1_All	751	70.8469688	33.11287351	-1.084357684	0.999999997	*
CL10575.Contig2_All	1315	321.3574122	274.4724309	-0.227084805	0.848378862	*
CL10577.Contig2_All	601	12.93597628	8.108487812	-0.638360759	1	*
CL10578.Contig1_All	970	25.27283928	26.72637591	0.078958762	1	*
CL10578.Contig2_All	1811	102.7058893	90.36258534	-0.183643089	0.94204954	*
CL10579.Contig1_All	2231	336.6121135	753.3242887	1.160845312	0	Up
CL10579.Contig2_All	2428	168.4567147	271.3849799	0.686131692	0.835500185	*
CL1058.Contig1_All	691	29.78965378	22.65173197	-0.386748184	0.923979469	*
CL1058.Contig2_All	3170	147.2077876	138.9433727	-0.083028729	0.971709847	*
CL1058.Contig3_All	3099	237.1481081	220.5038753	-0.104725395	0.98993354	*
CL1058.Contig4_All	2155	179.004985	152.8218281	-0.227371192	1	*
CL1058.Contig5_All	2030	172.4823524	208.8040338	0.274880754	0.736754842	*
CL1058.Contig6_All	1594	24.58915954	25.62210788	0.058059034	0.994786044	*
CL10580.Contig1_All	800	6.550386751	10.91752019	0.690400839	0.932576852	*
CL10580.Contig2_All	1257	479.5540661	577.4017973	0.267594227	0.791604825	*
CL10580.Contig3_All	1233	515.301162	591.6683865	0.199168892	0.941062791	*
CL10582.Contig1_All	2719	2339.716959	5156.683772	1.139919175	0.008051401	Up
CL10582.Contig2_All	457	7.89440572	40.99193614	2.296418092	0.974105931	*
CL10583.Contig1_All	3051	76.00730868	78.55596349	0.047237047	1	*
CL10583.Contig3_All	2553	96.29646209	71.90270338	-0.41858302	0.713508106	*
CL10583.Contig4_All	1897	58.08323288	22.66380763	-1.33616067	0.199501677	*
CL10583.Contig5_All	3911	167.2965272	197.200873	0.236521469	1	*
CL10583.Contig6_All	4400	213.1531509	193.5352146	-0.138907511	1	*
CL10583.Contig7_All	4017	148.558645	146.1562038	-0.023431598	0.959087654	*
CL10583.Contig8_All	5962	178.8377017	204.4030333	0.192196992	0.925078068	*
CL10584.Contig1_All	717	8.520620038	19.65407447	1.154032415	1	*
CL10585.Contig1_All	479	9.753468709	38.67134421	1.926929133	0.000209683	Up
CL10585.Contig2_All	639	10.24525017	19.96250272	0.925138226	1	*
CL10585.Contig3_All	1099	9.467213989	27.28520649	1.473018885	1	*
CL10585.Contig4_All	2099	52.31691176	182.6668189	1.792817675	0	Up
CL10586.Contig1_All	2142	81.83435856	21.34762884	-1.91085524	0	Down
CL10586.Contig2_All	2201	71.55172014	14.27417317	-2.280898643	0	Down
CL10587.Contig1_All	2135	131.7804562	265.6169392	1.008102288	0.265581794	*
CL10587.Contig2_All	2168	127.4508651	235.9485853	0.885598802	6.09E-08	*
CL10587.Contig3_All	1672	230.1663757	304.5366336	0.403075222	0.95277191	*
CL10589.Contig1_All	768	3495.793457	5328.492278	0.608027193	0.986298319	*
CL10589.Contig2_All	864	3392.629675	5179.610487	0.610356723	0.982948112	*
CL1059.Contig10_All	1654	101.8969916	63.69365822	-0.673123429	0.028916231	*
CL1059.Contig11_All	454	8.938619446	10.88764155	0.269123247	1	*
CL1059.Contig14_All	1795	77.40829586	41.2439445	-0.899163431	0.088954045	*
CL1059.Contig1_All	1688	136.1313715	127.3454875	-0.095840162	0.989902463	*
CL1059.Contig2_All	1605	127.7072989	116.7998985	-0.128208324	0.956446023	*
CL1059.Contig3_All	1726	56.57465053	38.11395643	-0.562939529	0.605539821	*
CL1059.Contig4_All	1691	50.78368268	34.04133242	-0.569286911	0.803941936	*
CL1059.Contig5_All	1316	25.09783281	10.18143769	-1.255797237	0.399203525	*
CL1059.Contig6_All	2132	660.1523262	641.0895268	-0.042236412	0.984757715	*
CL1059.Contig7_All	1833	771.3496995	684.5923735	-0.172005958	0.865107991	*
CL1059.Contig8_All	537	13.3947052	10.86753008	-0.288116532	0.86991971	*
CL1059.Contig9_All	1637	93.72243851	77.67658545	-0.269128982	0.933404179	*
CL10590.Contig1_All	2868	110.7960001	130.2802953	0.232617369	0.934966389	*
CL10590.Contig2_All	2842	121.5860857	102.4916492	-0.245228403	0.94752834	*
CL10591.Contig2_All	770	8.713093473	19.16505691	1.088468767	0.556257919	*
CL10592.Contig1_All	3445	213.9829349	259.7988761	0.279228908	0.834752541	*
CL10593.Contig1_All	1136	14.93975931	2.729452187	-2.234491516	0.083010538	*
CL10593.Contig2_All	1912	21.17728751	4.383072182	-2.135494022	0.172829416	*
CL10594.Contig2_All	846	101.1484812	75.08869744	-0.427026864	1	*
CL10595.Contig1_All	1467	429.8569447	335.5695124	-0.356712659	0.942750961	*
CL10595.Contig2_All	451	45.51674205	36.46936326	-0.315328304	0.898871943	*
CL10595.Contig3_All	778	21.58792174	26.07160496	0.265909755	0.895877373	*
CL10596.Contig1_All	1012	422.6142937	810.5196062	0.93858286	0.957216208	*
CL10596.Contig2_All	1043	381.4169039	707.5150767	0.89040768	0.964625124	*
CL10597.Contig1_All	1144	57.59494859	83.0598677	0.523903639	1	*
CL10597.Contig2_All	701	36.90502889	54.51939395	0.555902659	1	*
CL10599.Contig1_All	2679	1529.419038	1366.753705	-0.16216701	0.98547333	*
CL10599.Contig2_All	2515	1057.052348	568.3315907	-0.894579035	4.82E-06	*
CL106.Contig2_All	867	9.736654859	10.33944382	0.082037628	0.874203405	*
CL1060.Contig1_All	2188	73.37527628	62.09278861	-0.238865469	0.936068208	*
CL1060.Contig2_All	2085	167.8218122	162.0602595	-0.050227698	0.96986031	*
CL1060.Contig3_All	2079	131.9671484	108.8323977	-0.276763209	0.958770119	*
CL10601.Contig1_All	612	17.11927989	19.34564622	0.171069687	1	*
CL10602.Contig2_All	458	609.9673443	1239.371238	1.022125923	0.336934173	*
CL10603.Contig10_All	2240	36.05704914	46.70680694	0.368264686	0.883708303	*
CL10603.Contig11_All	2364	134.5405234	305.2521907	1.178580964	0.017692044	Up
CL10603.Contig12_All	2316	93.83883148	194.7309753	1.048742401	0.313922659	*
CL10603.Contig13_All	1704	47.78777501	60.72876497	0.342139642	0.893225811	*
CL10603.Contig14_All	1515	32.58076577	36.74733575	0.170826554	0.927279923	*
CL10603.Contig15_All	2122	171.9668596	302.5353913	0.812931782	0.768812641	*
CL10603.Contig16_All	2199	24.87606738	48.49160327	0.947279506	0.070082563	*
CL10603.Contig17_All	2433	319.5664938	585.8741157	0.873316075	0.183236563	*
CL10603.Contig18_All	2166	79.75503845	158.585083	0.986553229	0.112574127	*
CL10603.Contig19_All	1709	122.6468794	230.2192925	0.905401949	6.99E-05	*
CL10603.Contig20_All	2141	33.92144347	38.40009006	0.176151276	1	*
CL10603.Contig21_All	1796	44.00850102	20.18154572	-1.10330337	0.803678577	*
CL10603.Contig22_All	2711	60.45146635	87.83910947	0.534912486	0.352963749	*
CL10603.Contig23_All	864	24.0774568	33.06070025	0.448413266	0.855529012	*
CL10603.Contig24_All	2688	172.2626704	271.603233	0.655163506	0.694269812	*
CL10603.Contig25_All	2685	141.163386	258.4532382	0.869923491	0.525761314	*
CL10603.Contig26_All	1919	39.85344878	71.21269647	0.828516736	0.817926535	*
CL10603.Contig27_All	1011	26.11160421	27.00665688	0.04761038	1	*
CL10603.Contig28_All	2262	64.02737503	120.1519401	0.902189083	0.209034185	*
CL10603.Contig29_All	894	47.62566594	72.28036752	0.596080285	1	*
CL10603.Contig2_All	1044	92.60305856	60.47794875	-0.610008197	0.894861341	*
CL10603.Contig30_All	1880	81.60097018	115.4018367	0.497097757	0.677283161	*
CL10603.Contig31_All	862	39.36704364	28.44935713	-0.460775643	0.884583471	*
CL10603.Contig32_All	3253	158.9717219	278.7410251	0.807956929	0.191169635	*
CL10603.Contig33_All	2800	170.1271071	22.8304267	-2.867081064	0.462187442	*
CL10603.Contig34_All	2179	64.63735066	159.5192692	1.295831516	0.004461836	Up
CL10603.Contig35_All	2271	110.7416443	219.38065	0.982605328	6.04E-05	*
CL10603.Contig36_All	1399	17.70802801	16.00766191	-0.140907811	0.894925214	*
CL10603.Contig37_All	2124	62.34707905	64.6695102	0.052298079	0.971825623	*
CL10603.Contig38_All	3080	119.0532404	202.7544003	0.765308908	3.87E-11	*
CL10603.Contig39_All	2318	155.9789701	259.1701507	0.730472174	0.804485392	*
CL10603.Contig3_All	1674	66.28389255	94.53020259	0.508466872	0.893346892	*
CL10603.Contig40_All	2281	98.52177671	58.09496459	-0.756313165	0.862196126	*
CL10603.Contig41_All	3158	112.3225466	96.88203418	-0.212195518	0.948876089	*
CL10603.Contig42_All	654	18.88030384	6.883099189	-1.384439771	0.293251008	*
CL10603.Contig43_All	2242	101.5992993	120.1959522	0.241262206	0.92683197	*
CL10603.Contig44_All	2163	191.9472245	225.7146858	0.233156659	0.91367794	*
CL10603.Contig45_All	3617	374.1999669	369.6757523	-0.01752238	0.973595313	*
CL10603.Contig46_All	574	23.0196146	10.76812698	-1.057279124	0.499986954	*
CL10603.Contig47_All	2206	115.5899619	67.19809838	-0.777476232	0.911530602	*
CL10603.Contig48_All	3274	238.8119905	114.6539671	-1.0549042	0.882586811	*
CL10603.Contig49_All	846	30.63813075	34.98194844	0.18803314	0.921822857	*
CL10603.Contig4_All	2263	36.96306947	53.84059703	0.535781227	0.823236416	*
CL10603.Contig5_All	1971	44.79959051	68.57535192	0.60795785	0.817940883	*
CL10603.Contig6_All	1099	54.10684019	124.7148613	1.196279973	0.032503906	Up
CL10603.Contig7_All	2414	125.6412197	307.4954671	1.287428408	0.316198769	*
CL10603.Contig8_All	1157	24.52206004	60.5544801	1.284678133	0.009559885	Up
CL10603.Contig9_All	1714	28.03800055	61.49010914	1.117374894	0.040224134	Up
CL10604.Contig1_All	1306	265.8969969	224.2533169	-0.245169889	0.820591393	*
CL10604.Contig2_All	1311	269.6044164	253.2587008	-0.090037473	0.970210002	*
CL10604.Contig3_All	539	30.47375278	20.97886619	-0.526786931	0.823440795	*
CL10605.Contig1_All	1098	158.3762912	162.8019879	0.039622435	1	*
CL10605.Contig2_All	1136	178.8802641	166.4950532	-0.103176858	1	*
CL10606.Contig1_All	2531	183.7548927	150.677296	-0.285349585	0.717923973	*
CL10606.Contig2_All	2461	179.2174576	162.1434657	-0.143962674	1	*
CL10607.Contig1_All	1630	42.30444527	43.62111955	0.043643172	0.948331167	*
CL10607.Contig2_All	1678	111.8110777	103.3730415	-0.112610841	1	*
CL10607.Contig3_All	1435	19.42832244	11.76524467	-0.697302618	0.835489632	*
CL10607.Contig4_All	1024	14.00418362	16.02863906	0.187706449	0.888896638	*
CL10609.Contig1_All	2108	210.246097	315.0350193	0.582145763	0.612767111	*
CL10609.Contig2_All	1882	174.0328312	140.3540112	-0.309168757	0.955306287	*
CL10609.Contig3_All	2345	127.3942867	134.8615587	0.081825644	0.960120198	*
CL1061.Contig1_All	1540	75.51338246	61.88058929	-0.284885589	0.902043659	*
CL1061.Contig2_All	1987	91.46218997	91.42605331	-0.000566618	1	*
CL1061.Contig3_All	707	23.47500225	24.70428182	0.071946707	0.96281281	*
CL10610.Contig1_All	974	51.55192888	38.63038092	-0.411065538	0.834666922	*
CL10610.Contig2_All	1035	50.12230282	33.27059109	-0.58307832	0.592054315	*
CL10611.Contig1_All	974	10.4333879	8.397670274	-0.29528212	0.946088393	*
CL10612.Contig1_All	1277	164.4214239	151.7254327	-0.115521775	1	*
CL10612.Contig2_All	921	111.6559925	94.76564365	-0.235329914	0.943112953	*
CL10613.Contig1_All	441	37.49158607	64.19302008	0.766907783	1	*
CL10613.Contig2_All	993	144.3425522	128.1752836	-0.170668839	0.984692252	*
CL10614.Contig1_All	1141	1041.597926	1904.386364	0.870173128	4.42E-09	*
CL10616.Contig1_All	2027	51.2694347	44.46999827	-0.202862893	0.928799515	*
CL10616.Contig2_All	2216	76.00942168	49.49964237	-0.613067335	0.106579682	*
CL10617.Contig3_All	1752	6.651845016	12.95886006	0.906037315	0.761465066	*
CL10617.Contig4_All	1599	24.205363	73.91243324	1.588176042	0.656184831	*
CL10617.Contig6_All	1609	22.68284038	77.15245726	1.741128235	5.79E-08	Up
CL10618.Contig2_All	2134	178.3431374	154.920165	-0.202441686	0.947949586	*
CL10618.Contig3_All	1902	328.1418276	386.5276324	0.235877217	0.93483191	*
CL1062.Contig1_All	1510	224.6545925	667.3443617	1.568318655	6.62E-14	Up
CL1062.Contig2_All	1833	189.1429707	547.444022	1.530417776	0.301391588	*
CL1062.Contig3_All	938	23.21542931	42.40780659	0.85364067	0.435790986	*
CL1062.Contig4_All	1906	146.8750206	406.5925432	1.465456978	0.007965125	Up
CL10621.Contig1_All	822	11.5116486	4.991604309	-1.119900379	0.734752715	*
CL10621.Contig2_All	673	7.321896281	10.09122464	0.434151784	1	*
CL10622.Contig1_All	831	67.82518612	43.0281637	-0.64968361	0.924772978	*
CL10622.Contig2_All	1189	29.31126694	30.48443045	0.055566334	0.916543775	*
CL10622.Contig3_All	991	183.5406189	128.5045258	-0.51238419	0.826536165	*
CL10623.Contig1_All	317	8.275016887	18.29940411	1.093518057	1	*
CL10624.Contig1_All	1041	55.92609014	44.58436264	-0.32331569	0.92514798	*
CL10624.Contig2_All	1227	61.35925837	58.07126506	-0.07871106	0.936692465	*
CL10625.Contig1_All	790	260.8229701	285.641633	0.130864211	0.979202644	*
CL10625.Contig2_All	1101	144.0171081	306.5117425	1.086708547	0.225242932	*
CL10626.Contig1_All	2194	73.87188842	3.696402671	-4.126516472	0.00618715	Down
CL10626.Contig2_All	5566	736.8062065	842.3293999	0.192960738	0.900317154	*
CL10627.Contig2_All	869	7.836940301	9.394499399	0.245342197	0.977139255	*
CL10629.Contig1_All	1358	10.75703087	14.22591442	0.385569029	1	*
CL1063.Contig1_All	753	42.73142565	43.12336372	0.013001051	0.927923276	*
CL1063.Contig2_All	1362	765.2349123	828.6999649	0.114865602	0.988290791	*
CL1063.Contig3_All	1369	484.0234185	466.5997844	-0.052828364	0.984467113	*
CL1063.Contig4_All	1355	445.9792798	519.2795947	0.219277014	0.838410288	*
CL1063.Contig5_All	1409	49.2755196	72.23738431	0.546663702	0.757921058	*
CL1063.Contig6_All	1484	539.6818433	592.5726562	0.134748154	0.945198949	*
CL1063.Contig7_All	1148	155.9521914	130.677788	-0.254082419	0.962048768	*
CL1063.Contig8_All	1436	175.606556	252.6242916	0.52323459	0.861131291	*
CL10630.Contig1_All	997	98.51506464	80.98762028	-0.280862588	1	*
CL10630.Contig2_All	1455	415.9595177	637.4483083	0.615184718	4.81E-07	*
CL10631.Contig1_All	2718	204.662084	41.5832803	-2.283666857	0.491706854	*
CL10631.Contig2_All	2494	226.4265501	38.32487617	-2.545162319	0.501587823	*
CL10632.Contig1_All	1913	154.1470377	202.4915523	0.392295426	0.373584587	*
CL10632.Contig2_All	1884	51.54490501	60.48800448	0.228503385	0.945161889	*
CL10632.Contig3_All	2079	103.1253971	124.8753391	0.274718311	0.918243071	*
CL10633.Contig1_All	2558	223.1808155	385.2829049	0.786170714	0.064158253	*
CL10633.Contig2_All	1691	14.50552122	47.17962756	1.66358836	2.51E-07	Up
CL10634.Contig2_All	1707	755.7655785	1050.479566	0.474734821	0.416549295	*
CL10635.Contig2_All	1806	73.38376003	63.39746886	-0.209299367	1	*
CL10636.Contig1_All	3826	830.5493268	902.4035132	0.119628692	0.904342856	*
CL10636.Contig2_All	3951	457.504837	512.2881587	0.162978136	0.906400025	*
CL10637.Contig1_All	578	11.98987954	7.411474005	-0.654404266	1	*
CL10638.Contig1_All	2513	212.8276121	191.1024036	-0.154904985	0.951323882	*
CL10638.Contig2_All	2799	244.0085093	203.4863615	-0.261335441	1	*
CL1064.Contig1_All	3244	1422.393325	1593.40855	0.163734246	0.792589428	*
CL1064.Contig2_All	3223	392.9040216	470.6027473	0.25999054	0.861939016	*
CL10640.Contig1_All	1317	96.47005487	139.7819451	0.532418275	0.007744583	*
CL10640.Contig2_All	1709	176.0333805	217.1140881	0.301730217	1	*
CL10640.Contig3_All	1799	111.0002228	119.7950899	0.109469411	0.95010133	*
CL10641.Contig1_All	1248	4449.066484	5408.465279	0.281684098	0.000599106	*
CL10642.Contig1_All	2805	568.3223006	975.1673778	0.778342292	6.56E-07	*
CL10642.Contig2_All	2417	605.6461039	936.8450551	0.628859726	5.33E-15	*
CL10642.Contig3_All	3163	1180.7797	1889.369897	0.677906409	6.98E-08	*
CL10644.Contig1_All	577	24.41423102	29.64515567	0.274301389	0.900513137	*
CL10644.Contig2_All	563	22.33332465	29.53483116	0.394508577	0.871400571	*
CL10645.Contig1_All	1105	416.7705413	351.4168919	-0.245706376	0.925519841	*
CL10645.Contig2_All	1129	435.4330424	360.431544	-0.272336414	0.715077029	*
CL10646.Contig1_All	672	19.61484439	20.18273785	0.040038378	1	*
CL10646.Contig2_All	680	24.78113576	23.78732145	-0.05770577	1	*
CL10647.Contig1_All	1726	340.3327718	509.1307959	0.580296841	7.78E-05	*
CL10647.Contig2_All	1736	483.7201683	754.9754636	0.641651864	0.000175173	*
CL10648.Contig1_All	1541	78.03435428	97.29526074	0.316204523	1	*
CL10648.Contig2_All	1354	128.6702095	128.1876479	-0.005397063	1	*
CL10649.Contig1_All	435	20.92147512	10.3605842	-0.975697865	0.999747114	*
CL10649.Contig2_All	1340	116.0382962	67.58420656	-0.774837023	0.458328386	*
CL1065.Contig1_All	3766	338.6275974	572.4007636	0.756343702	5.24E-13	*
CL1065.Contig2_All	2261	39.83989825	42.7937951	0.101793696	0.927670432	*
CL1065.Contig3_All	2396	57.22869696	139.6876164	1.279038976	0.268467006	*
CL1065.Contig4_All	2482	86.99474687	168.7318126	0.951212606	0.911528907	*
CL1065.Contig5_All	2378	131.1357509	200.0785641	0.607370118	0.00049973	*
CL1065.Contig6_All	4020	251.5371606	288.7290897	0.198528134	0.861325693	*
CL1065.Contig7_All	3843	472.1342109	664.4494447	0.492462942	0.1656959	*
CL1065.Contig8_All	4122	327.5862099	469.7245291	0.519188038	0.334984367	*
CL10651.Contig3_All	1399	271.8038582	223.4826574	-0.281755757	0.804245578	*
CL10652.Contig1_All	1114	487.2749403	488.2563694	0.002899475	0.977125414	*
CL10652.Contig2_All	1050	446.5745864	681.5463319	0.609281602	1.17E-05	*
CL10653.Contig1_All	1031	262.368361	199.2935204	-0.395717575	0.012115894	*
CL10653.Contig2_All	971	142.9419843	142.9326217	-9.41E-05	0.966960788	*
CL10655.Contig1_All	547	647.2332062	493.6818449	-0.390312498	0.888840408	*
CL10655.Contig2_All	536	917.5993883	779.6520177	-0.234876923	0.954166233	*
CL10657.Contig1_All	2674	617.5881082	820.3875791	0.409334489	0.454310713	*
CL10657.Contig2_All	1143	93.79598672	34.66202165	-1.421499879	0.012451221	Down
CL10658.Contig2_All	641	11.7740656	7.719613692	-0.57470871	0.829704467	*
CL1066.Contig1_All	2314	487.0402624	579.244838	0.249865968	0.677559301	*
CL1066.Contig2_All	2387	584.1991417	690.8705548	0.241739824	0.762811432	*
CL1066.Contig3_All	2418	447.3134771	376.7979245	-0.247154461	0.958217976	*
CL1066.Contig4_All	847	39.68457921	24.43636507	-0.686959915	0.926181623	*
CL1066.Contig5_All	3079	586.4298644	583.1613066	-0.00805579	1	*
CL10660.Contig1_All	2556	275.4621719	227.8587662	-0.273097185	0.914905981	*
CL10660.Contig2_All	2545	52.68125248	60.03735315	0.186692782	0.936265017	*
CL10662.Contig1_All	2116	127.4309121	244.3952168	0.936448027	8.18E-08	*
CL10662.Contig2_All	1279	11.8749487	8.177723706	-0.508810306	0.89244777	*
CL10663.Contig1_All	1825	279.0784393	399.3570854	0.51612998	0.544786144	*
CL10663.Contig2_All	1526	349.5089321	465.9718319	0.41433102	0.780658647	*
CL10664.Contig1_All	2071	210.4606531	218.5453277	0.054239017	1	*
CL10664.Contig2_All	2033	200.5249982	207.4605734	0.048919493	0.999833082	*
CL10664.Contig3_All	783	10.21162247	12.05385001	0.227669165	0.938588023	*
CL10666.Contig1_All	1665	34.68543191	24.04662527	-0.518295405	0.814864198	*
CL10667.Contig2_All	2132	15.4011764	15.91802599	0.045961367	1	*
CL10667.Contig3_All	844	16.90354389	20.57074629	0.274921163	1	*
CL10667.Contig5_All	1267	12.48492433	11.89452641	-0.066790552	0.998289457	*
CL10669.Contig2_All	1966	102.7916523	115.9603787	0.173012454	1	*
CL10669.Contig3_All	1941	105.0987378	104.2697272	-0.011363617	0.97629559	*
CL1067.Contig1_All	2141	367.9760354	346.589065	-0.086249125	0.980254275	*
CL1067.Contig2_All	2225	204.9767482	153.2879739	-0.417878377	1	*
CL1067.Contig3_All	2047	95.44649349	101.8963849	0.093800972	1	*
CL1067.Contig4_All	717	33.95507117	24.67469174	-0.451736286	1	*
CL1067.Contig5_All	2007	139.9666193	134.4743285	-0.057515003	0.968691183	*
CL10670.Contig1_All	2301	243.095621	174.7809126	-0.474668579	0.19982603	*
CL10670.Contig2_All	1925	203.9259299	168.5354838	-0.2741556	0.876714196	*
CL10670.Contig3_All	676	24.09468991	10.48900025	-1.157563322	0.261645317	*
CL10672.Contig2_All	734	4.573704759	19.21607593	1.944578471	0.000221081	Up
CL10673.Contig1_All	1556	654.2285859	628.0001929	-0.058977776	0.977067779	*
CL10673.Contig2_All	1374	359.7515214	394.5973401	0.133180545	0.962078023	*
CL10674.Contig2_All	1127	10.90182886	17.53200017	0.658269514	0.822677417	*
CL10675.Contig1_All	1224	409.7014764	420.2182063	0.036515825	0.985623778	*
CL10675.Contig2_All	1197	340.3886214	356.4691192	0.06648638	0.992568698	*
CL10677.Contig1_All	1319	47.68132792	64.15526886	0.423796051	0.921419161	*
CL10677.Contig2_All	1324	100.3913312	109.26401	0.121527421	0.949411819	*
CL10678.Contig1_All	1309	348.573666	583.6026921	0.742581905	0.053071493	*
CL10678.Contig2_All	4339	383.2046892	359.9470617	-0.090193164	0.97267079	*
CL10679.Contig1_All	1060	195.9836171	245.0205609	0.321339063	0.807595249	*
CL10679.Contig2_All	394	14.36782504	8.546486358	-0.712709268	1	*
CL10679.Contig3_All	966	54.34771789	50.87603023	-0.094220222	0.932604357	*
CL1068.Contig1_All	2383	318.8082185	221.7134809	-0.522874429	0.90524861	*
CL1068.Contig2_All	2016	42.87956493	22.40306101	-0.919537266	1	*
CL1068.Contig3_All	2006	46.24083951	13.51855632	-1.732654188	0.096613339	*
CL1068.Contig4_All	2047	42.95752679	45.17735638	0.07176786	0.933392501	*
CL1068.Contig5_All	627	83.50739682	68.42451591	-0.285253879	0.897900608	*
CL1068.Contig6_All	2303	229.2888974	180.0657828	-0.347672812	0.935700606	*
CL10680.Contig1_All	1626	262.821526	293.5918261	0.15940379	0.948465213	*
CL10680.Contig2_All	1766	132.3963538	165.3604926	0.319527899	1	*
CL10680.Contig3_All	2765	390.8643246	455.8376184	0.22155506	0.775416396	*
CL10681.Contig1_All	538	7.82012645	10.34133841	0.379249796	0.859328153	*
CL10681.Contig2_All	705	7.011803842	10.81811709	0.587214222	1	*
CL10682.Contig2_All	2247	368.909374	390.9600681	0.083630306	0.969109541	*
CL10682.Contig3_All	2229	528.9475778	584.8943057	0.144903859	0.950493192	*
CL10684.Contig1_All	1685	115.0159313	116.6344772	0.020062679	0.958888276	*
CL10684.Contig2_All	1563	198.5736456	211.8166904	0.09288603	0.969069946	*
CL10684.Contig3_All	2000	132.1290576	136.2467227	0.044087984	0.962769194	*
CL10686.Contig1_All	1086	249.0259303	157.745514	-0.656807382	0.30909955	*
CL10686.Contig2_All	1011	128.5470582	157.1638117	0.288821828	1	*
CL10687.Contig1_All	1196	102.1232191	71.92252628	-0.502464164	0.946416457	*
CL10687.Contig2_All	1208	21.99989171	30.99896035	0.48419261	0.847918619	*
CL10687.Contig3_All	1358	16.7756377	21.71494869	0.36158312	0.88157921	*
CL10688.Contig1_All	1239	122.6662255	135.8664615	0.146808147	1	*
CL10688.Contig2_All	697	27.14545279	24.3559192	-0.153071158	1	*
CL10688.Contig3_All	1247	127.5527889	137.7874211	0.110876823	0.99353932	*
CL10689.Contig1_All	2172	108.6861914	83.62817689	-0.375872544	0.770752648	*
CL10689.Contig2_All	2643	224.6262148	248.6551049	0.146269716	0.982076202	*
CL1069.Contig11_All	1399	101.5167997	31.65822293	-1.66354327	0.011354913	Down
CL1069.Contig12_All	1498	29.66109447	5.261252425	-2.375091217	2.56E-05	Down
CL1069.Contig13_All	1493	92.75749287	4.820782168	-4.114917192	1.73E-10	Down
CL1069.Contig1_All	1391	90.58387536	34.40061646	-1.382279867	0.819901199	*
CL1069.Contig2_All	1444	18.72260843	10.925556	-0.747209599	0.866404601	*
CL1069.Contig3_All	1506	140.6419985	42.89307286	-1.700108216	0.792260923	*
CL1069.Contig4_All	1458	61.8561066	47.61602007	-0.373566834	0.934399896	*
CL1069.Contig5_All	1292	25.12159258	32.57530864	0.367567518	0.950893435	*
CL1069.Contig6_All	1334	37.99138583	45.73313812	0.263982373	0.918825973	*
CL1069.Contig9_All	594	14.37753707	1.673731463	-2.738498379	0.010471092	Down
CL10690.Contig1_All	2075	579.5246613	334.0673813	-0.793698272	0	*
CL10690.Contig2_All	2154	554.881641	306.7785489	-0.853795459	7.80E-08	*
CL10691.Contig1_All	1570	63.81516573	44.52917844	-0.513672061	1	*
CL10691.Contig3_All	858	13.12518638	18.60725524	0.485868429	0.927840085	*
CL10691.Contig4_All	1527	73.33047442	59.80162353	-0.291733518	0.906548614	*
CL10692.Contig2_All	543	11.41418472	10.50882316	-0.11337322	0.878208179	*
CL10693.Contig1_All	2914	386.3893438	403.5054569	0.06244347	0.994156736	*
CL10693.Contig2_All	2618	74.72412593	21.36745175	-1.779359665	0.615966181	*
CL10693.Contig3_All	2727	73.60311734	111.6114696	0.596896946	0.892022114	*
CL10694.Contig1_All	1711	865.5190397	977.3947517	0.175268009	0.820122863	*
CL10694.Contig2_All	1167	903.260613	1068.3657	0.2420519	0.518294261	*
CL10696.Contig1_All	3776	377.4814762	389.845756	0.046429155	0.973584132	*
CL10696.Contig2_All	3787	656.8555871	583.8021073	-0.169941574	0.947193553	*
CL10697.Contig1_All	1023	68.99892407	83.26509801	0.269127883	0.94702434	*
CL10697.Contig2_All	1079	10.93913916	3.965473665	-1.344358154	0.642935577	*
CL10698.Contig1_All	1186	258.4373938	315.4936742	0.28722666	0.974888339	*
CL10698.Contig2_All	1531	577.226774	693.3728089	0.264256577	0.945602203	*
CL107.Contig3_All	611	37.19258984	43.7514302	0.231073207	0.929918712	*
CL107.Contig5_All	1030	19.33511632	12.47202565	-0.610150026	1	*
CL107.Contig6_All	618	30.56466049	50.52593624	0.714771801	0.898147382	*
CL1070.Contig1_All	1687	27.27458727	28.20686527	0.0475204	0.913449692	*
CL1070.Contig2_All	1774	38.02109709	20.45296309	-0.876448376	0.788136517	*
CL1070.Contig3_All	1776	97.16378796	49.95189973	-0.952013132	0.676628685	*
CL1070.Contig4_All	1863	90.66300423	76.26450985	-0.247815268	1	*
CL10700.Contig1_All	1681	250.0442713	223.0643564	-0.164329982	0.94363	*
CL10701.Contig1_All	676	216.5784198	223.6038594	0.045937578	0.966804784	*
CL10701.Contig2_All	807	255.4792134	234.0403164	-0.126157085	0.967139297	*
CL10702.Contig1_All	787	32.70859402	43.81481343	0.415522463	0.896110632	*
CL10702.Contig2_All	777	15.1051317	15.47083739	0.033281723	0.980710333	*
CL10703.Contig1_All	2612	136.79892	75.80463058	-0.846929512	0.762897494	*
CL10703.Contig2_All	564	9.69984178	11.87383782	0.277132535	0.980389218	*
CL10703.Contig3_All	1540	89.15118807	57.7081104	-0.622535259	0.847890164	*
CL10703.Contig4_All	2636	115.7045515	126.9936186	0.133686696	0.954303394	*
CL10703.Contig5_All	2655	212.0241982	205.858876	-0.04245838	0.967918915	*
CL10704.Contig1_All	1100	23.61220122	43.22346928	0.856895315	0.351947828	*
CL10704.Contig2_All	1041	55.16698081	50.22653482	-0.133916563	0.933157652	*
CL10705.Contig1_All	1415	6888.801064	10795.94731	0.648122175	5.89E-12	*
CL10706.Contig1_All	1522	198.7155215	187.1851887	-0.085986204	0.96100032	*
CL10706.Contig2_All	1622	221.351961	197.9869456	-0.160503196	0.941992487	*
CL10708.Contig1_All	1454	1770.383386	2521.631441	0.510158402	1.78E-15	*
CL10709.Contig10_All	1596	57.24151642	68.02628851	0.246791982	0.919658526	*
CL10709.Contig11_All	2911	33.19776527	54.27933592	0.699904366	0.518308677	*
CL10709.Contig12_All	2828	71.19844387	96.49093336	0.435565629	0.816160009	*
CL10709.Contig1_All	3142	23.4034891	44.27061496	0.903497353	0.536566444	*
CL10709.Contig2_All	2060	29.83633479	21.97598388	-0.431578943	0.874366262	*
CL10709.Contig3_All	2129	22.39071212	19.22642022	-0.213974865	0.933543915	*
CL10709.Contig7_All	1152	15.18601558	10.66856066	-0.487617911	0.851378411	*
CL10709.Contig8_All	1539	45.09002504	41.80001481	-0.10789951	0.963280969	*
CL10709.Contig9_All	3077	54.0211234	52.69408614	-0.035506361	0.941599348	*
CL1071.Contig1_All	1347	132.2142432	98.67238894	-0.420072791	0.957114515	*
CL1071.Contig2_All	1315	270.2948271	298.0456206	0.140718887	0.965621627	*
CL10711.Contig1_All	5332	313.698554	295.1336788	-0.08784708	0.969824256	*
CL10711.Contig2_All	3023	117.1566333	61.05111958	-0.9339962	0.139059873	*
CL10711.Contig3_All	5416	346.2663656	513.3131351	0.567191467	0.892343496	*
CL10711.Contig4_All	5347	488.4440157	482.7161913	-0.016998205	0.993232324	*
CL10714.Contig1_All	1289	24.91564657	25.10176887	0.010499674	0.960964655	*
CL10714.Contig2_All	1308	26.87601192	24.53766276	-0.128491728	0.931091077	*
CL10714.Contig3_All	1074	403.1746005	390.6689475	-0.045393505	0.974332293	*
CL10714.Contig4_All	1070	273.6482839	242.9762975	-0.17113182	0.959014831	*
CL10714.Contig7_All	373	16.75548257	10.75893693	-0.61308955	1	*
CL10714.Contig8_All	1751	37.72087258	36.3715662	-0.05176195	0.979671647	*
CL10715.Contig10_All	901	13.98663871	25.35274832	0.832744999	0.558156729	*
CL10715.Contig11_All	1147	30.86381262	105.2288108	1.751085345	0.461187236	*
CL10715.Contig12_All	1404	26.33336964	42.66537905	0.684520343	1	*
CL10715.Contig13_All	1259	42.6587644	77.78374146	0.858080642	0.916379406	*
CL10715.Contig14_All	2472	44.50999451	107.9320861	1.267251155	0.002865334	Up
CL10715.Contig15_All	2134	21.72995362	52.00857087	1.237608737	0.063904749	*
CL10715.Contig16_All	2403	182.8692614	260.2410834	0.507713656	0.735533318	*
CL10715.Contig17_All	1789	47.68320931	83.46638158	0.800448776	0.002630641	*
CL10715.Contig18_All	2504	229.9097081	411.0334023	0.83662807	0.536530227	*
CL10715.Contig19_All	1506	15.68800629	37.59448311	1.23131891	1	*
CL10715.Contig1_All	2498	58.6828918	165.0051287	1.48260174	0.250172245	*
CL10715.Contig21_All	1590	15.7177955	31.19966113	0.964060555	1	*
CL10715.Contig23_All	1871	147.1814956	308.3967697	1.06430281	0.059104884	*
CL10715.Contig24_All	3272	515.5341818	687.7280945	0.415374471	0.887391202	*
CL10715.Contig25_All	2416	165.3048537	256.7419244	0.633437599	0.970367554	*
CL10715.Contig2_All	2441	36.79458965	57.21793859	0.629160647	0.879650198	*
CL10715.Contig3_All	2307	178.3733058	365.0820167	1.030988027	0.959822504	*
CL10715.Contig5_All	2362	311.5473839	452.221259	0.536764121	0.949523047	*
CL10715.Contig6_All	1291	27.07125147	45.95147866	0.751173238	0.256634318	*
CL10715.Contig7_All	1424	13.47877445	43.79849681	1.659420138	0.317057279	*
CL10715.Contig8_All	2331	211.6645996	229.0889407	0.113835494	0.966316893	*
CL10715.Contig9_All	2324	65.5642867	129.6134923	0.977126468	0.139307462	*
CL10716.Contig1_All	408	16.57337428	7.073167116	-1.165898744	1	*
CL10716.Contig2_All	2233	132.6688725	49.28991476	-1.418147541	0.000652807	Down
CL10717.Contig1_All	2024	92.71699497	54.48193129	-0.760933104	0.831865553	*
CL10717.Contig2_All	1904	96.65680843	62.71912372	-0.61943384	0.910673422	*
CL10718.Contig1_All	1342	23.83879957	38.76040301	0.688348666	0.561148047	*
[truncated: 52,281 more rows]
