# Supplementary material for: Identification of genes regulating ovary differentiation after pollination in hazel by comparative transcriptome analysis
Source: BMC Plant Biol. 2018 May 9;18:84. doi: 10.1186/s12870-018-1296-3 (PMC5941469; doi:10.1186/s12870-018-1296-3)
Supplement: Supplementary file 5 — Table S5. DEGs in T-vs-FO paired comparisons. (XLS 3651 kb) [file 12870_2018_1296_MOESM5_ESM.xls]

DEGs in T-vs-FO paired comparisons
Unigene	Length	T-Expression	FO-Expression	log2FoldChange(FO/T)	PPEE	Up/-Down-Regulation(FO/T)
CL1.Contig1_All	918	186.390329	136.5696632	-0.447371542	1	*
CL1.Contig2_All	395	20.69301897	13.97730611	-0.550798464	1	*
CL1.Contig3_All	1415	221.3942473	169.4810011	-0.384561695	0.374992236	*
CL1.Contig4_All	1451	100.5119683	71.39903359	-0.490665286	0.271426797	*
CL10.Contig3_All	1186	39.13350925	17.27881521	-1.157981311	0.274490846	*
CL10.Contig4_All	1225	64.97177193	86.98854825	0.418396962	0.760034335	*
CL10.Contig5_All	1303	22.07783136	27.85603963	0.32916227	0.810014043	*
CL10.Contig6_All	1210	49.69899837	63.6789942	0.354641095	0.869908818	*
CL100.Contig10_All	1791	129.9141268	267.1597137	1.03747964	0.003283515	Up
CL100.Contig11_All	292	40.3699925	153.6813876	1.916337226	0	Up
CL100.Contig12_All	1843	1397.054515	3245.261919	1.215671248	0	Up
CL100.Contig13_All	215	21.6619107	46.12924747	1.074236458	0.999999996	*
CL100.Contig1_All	1597	243.0727249	374.8546494	0.623967667	0.746568207	*
CL100.Contig3_All	2026	337.7096013	364.403797	0.109608436	0.929255614	*
CL100.Contig4_All	1512	78.94425622	55.32685918	-0.509227092	0.517938839	*
CL100.Contig5_All	1623	372.6803601	220.271502	-0.757403688	8.04E-05	*
CL100.Contig6_All	1441	95.99835432	46.35388876	-1.042837779	0.001376017	Down
CL100.Contig7_All	419	1.903353788	128.0898653	5.760377389	0	Up
CL100.Contig8_All	1610	9.450232394	242.9097781	4.6169272	0	Up
CL100.Contig9_All	308	17.30483878	35.33076327	1.010222897	1	*
CL1000.Contig10_All	1022	48.18178116	60.93798432	0.335944028	1	*
CL1000.Contig11_All	2526	167.9997336	144.3975964	-0.217756851	1	*
CL1000.Contig12_All	2350	155.7600753	168.3617079	0.111914835	1	*
CL1000.Contig1_All	1658	26.42700836	23.32623404	-0.176724249	0.851708377	*
CL1000.Contig2_All	2685	173.5906821	211.8407973	0.28658991	0.436088975	*
CL1000.Contig3_All	2785	172.435573	149.086597	-0.209295021	1	*
CL1000.Contig4_All	2721	83.07575161	108.7354896	0.386413861	0.423748815	*
CL1000.Contig5_All	4215	187.4907738	151.027153	-0.31114405	0.209685018	*
CL1000.Contig6_All	1017	12.47109098	15.09213733	0.266112685	1	*
CL1000.Contig7_All	2437	175.5674404	172.5412476	-0.025016711	0.934459934	*
CL1000.Contig8_All	2605	60.16326302	102.9175361	0.769897521	0.002270168	*
CL1000.Contig9_All	3655	302.6467168	224.6267001	-0.429331298	0.000488733	*
CL10000.Contig1_All	743	47.02984669	31.44358326	-0.573777307	0.577985904	*
CL10000.Contig2_All	900	62.71199091	64.08012339	0.030907272	0.889847503	*
CL10001.Contig1_All	1045	25.11923417	0	-5.771830723	1.84E-07	Down
CL10001.Contig2_All	2766	383.7539212	50.45272117	-2.91560743	5.76E-11	Down
CL10002.Contig1_All	1294	1041.647347	850.5704009	-0.292218739	0.000239751	*
CL10002.Contig2_All	731	249.7423718	213.7842501	-0.223830937	1	*
CL10002.Contig3_All	1716	1023.914716	856.6481015	-0.257192186	0.001275643	*
CL10003.Contig1_All	1688	36.84035116	29.90854256	-0.296538184	0.810818959	*
CL10003.Contig2_All	1644	235.4322818	295.7325507	0.328396793	0.680448418	*
CL10004.Contig1_All	605	34.43118001	30.3119962	-0.181198365	1	*
CL10004.Contig2_All	1873	169.7047887	158.4522807	-0.098696929	0.995550434	*
CL10005.Contig4_All	796	13.75609854	22.24326166	0.675058838	1	*
CL10006.Contig1_All	2062	596.4127649	788.9974007	0.403433094	6.29E-08	*
CL10006.Contig2_All	2248	794.2607868	818.7973254	0.043868136	0.999039671	*
CL10006.Contig3_All	1991	180.6058769	87.07000297	-1.048594401	0.002456221	Down
CL10007.Contig1_All	1600	619.6747123	1153.276472	0.895651237	0	*
CL10007.Contig3_All	1573	515.9480978	292.8794946	-0.815922642	1.78E-08	*
CL10008.Contig1_All	2437	517.2527995	538.5163999	0.058069203	0.958424743	*
CL10008.Contig2_All	1338	22.22210843	194.3043256	3.101635821	0	Up
CL10009.Contig2_All	1344	52.20740648	69.61041299	0.411838446	1	*
CL1001.Contig10_All	1362	14.37927388	23.42361508	0.686294879	0.802908871	*
CL1001.Contig11_All	1418	53.95231382	38.35953634	-0.487061795	0.830293939	*
CL1001.Contig1_All	2526	34.06935579	30.46091213	-0.159200027	1	*
CL1001.Contig2_All	1535	38.53694339	23.81888663	-0.683472446	0.35652079	*
CL1001.Contig3_All	2101	4.691125258	9.252008183	0.913790236	0.502085552	*
CL1001.Contig4_All	2444	15.01911654	13.91960397	-0.106239993	1	*
CL1001.Contig5_All	1845	6.119248495	10.96415597	0.79532075	0.676355917	*
CL1001.Contig7_All	1511	18.88707247	12.58914307	-0.567861258	0.654236064	*
CL1001.Contig8_All	1480	32.58481332	17.30465851	-0.895101897	0.510576936	*
CL10010.Contig1_All	1480	6.203722545	36.7166777	2.478521869	0.124414446	*
CL10010.Contig2_All	1960	4.989303589	52.47292117	3.278049329	0.067348656	*
CL10011.Contig1_All	991	34.60149871	86.45061006	1.309440662	3.45E-07	Up
CL10011.Contig2_All	1023	81.2562036	44.25871085	-0.869622202	0.211216458	*
CL10012.Contig1_All	2516	121.1978353	114.1818484	-0.085689433	0.980289268	*
CL10012.Contig2_All	3039	124.6866978	138.5859446	0.151931867	1	*
CL10013.Contig2_All	2499	191.1743164	133.461322	-0.516943293	0.001811017	*
CL10014.Contig1_All	2170	300.146588	370.2495735	0.302405203	0.089123634	*
CL10014.Contig2_All	2393	176.9237796	194.9643028	0.139729559	0.899235774	*
CL10014.Contig3_All	2339	439.7743031	483.1635982	0.135610634	0.811768587	*
CL10015.Contig1_All	1191	187.0850452	191.810343	0.03589753	1	*
CL10015.Contig2_All	1232	262.5397216	336.5345348	0.357653912	0.120683827	*
CL10016.Contig1_All	1609	316.153202	240.2142523	-0.395627656	0.00508929	*
CL10016.Contig2_All	940	150.6185997	123.1104676	-0.289947659	1	*
CL10017.Contig1_All	1341	85.37035503	93.87573782	0.13630386	1	*
CL10017.Contig2_All	1811	125.6974551	141.7489919	0.1727765	0.971616908	*
CL10018.Contig1_All	2249	129.6481965	187.2118088	0.528471835	0.301342892	*
CL10018.Contig2_All	2477	133.7009244	216.1493025	0.691096651	0.030082967	*
CL10019.Contig1_All	1132	24.93619144	42.83442552	0.769373989	0.230018655	*
CL10019.Contig2_All	1125	37.96768934	31.3232205	-0.273815698	0.960637341	*
CL10019.Contig3_All	1162	57.38909306	55.2994389	-0.053070531	1	*
CL1002.Contig1_All	856	41.01314421	38.44519588	-0.092195505	0.86046366	*
CL1002.Contig2_All	851	69.11916596	114.3538977	0.722502106	0.000958843	*
CL1002.Contig4_All	1326	132.2936634	123.0156619	-0.104518184	0.914548159	*
CL1002.Contig5_All	732	61.68417362	10.7189919	-2.473949791	3.54E-11	Down
CL10020.Contig1_All	1395	890.4901744	1309.501783	0.556103761	1.31E-08	*
CL10021.Contig2_All	1202	54.14952593	29.65571011	-0.858457816	0.007662184	*
CL10022.Contig1_All	1035	41.78327809	59.85064922	0.513605956	0.589468418	*
CL10022.Contig2_All	1395	56.52504447	94.01226063	0.729223959	0.00299904	*
CL10023.Contig1_All	1275	402.8555348	619.3787673	0.619973629	4.78E-12	*
CL10023.Contig2_All	1222	70.11237005	102.9727621	0.55146389	0.430770061	*
CL10024.Contig1_All	2534	61.38106576	84.09013075	0.451189733	1	*
CL10024.Contig4_All	2490	70.87527728	36.63207522	-0.943349572	0.99999994	*
CL10025.Contig1_All	3417	431.378739	382.7252747	-0.172447022	0.90163239	*
CL10025.Contig2_All	3366	173.8125245	80.99679328	-1.097159818	0.018568488	Down
CL10026.Contig1_All	3826	89.28112869	69.70666112	-0.354946346	0.877906523	*
CL10026.Contig2_All	1039	114.705518	102.605197	-0.160139351	0.902161875	*
CL10027.Contig1_All	1239	157.5476252	131.9600033	-0.254858448	0.638536416	*
CL10027.Contig2_All	1191	4.50258513	13.27465395	1.467115409	0.255589794	*
CL10028.Contig1_All	408	5.265208427	11.75433082	1.092063242	1	*
CL10028.Contig2_All	580	9.194203515	14.56522561	0.637713854	0.66600865	*
CL10029.Contig2_All	1166	11.89700781	5.340713553	-1.089931591	1	*
CL1003.Contig2_All	1134	51.26476557	16.57383861	-1.601979664	0.118373896	*
CL1003.Contig3_All	2155	849.0450167	537.5538661	-0.65897094	4.44E-15	*
CL1003.Contig4_All	766	31.26769888	31.296396	0.00130396	1	*
CL1003.Contig5_All	2514	931.031378	757.7980237	-0.296850616	0.999481162	*
CL10030.Contig2_All	2559	418.8786237	370.7464371	-0.175890282	0.910329872	*
CL10030.Contig3_All	2206	234.0173267	54.82939979	-2.084207896	0.008804863	Down
CL10030.Contig4_All	2414	24.11256303	69.99290598	1.519293174	0.764301211	*
CL10030.Contig5_All	2804	380.1453373	238.7268216	-0.670139263	0.03336126	*
CL10030.Contig6_All	2538	980.3405978	679.7012773	-0.528077581	0	*
CL10031.Contig1_All	1199	72.42565398	78.77616586	0.12051101	0.889439399	*
CL10031.Contig2_All	1198	45.2798263	127.2147784	1.480782554	0.049203961	Up
CL10032.Contig1_All	827	184.2826452	187.5468958	0.025267522	0.982053068	*
CL10032.Contig2_All	980	166.4408344	164.1159978	-0.020236208	1	*
CL10033.Contig2_All	1068	868.1852274	814.7992149	-0.091507324	0.910249568	*
CL10034.Contig1_All	2496	702.0445778	684.9522782	-0.035535165	0.972994426	*
CL10034.Contig2_All	2446	368.2901543	300.4283901	-0.293407879	0.018619718	*
CL10034.Contig3_All	1324	27.59166687	28.32584499	0.037262163	0.878849765	*
CL10034.Contig4_All	622	46.46436077	35.78990418	-0.372284681	1	*
CL10035.Contig1_All	1957	33.97360303	41.92476987	0.299663496	0.805255786	*
CL10035.Contig2_All	1986	77.73755704	106.6418887	0.453747102	0.970475256	*
CL10036.Contig2_All	1557	276.9425458	206.201481	-0.424696718	0.058853566	*
CL10036.Contig3_All	1511	283.0223944	124.179032	-1.185449304	0	Down
CL10037.Contig1_All	2310	390.6654957	460.0989744	0.235749701	0.233030042	*
CL10037.Contig2_All	2589	248.2453618	510.9461845	1.040007232	0.013290742	Up
CL10037.Contig3_All	2547	259.2133983	204.3484477	-0.342410636	0.489254382	*
CL10038.Contig1_All	1243	910.2452944	1017.443341	0.160543008	0.947368468	*
CL10038.Contig2_All	1106	868.8698328	971.5233982	0.161026561	0.952645465	*
CL10039.Contig10_All	925	178.7684511	148.1565936	-0.270190685	0.590172623	*
CL10039.Contig1_All	948	93.02563571	82.9290093	-0.164871932	0.897694627	*
CL10039.Contig2_All	1760	29.68162233	21.60200273	-0.450047672	1	*
CL10039.Contig3_All	5783	88.5500444	66.85623912	-0.402970163	0.986959884	*
CL10039.Contig4_All	1503	110.9911453	93.74089125	-0.242579128	0.827176212	*
CL10039.Contig5_All	1126	51.9006309	55.83634344	0.104542732	0.87415699	*
CL10039.Contig6_All	1001	43.54157775	32.29417013	-0.425783106	1	*
CL10039.Contig7_All	1484	70.18845605	43.64368066	-0.679656838	0.02058493	*
CL10039.Contig8_All	817	7.478896727	7.404704235	-0.013531785	0.75413977	*
CL10039.Contig9_All	956	139.4578896	98.19719666	-0.504048398	1	*
CL1004.Contig1_All	1013	7.20588255	16.86093019	1.175121417	0.445490645	*
CL1004.Contig2_All	1088	13.80325226	45.29781672	1.681136853	0.995485861	*
CL10040.Contig1_All	1572	55.68129686	14.08594736	-1.947834614	0.000198008	Down
CL10040.Contig2_All	3767	594.1610605	402.2471267	-0.562229949	0.001803042	*
CL10041.Contig1_All	1087	77.65548053	64.4809664	-0.266448493	1	*
CL10041.Contig2_All	3491	158.3772441	128.5567505	-0.299973402	0.714679083	*
CL10042.Contig2_All	587	21.51668143	14.12854649	-0.590861223	1	*
CL10043.Contig2_All	1044	91.61950203	117.7090558	0.359871612	1	*
CL10044.Contig1_All	917	75.71529953	100.6358016	0.408289115	1	*
CL10044.Contig2_All	999	81.20703669	88.39385255	0.121668576	0.977269961	*
CL10045.Contig1_All	729	9.613892299	14.44545863	0.564834007	0.696150953	*
CL10045.Contig2_All	804	91.55420162	101.0060532	0.141056546	0.97621324	*
CL10046.Contig1_All	2855	50.92549877	43.10842895	-0.238036331	0.836337199	*
CL10046.Contig2_All	3394	168.1459492	109.8352937	-0.612246615	0.553476432	*
CL10046.Contig3_All	4167	119.9185344	80.87652979	-0.565555005	0.349993861	*
CL10047.Contig1_All	1500	220.397275	176.6866564	-0.318156725	0.26444956	*
CL10048.Contig1_All	2337	402.2626707	485.2810338	0.270395588	0.38727926	*
CL10048.Contig2_All	2166	423.5308255	505.0898953	0.253815876	0.064146992	*
CL10049.Contig2_All	1458	9.425352171	26.33465944	1.437816199	0.999999998	*
CL10049.Contig3_All	1173	16.29429072	4.807114672	-1.667886655	1	*
CL10049.Contig4_All	444	6.806737997	9.422714285	0.443163106	1	*
CL1005.Contig1_All	267	9.480610007	13.04053977	0.441292968	0.902985815	*
CL1005.Contig2_All	3082	386.3723262	592.4292356	0.61604347	0.499506941	*
CL1005.Contig3_All	3258	218.9149466	89.71349732	-1.282545084	3.06E-05	Down
CL1005.Contig4_All	3241	201.1916552	460.4840491	1.192692947	1.90E-07	Up
CL10050.Contig1_All	1158	17.02798174	9.771561116	-0.772851561	0.646431714	*
CL10050.Contig3_All	1569	19.84468549	6.49145674	-1.545291996	0.372464062	*
CL10051.Contig2_All	2140	192.6513093	880.3491055	2.18934825	0.841187392	*
CL10052.Contig1_All	717	11.08867612	14.36364188	0.359943223	0.760021135	*
CL10052.Contig2_All	851	18.67142973	10.2722441	-0.833502724	0.632711271	*
CL10054.Contig1_All	1371	59.78205597	87.13999896	0.540097692	0.787636987	*
CL10054.Contig2_All	1183	120.5512251	58.85860445	-1.028481278	0.000330367	Down
CL10054.Contig3_All	1214	113.3088997	1.99621988	-5.528754696	0	Down
CL10054.Contig4_All	1672	89.71826184	187.9274498	1.062781939	0.000173375	Up
CL10055.Contig1_All	1012	1026.186593	1539.046213	0.584524156	2.53E-10	*
CL10056.Contig1_All	1178	33.89751703	20.52706075	-0.710903385	0.452709949	*
CL10056.Contig2_All	2210	165.6253508	201.5134617	0.282228085	0.507882996	*
CL10057.Contig1_All	1375	34.40679292	16.04062517	-1.078950355	0.238863731	*
CL10057.Contig2_All	1368	23.53604828	48.9273637	1.041088288	0.000195923	Up
CL10058.Contig1_All	2217	46.32596543	51.42201796	0.149133602	0.860815796	*
CL10058.Contig2_All	1794	91.54873828	64.82449271	-0.494977201	0.714817696	*
CL10058.Contig3_All	1879	265.2075027	223.6634712	-0.245319655	1	*
CL10058.Contig4_All	2037	177.787653	101.4219992	-0.806933489	1.26E-06	*
CL10058.Contig8_All	1739	4.645416872	56.86943376	3.487037842	1.13E-13	Up
CL10059.Contig2_All	609	11.21790636	21.50740743	0.911102297	1	*
CL10059.Contig3_All	623	7.462404556	9.373427993	0.311462213	1	*
CL1006.Contig1_All	3343	749.0143782	739.1566612	-0.019101221	0.965592324	*
CL1006.Contig2_All	3956	2076.685526	833.2380125	-1.316996885	6.11E-15	Down
CL10060.Contig2_All	1485	49.11740462	45.53629362	-0.108146308	1	*
CL10061.Contig1_All	1715	549.7608162	302.4266482	-0.861214944	0	*
CL10061.Contig2_All	1400	73.69892375	47.04316658	-0.642505905	0.043925484	*
CL10062.Contig4_All	837	11.88745836	4.235950999	-1.393144511	1	*
CL10063.Contig1_All	972	234.6913982	245.5128867	0.064907144	0.935440113	*
CL10063.Contig2_All	1602	754.7229262	925.2325555	0.293704048	0.753060516	*
CL10063.Contig3_All	1260	609.2856137	637.9271349	0.066223221	0.947515179	*
CL10063.Contig4_All	849	64.37056048	30.14061848	-1.08290639	0.001360772	Down
CL10064.Contig1_All	1193	521.6229798	576.6938707	0.144674678	0.916979176	*
CL10064.Contig2_All	907	18.62765981	14.98078619	-0.305745732	0.796579241	*
CL10064.Contig3_All	1011	17.31921735	17.97914292	0.052555656	0.822047561	*
CL10065.Contig2_All	945	28.97598613	6.760735425	-2.02611096	0.003691219	Down
CL10066.Contig1_All	1467	20.30053321	15.76187359	-0.355741522	0.765750011	*
CL10066.Contig2_All	1596	66.77191144	52.22091825	-0.351816421	0.738585876	*
CL10067.Contig1_All	2842	417.360196	480.8073705	0.203952601	0.885106028	*
CL10067.Contig2_All	2628	437.7828823	436.5224075	-0.004155381	0.957225922	*
CL10068.Contig1_All	1287	123.5675725	248.0749497	1.002739432	3.82E-10	Up
CL10068.Contig2_All	1093	181.3320166	276.4860688	0.607293554	1.67E-05	*
CL10068.Contig3_All	1316	143.3782127	149.7404007	0.062438131	0.923603232	*
CL10069.Contig1_All	1006	97.82562211	232.8304391	1.247004299	0.000594716	Up
CL10069.Contig2_All	1039	87.94248376	233.4739466	1.403858047	0.030045427	Up
CL1007.Contig1_All	1949	266.0566132	231.5390379	-0.20009995	1	*
CL1007.Contig2_All	1942	312.5322783	296.3426224	-0.076621137	0.93683344	*
CL1007.Contig3_All	2054	104.6718281	126.8275607	0.275872083	0.792280071	*
CL10070.Contig1_All	2344	438.0276665	565.6750321	0.36860377	0.999905981	*
CL10070.Contig2_All	2430	60.08671795	79.97988644	0.409813318	0.847674085	*
CL10070.Contig3_All	1156	166.4184862	207.3321627	0.316329118	0.615355889	*
CL10072.Contig1_All	954	104.72427	122.8390982	0.229226532	0.843704873	*
CL10073.Contig1_All	1224	237.9767825	304.4376849	0.354707424	1	*
CL10073.Contig2_All	1126	0	11.92134582	4.725525212	0.999574415	*
CL10074.Contig1_All	2030	211.4446812	285.3229018	0.431489518	0.999999978	*
CL10074.Contig2_All	1546	17.3106201	23.04575379	0.403355362	0.832645436	*
CL10076.Contig2_All	2713	106.5958008	90.99978211	-0.227134486	1	*
CL10076.Contig3_All	2882	108.7769979	71.69588425	-0.598216213	0.083921789	*
CL10077.Contig1_All	2092	575.3381545	601.2896571	0.063599352	0.953852385	*
CL10077.Contig2_All	1991	534.3065049	548.5499568	0.037922627	0.95710661	*
CL10078.Contig1_All	285	1.286452894	13.51981802	2.994854108	0.999999697	*
CL10078.Contig2_All	2221	1059.438343	1215.800226	0.19852458	0.864469217	*
CL10079.Contig2_All	1127	4.648307533	29.04254309	2.52798307	0.000124453	Up
CL1008.Contig2_All	775	10.95038957	3.019165686	-1.711142979	0.071872146	*
CL1008.Contig3_All	916	16.47067467	3.014131351	-2.28217608	0.000106991	Down
CL1008.Contig4_All	5025	189.4075132	1.114831224	-6.906121463	4.30E-11	Down
CL10080.Contig1_All	3107	333.9522614	400.4450091	0.261626751	0.702491701	*
CL10080.Contig2_All	3167	409.1559963	397.4578774	-0.041800479	1	*
CL10081.Contig1_All	1876	109.3570376	120.6097978	0.140726967	0.893475293	*
CL10081.Contig2_All	800	26.41407512	31.69783478	0.258881879	1	*
CL10082.Contig1_All	751	4.615039259	13.54227981	1.462666231	0.047250299	Up
CL10083.Contig1_All	1506	57.91602251	103.4433149	0.831703872	0.999999202	*
CL10083.Contig2_All	1469	63.15441226	141.3179429	1.156103639	5.84E-06	Up
CL10084.Contig2_All	1272	1160.194731	1082.392804	-0.100100978	0.808264085	*
CL10085.Contig2_All	2558	62.87089643	59.18323741	-0.086539228	1	*
CL10086.Contig1_All	1117	188.8626529	248.8684302	0.397185114	0.138958148	*
CL10086.Contig2_All	722	117.0395213	160.6946459	0.45576326	0.269323623	*
CL10087.Contig1_All	456	71.79729923	61.56586891	-0.220245922	0.85583897	*
CL10087.Contig2_All	482	54.782919	65.90106411	0.264511108	0.798258325	*
CL10088.Contig1_All	3347	260.8368292	375.8409061	0.526183122	2.66E-09	*
CL10088.Contig2_All	3214	274.328402	310.0470814	0.176300038	0.802430415	*
CL10089.Contig2_All	759	13.16002581	33.34626489	1.311035746	0.999999996	*
CL1009.Contig1_All	893	167.187843	197.8540941	0.242342232	0.703618293	*
CL1009.Contig2_All	902	187.8348697	185.2109166	-0.020244943	0.981395271	*
CL10090.Contig1_All	3690	342.6124176	268.8986508	-0.348975177	0.00310027	*
CL10090.Contig2_All	3664	319.5748937	296.5362516	-0.107781583	0.922814015	*
CL10091.Contig1_All	1078	19.50087351	25.60285833	0.384679872	0.757290285	*
CL10091.Contig3_All	2983	31.33684216	37.04590712	0.238176955	1	*
CL10091.Contig4_All	3611	47.67183701	89.2521078	0.898195776	0.99999931	*
CL10092.Contig1_All	1720	83.48155496	105.3016687	0.333330284	0.78283029	*
CL10092.Contig2_All	1516	97.75982857	112.9926937	0.207988264	0.916788501	*
CL10093.Contig1_All	1585	230.0111673	198.2039222	-0.214248048	0.726871631	*
CL10093.Contig2_All	1639	84.90562613	133.2398871	0.647220307	0.000100654	*
CL10093.Contig3_All	999	155.1472264	155.1491188	1.75E-05	1	*
CL10094.Contig1_All	757	22.00290676	228.6868348	3.350174463	0	Up
CL10094.Contig2_All	789	220.1143528	0.975983962	-7.254810098	0	Down
CL10094.Contig3_All	769	218.3201781	208.2509878	-0.067972834	0.923143909	*
CL10095.Contig1_All	2189	533.5838494	697.9155625	0.38703959	0.031005277	*
CL10095.Contig2_All	2094	656.3093288	658.910837	0.005703253	0.963283527	*
CL10096.Contig2_All	2091	519.2491225	285.3998187	-0.862377665	6.52E-14	*
CL10097.Contig1_All	3939	981.1072815	946.5438686	-0.051716396	0.972658504	*
CL10097.Contig2_All	4074	1116.618982	1066.546783	-0.066161342	0.970721161	*
CL10097.Contig3_All	2067	192.0726195	234.7401113	0.288774553	0.508756134	*
CL10098.Contig1_All	3347	248.2251355	21.59320146	-3.49476488	3.15E-07	Down
CL10098.Contig2_All	3573	539.9709716	175.7474898	-1.61678925	0.000461232	Down
CL10098.Contig3_All	3053	534.2796654	122.2783886	-2.123174883	0.001005908	Down
CL10099.Contig1_All	2073	629.7214018	646.580477	0.038088293	0.957298552	*
CL10099.Contig2_All	2113	632.536696	851.4254029	0.428456533	0.796946868	*
CL101.Contig1_All	2115	106.3282841	147.0455293	0.465984669	0.033072172	*
CL101.Contig2_All	2012	66.64644933	64.68391678	-0.042815578	0.8906547	*
CL101.Contig4_All	1027	30.40837062	39.76122539	0.3817374	0.75925557	*
CL1010.Contig1_All	1429	188.0198916	228.5473683	0.280972146	0.263985039	*
CL1010.Contig3_All	2843	159.9140193	274.7378573	0.778997601	0.008030272	*
CL1010.Contig4_All	2296	99.83360984	197.4632439	0.980652395	9.33E-07	*
CL1010.Contig5_All	3741	104.2441763	113.8069479	0.126079589	0.924492843	*
CL10101.Contig1_All	2495	27.83525564	41.09710607	0.554399822	1	*
CL10102.Contig1_All	2165	443.5883718	235.8320718	-0.910121878	2.59E-07	*
CL10102.Contig2_All	2132	861.0007258	1326.582115	0.623352344	0	*
CL10102.Contig3_All	1630	273.805181	143.1982386	-0.932891002	0.000363089	*
CL10104.Contig1_All	2230	444.5879251	611.3573738	0.459133031	0.074598791	*
CL10104.Contig2_All	3477	737.5916338	1000.045173	0.438930709	0.574960483	*
CL10106.Contig1_All	2093	6.044607828	5.85590377	-0.042417883	0.721298484	*
CL10106.Contig2_All	1602	73.31038964	32.21738771	-1.174544841	0.009490917	Down
CL10106.Contig4_All	1308	26.75218051	33.70479495	0.32816826	0.76939979	*
CL10106.Contig5_All	1650	51.45937095	31.65358282	-0.69294687	0.514648446	*
CL10106.Contig6_All	2173	42.12039723	18.41543661	-1.173325862	0.063229715	*
CL10106.Contig7_All	1738	7.843611606	8.408184319	0.094807952	0.748871879	*
CL10107.Contig1_All	2420	488.3062454	753.4179402	0.625177675	0	*
CL10107.Contig2_All	2390	505.1736994	0	-10.0764334	0	Down
CL10108.Contig1_All	2207	107.1430653	113.7890358	0.086456331	1	*
CL10108.Contig2_All	2134	114.1235806	124.588577	0.126079558	0.948233829	*
CL10108.Contig3_All	1977	219.7308229	255.5716152	0.217560003	1	*
CL10108.Contig4_All	1248	12.76348799	16.84988031	0.388279039	0.883650113	*
CL10108.Contig5_All	1229	14.66973244	22.09870844	0.576037131	1	*
CL10108.Contig6_All	1632	23.71655902	0	-5.690493763	4.32E-06	Down
CL10108.Contig7_All	1613	21.12824773	12.09476181	-0.781612064	0.621751992	*
CL10108.Contig8_All	2143	284.4434661	395.7307258	0.475710115	0.000858571	*
CL10108.Contig9_All	1520	35.79054431	13.71974892	-1.353656046	0.212511165	*
CL10109.Contig1_All	1207	47.4902396	50.53582872	0.088826289	0.88248373	*
CL10109.Contig2_All	1313	257.7379802	437.925808	0.763704292	2.92E-08	*
CL1011.Contig1_All	1123	87.54894539	217.1071053	1.305657249	1.37E-05	Up
CL1011.Contig2_All	1100	174.1436532	19.25760764	-3.145988014	0	Down
CL10110.Contig1_All	897	12.86734487	6.451182061	-0.94655052	0.500036159	*
CL10110.Contig2_All	2323	283.7827205	217.0439309	-0.386068984	0.097262074	*
CL10111.Contig1_All	3060	182.5450309	242.9629306	0.411565506	0.085199991	*
CL10111.Contig2_All	796	8.474397942	10.58014464	0.305060893	1	*
CL10111.Contig3_All	472	14.44503337	23.08137957	0.659104277	0.86272025	*
CL10112.Contig1_All	1281	135.2075652	181.7865686	0.425793215	0.015095094	*
CL10112.Contig2_All	1303	124.3757954	171.9147062	0.465489933	0.465102091	*
CL10113.Contig3_All	1068	37.10959721	33.77122251	-0.134221714	1	*
CL10115.Contig1_All	1160	54.38405838	50.95213676	-0.093211767	1	*
CL10115.Contig2_All	1057	38.3972115	25.39624027	-0.587514748	1	*
CL10116.Contig2_All	939	24.57196968	17.94893691	-0.443193237	0.698414453	*
CL10117.Contig1_All	646	67.10589004	70.68902266	0.074539903	1	*
CL10117.Contig2_All	707	77.16202854	72.26503306	-0.094003689	1	*
CL10119.Contig1_All	657	27.59811646	23.68943642	-0.216359499	0.846068505	*
CL10119.Contig2_All	986	12.16191786	8.446730323	-0.502567387	1	*
CL10119.Contig3_All	575	30.40431856	33.69338304	0.146051149	0.849890185	*
CL1012.Contig11_All	1912	11.89006509	8.857256564	-0.406225742	0.850360939	*
CL1012.Contig12_All	2013	48.15334201	36.55769309	-0.393060081	0.854338843	*
CL1012.Contig13_All	2488	25.27024477	23.764566	-0.086965408	0.840332743	*
CL1012.Contig1_All	1694	72.78268313	57.18701753	-0.34539439	1	*
CL1012.Contig2_All	1965	31.95345912	24.91463757	-0.353103191	0.768094109	*
CL1012.Contig3_All	1868	8.547877211	7.366754004	-0.202572385	0.746673619	*
CL1012.Contig4_All	1472	96.91131994	71.15260213	-0.44323912	0.440461059	*
CL1012.Contig5_All	1535	28.21068136	22.38985314	-0.327284797	0.873245765	*
CL1012.Contig6_All	1807	22.48123717	19.47129831	-0.202828607	0.791514477	*
CL1012.Contig8_All	2025	16.64512016	30.8416178	0.871491182	1	*
CL1012.Contig9_All	1878	60.96035004	44.53851949	-0.448767967	0.874396174	*
CL10120.Contig1_All	772	62.33413359	155.6258217	1.313523686	0.007655756	Up
CL10120.Contig2_All	557	14.11792276	22.74665453	0.670447715	0.624001939	*
CL10122.Contig1_All	2194	34.58500654	24.26901593	-0.502861376	0.601075932	*
CL10123.Contig1_All	1037	1023.070576	2608.08512	1.349684068	0.004383824	Up
CL10124.Contig1_All	2660	244.6276808	151.8881705	-0.685896014	6.40E-11	*
CL10124.Contig2_All	2807	249.4188948	191.5588013	-0.379967018	1	*
CL10125.Contig1_All	2291	2344.942328	2503.01223	0.094094707	0.95804656	*
CL10125.Contig2_All	1293	51.10928452	44.10950874	-0.21041846	0.894715743	*
CL10125.Contig3_All	1319	50.00731969	36.68872029	-0.441951791	0.802256419	*
CL10126.Contig1_All	2098	1369.319309	1268.975548	-0.109755633	1	*
CL10126.Contig2_All	2123	1371.841244	1301.025039	-0.07643801	1	*
CL10127.Contig1_All	2807	115.713182	113.9403754	-0.022183682	0.931774178	*
CL10127.Contig2_All	2630	156.9153528	136.2141293	-0.203457889	0.932859903	*
CL10128.Contig1_All	2154	28.92333502	129.4502461	2.144129449	3.27E-07	Up
CL10128.Contig2_All	2354	43.38746729	70.22882468	0.688884824	0.133422323	*
CL10128.Contig3_All	2197	408.7331396	245.3337123	-0.735314468	0.424002432	*
CL10129.Contig1_All	2198	57.91602251	119.1344216	1.034597148	0.00068449	Up
CL10129.Contig2_All	2098	163.0392279	22.46198666	-2.834030163	0	Down
CL10129.Contig3_All	2068	0	25.97775879	5.819442314	9.93E-11	Up
CL10129.Contig4_All	2065	3.738725698	51.22541614	3.619112887	0.033871452	Up
CL10129.Contig5_All	2098	2.230464402	75.27779776	4.810794905	0	Up
CL10129.Contig6_All	1830	0	29.38896621	5.994471585	7.09E-14	Up
CL10129.Contig7_All	1860	15.3263512	22.52232283	0.541609156	0.814050186	*
CL1013.Contig3_All	1104	4173.780255	9070.841082	1.119794299	1.11E-16	Up
CL1013.Contig4_All	1653	23.69932384	3.573573524	-2.579976253	0.169454224	*
CL10130.Contig1_All	1667	125.1507584	129.6274814	0.050518816	0.91491098	*
CL10130.Contig2_All	3412	340.4126148	277.7868608	-0.292859372	0.642841157	*
CL10130.Contig3_All	3558	131.7227548	111.0188769	-0.245746749	0.867812225	*
CL10131.Contig1_All	4316	342.4509801	263.9646965	-0.374966795	0.999999995	*
CL10131.Contig2_All	4433	401.0650195	374.5777719	-0.098451873	0.945445215	*
CL10133.Contig1_All	4225	1216.236711	463.1424236	-1.391993567	4.67E-05	Down
CL10133.Contig2_All	4347	447.6551329	271.6933621	-0.719432289	0.448927665	*
CL10134.Contig1_All	930	61.49137224	80.68951194	0.389400396	0.839299128	*
CL10134.Contig2_All	995	10.58856535	21.19447256	0.970274757	0.181503982	*
CL10135.Contig1_All	652	41.04215123	63.12698665	0.615445096	0.140206619	*
CL10135.Contig2_All	704	35.99469914	53.29712763	0.560245414	1	*
CL10137.Contig1_All	1168	30.13274971	33.50426828	0.150789093	0.842663287	*
CL10137.Contig2_All	2642	295.5737986	256.7565417	-0.202772362	1	*
CL10138.Contig1_All	877	65.09247965	67.04767833	0.042395953	0.89176459	*
CL10138.Contig2_All	2098	95.20799419	107.3392962	0.1722254	0.882071632	*
CL10139.Contig1_All	1243	16.60586137	3.10601677	-2.256071777	0.340443978	*
CL10139.Contig2_All	1305	33.65016014	29.2197026	-0.200672433	0.866570687	*
CL10139.Contig3_All	1185	14.47040672	3.903935846	-1.772609537	0.347356312	*
CL10139.Contig4_All	1241	42.4347838	65.61730161	0.623254498	0.610599204	*
CL1014.Contig3_All	1704	10.61200024	10.75356062	0.018314907	0.761295067	*
CL10140.Contig1_All	860	353.3286675	418.1640601	0.242762146	0.128837475	*
CL10140.Contig2_All	908	385.7982364	459.938337	0.253311927	0.387821853	*
CL10141.Contig2_All	2281	478.2054512	409.0168503	-0.225231555	1	*
CL10141.Contig3_All	1220	168.0864708	2723.918716	4.014642206	0	Up
CL10142.Contig1_All	5321	109.9340371	179.5358868	0.705259695	0.115304185	*
CL10142.Contig2_All	5702	233.2868187	301.9226596	0.371417036	0.007143516	*
CL10142.Contig3_All	1918	23.64328895	44.25917214	0.891434191	0.316103485	*
CL10142.Contig4_All	5805	81.18607407	226.0947933	1.472310667	5.30E-08	Up
CL10142.Contig5_All	5457	39.85635495	186.3483441	2.21188859	1.71E-05	Up
CL10142.Contig6_All	2337	8.794565835	107.8627506	3.547842809	0	Up
CL10142.Contig7_All	2186	34.89417965	226.1451366	2.679941677	0	Up
CL10143.Contig1_All	1128	89.12969969	87.14513256	-0.032314445	0.905577332	*
CL10143.Contig2_All	689	24.33193985	23.49926459	-0.049270731	0.842984054	*
CL10144.Contig1_All	894	57.59634775	49.38823329	-0.21987744	0.869135274	*
CL10144.Contig2_All	1013	49.28395518	55.11799251	0.159967205	1	*
CL10144.Contig3_All	3033	2509.870598	2696.732221	0.103580638	0.977901407	*
CL10147.Contig1_All	4928	525.6411012	529.5570142	0.010698434	1	*
CL10147.Contig2_All	3590	202.8512283	387.4184801	0.931886781	0.319150582	*
CL10147.Contig3_All	3607	295.3923117	0	-9.303234763	0	Down
CL10148.Contig1_All	1195	532.4465093	572.4940716	0.104535468	0.962555507	*
CL10148.Contig2_All	1190	545.2898514	577.4155335	0.082517736	0.963860163	*
CL10149.Contig1_All	563	402.5495022	567.2919544	0.494438279	0.871667078	*
CL10149.Contig2_All	766	817.1860317	614.3347589	-0.411366715	0.866195187	*
CL1015.Contig1_All	1621	36.97458566	44.12288307	0.252066783	0.858574004	*
CL1015.Contig3_All	2544	29.48064209	27.81171183	-0.082722287	0.975263447	*
CL1015.Contig4_All	1542	23.66122645	16.18081567	-0.535353755	0.757027048	*
CL1015.Contig5_All	1770	97.79400836	101.3082478	0.05069512	1	*
CL1015.Contig6_All	1711	29.6599167	29.22969543	-0.020749719	0.852677253	*
CL10150.Contig1_All	1770	161.0373054	152.4974424	-0.078375644	0.922025962	*
CL10151.Contig2_All	2429	35.1062294	37.49332653	0.093697108	1	*
CL10152.Contig2_All	1098	9.231523849	42.43463957	2.14504477	4.34E-09	Up
CL10153.Contig1_All	1492	287.6748544	319.8674441	0.152799037	0.857169652	*
CL10154.Contig1_All	1858	180.2019372	206.6164458	0.196862412	0.777193534	*
CL10154.Contig2_All	2001	202.3799578	162.4833423	-0.315956999	0.530424121	*
CL10155.Contig1_All	2323	850.2627787	714.982544	-0.249850508	0.217774594	*
CL10155.Contig2_All	2190	62.25110488	56.00110984	-0.151442288	0.892113852	*
CL10155.Contig3_All	2609	695.9609868	1217.053829	0.805899205	0	*
CL10156.Contig1_All	800	24.39992173	0	-5.730692964	6.45E-07	Down
CL10156.Contig2_All	1319	90.12657151	119.5580885	0.405850294	1	*
CL10157.Contig1_All	1911	120.1705112	132.1085338	0.136134575	0.904308193	*
CL10157.Contig2_All	1997	115.5915221	212.4631104	0.875520098	6.38E-05	*
CL10157.Contig3_All	1832	48.89964828	101.2176297	1.042473308	0.000759684	Up
CL10157.Contig4_All	549	16.99855633	23.49123419	0.455979635	0.774440174	*
CL10158.Contig2_All	508	146.888262	117.5594683	-0.320184959	1	*
CL10159.Contig1_All	1136	22.38460694	13.28676089	-0.732414701	0.539740415	*
CL10159.Contig2_All	1045	104.1930046	144.2144214	0.46716445	1	*
CL1016.Contig1_All	1461	318.8298086	455.3629362	0.513595768	0.622756256	*
CL1016.Contig2_All	2272	709.5034234	877.6187209	0.306602351	0.786743026	*
CL1016.Contig3_All	2039	366.713008	268.3200525	-0.450021979	0.035986735	*
CL10160.Contig1_All	1728	45.70289887	55.33264098	0.273296197	0.831908677	*
CL10160.Contig2_All	1785	143.4941917	145.9670542	0.024570929	0.927683231	*
CL10161.Contig1_All	905	24.77873125	7.612975129	-1.643457551	0.021256792	Down
CL10161.Contig2_All	853	23.75574308	5.666041541	-1.981457329	0.09872329	*
CL10161.Contig4_All	843	39.22686448	9.621588127	-1.976051912	0.112742135	*
CL10162.Contig1_All	1504	20.2287832	30.16480894	0.565664076	0.566640781	*
CL10162.Contig2_All	1710	30.77925116	39.95710317	0.371518914	0.722313507	*
CL10163.Contig1_All	4348	303.9817347	268.5920176	-0.17827584	0.917820772	*
CL10165.Contig1_All	1507	262.1881641	248.6776626	-0.076185892	1	*
CL10165.Contig2_All	1843	31.88364757	55.23835526	0.783996924	0.227722453	*
CL10167.Contig1_All	1557	3746.218014	4382.634229	0.226337231	0.07655468	*
CL10168.Contig1_All	1667	80.01778189	71.51443786	-0.161088326	1	*
CL10168.Contig2_All	1971	48.06114818	75.46360687	0.645845664	1	*
CL10169.Contig2_All	1738	166.4706442	110.0967523	-0.594425056	0.999999932	*
CL1017.Contig1_All	1534	268.2867189	323.6359376	0.270166177	0.227461127	*
CL1017.Contig2_All	1398	286.4468339	296.6820956	0.050569232	1	*
CL10170.Contig1_All	3029	294.7084541	307.6647361	0.061974255	0.938410661	*
CL10170.Contig2_All	3202	30.54309824	84.09206976	1.447182783	0.008988744	Up
CL10170.Contig3_All	3028	67.13407931	108.2797302	0.685843251	0.726091509	*
CL10171.Contig1_All	1313	30.93963607	28.67972615	-0.107730911	0.838430096	*
CL10172.Contig1_All	1201	15.60130383	11.29518991	-0.450017866	1	*
CL10172.Contig2_All	1962	22.77247278	28.82526058	0.333925378	1	*
CL10173.Contig1_All	2037	1358.99019	1622.911317	0.255968301	9.48E-06	*
CL10174.Contig1_All	1330	78.06851052	457.4235454	2.543565789	0	Up
CL10174.Contig2_All	1363	355.4251323	164.7384102	-1.107172971	1.72E-10	Down
CL10174.Contig3_All	1234	336.3340885	488.07724	0.536590666	8.03E-05	*
CL10175.Contig1_All	2192	24.11802637	62.01321248	1.345572795	7.70E-05	Up
CL10175.Contig2_All	1992	69.63943663	12.76953241	-2.404905767	0.000103072	Down
CL10175.Contig3_All	1658	88.21028448	100.1070267	0.181618757	0.883031555	*
CL10175.Contig4_All	2273	27.7089908	55.16418348	0.981394324	0.752640491	*
CL10175.Contig5_All	2410	50.13069387	0	-6.755497987	0	Down
CL10175.Contig6_All	1613	368.6423627	601.4323065	0.705471839	4.19E-07	*
CL10175.Contig7_All	1854	13.53083162	59.21434878	2.091973353	0.09742647	*
CL10175.Contig8_All	1958	149.197244	65.00020973	-1.192868941	0.000390236	Down
CL10176.Contig1_All	292	11.29110169	11.19827015	-0.011434162	0.915451519	*
CL10176.Contig2_All	1765	61.37672977	43.88652028	-0.479566656	0.339479863	*
CL10176.Contig4_All	1563	15.38499282	8.354844904	-0.845416839	0.393934771	*
CL10176.Contig6_All	581	529.444728	772.91712	0.545431961	0.000166431	*
CL10176.Contig7_All	2273	647.2109719	894.7228942	0.466916265	6.47E-08	*
CL10177.Contig1_All	1636	151.2115319	169.4437225	0.163758656	0.916410552	*
CL10177.Contig2_All	1393	77.72487368	0.640587305	-6.139843777	3.20E-05	Down
CL10179.Contig1_All	3034	157.3947509	95.39665672	-0.719598029	2.78E-05	*
CL10179.Contig2_All	3699	434.4908799	375.9760857	-0.208443264	0.925830311	*
CL1018.Contig1_All	1906	183.1076602	212.1097429	0.211615431	0.765459405	*
CL1018.Contig2_All	2165	26.26690738	44.52034458	0.750819791	0.736638047	*
CL1018.Contig3_All	1715	45.45215819	42.65633722	-0.090624694	0.888904387	*
CL1018.Contig4_All	1794	15.2270395	11.63833079	-0.374538508	0.73595389	*
CL1018.Contig5_All	1744	85.11636502	93.3022497	0.131782555	0.891314728	*
CL1018.Contig6_All	1607	77.46764272	74.64293983	-0.053260008	0.887792824	*
CL1018.Contig7_All	593	97.58154021	107.3244794	0.136673342	0.90433645	*
CL10180.Contig1_All	1139	565.8902582	398.8762292	-0.504081742	0.705833177	*
CL10180.Contig2_All	1170	517.1674869	372.7652299	-0.471858752	0.714715496	*
CL10181.Contig1_All	1076	4.947647264	15.67734695	1.57585769	0.054536676	*
CL10181.Contig2_All	775	21.81457583	43.88215757	0.993013193	1	*
CL10182.Contig1_All	2646	180.7456428	254.6814253	0.493650101	4.47E-06	*
CL10182.Contig2_All	2818	353.9103533	221.1977556	-0.676903813	0.007499008	*
CL10184.Contig11_All	458	9.055139901	31.23802225	1.735214687	2.02E-05	Up
CL10184.Contig12_All	1493	227.287251	0.715045271	-7.588457873	0	Down
CL10184.Contig13_All	1938	62.7777504	3.158012949	-4.124395889	0	Down
CL10184.Contig14_All	2937	96.50089668	10.31987756	-3.168074041	0	Down
CL10184.Contig16_All	540	0.906691174	23.03209328	4.095179677	0.011286472	Up
CL10184.Contig1_All	2701	27.23484691	43.77245926	0.675326062	1	*
CL10184.Contig3_All	2766	41.41285663	65.42607273	0.653853842	0.142589341	*
CL10184.Contig4_All	1994	50.26962302	4.792011667	-3.269841551	1.58E-14	Down
CL10184.Contig5_All	2660	38.23383553	38.26307787	0.001089651	0.931298378	*
CL10184.Contig7_All	2310	14.67406843	4.374798261	-1.644586449	0.113786501	*
CL10184.Contig8_All	1544	13.84751531	22.67490645	0.692978498	1	*
CL10185.Contig1_All	617	24.43868739	31.13335827	0.343449597	0.819644794	*
CL10185.Contig2_All	1165	34.6067869	28.81586353	-0.260325902	0.851311463	*
CL10185.Contig3_All	1212	12.16741526	20.22788565	0.711857076	0.627206734	*
CL10187.Contig1_All	691	26.11329006	44.51094753	0.758831873	0.539744865	*
CL10187.Contig2_All	654	33.54358774	36.88121656	0.135050446	0.847924074	*
CL10188.Contig1_All	1983	103.2236878	232.488962	1.167760796	0.844748168	*
CL10188.Contig2_All	1911	45.4636461	125.4373766	1.454773293	0.624735288	*
CL10189.Contig1_All	1442	45.45042893	96.75869028	1.082273971	7.33E-07	Up
CL10189.Contig2_All	1310	45.27432891	42.93937568	-0.07558909	0.900424515	*
CL10189.Contig3_All	1476	97.87203282	75.876843	-0.365246814	0.528140319	*
CL10189.Contig4_All	2352	33.34116217	17.8194867	-0.886546183	0.312845611	*
CL10189.Contig5_All	1059	79.29420819	39.97153455	-0.979933487	0.000423728	*
CL1019.Contig1_All	2365	71.51762626	87.06406327	0.282101605	0.809816853	*
CL1019.Contig2_All	2299	51.53718621	81.82620917	0.662132236	0.184302309	*
CL1019.Contig3_All	2546	39.96362129	38.30433376	-0.060456006	0.85298676	*
CL1019.Contig4_All	548	19.33453214	23.24268862	0.259848908	0.910390127	*
CL10190.Contig2_All	6205	187.4456332	173.4211351	-0.111901753	0.9154049	*
CL10190.Contig3_All	6342	159.9866808	131.2081407	-0.285171307	0.626823887	*
CL10191.Contig1_All	1636	190.4857999	225.1338365	0.240554821	0.630386192	*
CL10191.Contig2_All	869	5.026623923	38.15676106	2.813363303	1.64E-05	Up
CL10192.Contig1_All	3750	217.6400904	186.9392244	-0.218866379	1	*
CL10192.Contig2_All	1204	10.98626457	16.4326669	0.561182717	1	*
CL10192.Contig3_All	3770	152.4369863	130.1160809	-0.227655919	1	*
CL10193.Contig1_All	3734	773.5629387	659.8866865	-0.229150008	0.999999999	*
CL10193.Contig2_All	1299	299.820564	285.6455958	-0.069761405	0.979918767	*
CL10194.Contig1_All	1256	143.7957198	320.378295	1.153172083	4.60E-08	Up
CL10194.Contig2_All	1281	479.4884539	214.0770476	-1.161621761	0	Down
CL10195.Contig1_All	913	806.3683376	6989.235787	3.11488286	0	Up
CL10195.Contig2_All	727	347.5595377	3145.779134	3.176357481	0	Up
CL10196.Contig1_All	1400	24.31763601	61.33177814	1.318086534	0.623576875	*
CL10196.Contig2_All	1372	47.49246199	27.89257078	-0.75795252	0.798489154	*
CL10196.Contig3_All	1345	10.62415642	46.18460174	2.072386832	0.344750585	*
CL10196.Contig4_All	1427	71.63856885	48.29509298	-0.564338077	0.844060974	*
CL10197.Contig1_All	1119	51.88868392	45.76199197	-0.179543477	1	*
CL10197.Contig2_All	1393	58.26685195	52.54451757	-0.14788294	1	*
CL10198.Contig2_All	1253	293.5786437	332.8690758	0.180936589	1	*
CL102.Contig2_All	2225	159.2335066	220.9858695	0.471627499	0.416278607	*
CL1020.Contig1_All	1888	361.3308923	215.0464203	-0.747402744	0.018953588	*
CL1020.Contig2_All	1220	64.01084986	24.97969848	-1.341280151	0.057279958	*
CL1020.Contig3_All	1163	874.4335226	755.5533169	-0.210693645	0.02459763	*
CL1020.Contig4_All	1171	1030.32703	875.5171482	-0.234779094	0.023590024	*
CL10200.Contig1_All	2274	42.78899703	42.48663575	-0.010119603	0.894550052	*
CL10200.Contig2_All	2365	72.71932117	36.5750447	-0.982385073	0.999999807	*
CL10201.Contig1_All	3580	1042.098217	1111.805452	0.093372474	0.981646394	*
CL10201.Contig2_All	1244	467.5222347	361.3787089	-0.371099495	0.752675532	*
CL10201.Contig3_All	3473	724.9613684	356.8405108	-1.021664237	0	Down
CL10202.Contig1_All	1827	107.269121	166.7803011	0.634474656	0.999999063	*
CL10202.Contig2_All	1794	71.21750947	115.5880346	0.695065721	0.000483711	*
CL10202.Contig3_All	1895	58.29839096	77.43165901	0.406623837	0.562408216	*
CL10203.Contig1_All	1846	40.29344743	50.70299541	0.328118776	0.876068543	*
CL10203.Contig2_All	1869	47.08936579	45.77079325	-0.04056479	0.868757472	*
CL10204.Contig1_All	1523	206.125451	338.0452505	0.712416938	5.28E-14	*
CL10204.Contig2_All	1541	252.2326332	323.5706429	0.3587362	0.252701075	*
CL10205.Contig1_All	829	150.0693967	117.3521552	-0.353534742	0.41683061	*
CL10205.Contig2_All	932	40.01366567	115.4636188	1.517926322	3.14E-11	Up
CL10206.Contig1_All	1446	454.4716379	522.5656281	0.201228439	0.928135828	*
CL10206.Contig2_All	1396	327.5514953	123.4929019	-1.403894152	6.87E-09	Down
CL10207.Contig1_All	1170	61.73450193	55.59853816	-0.149831827	0.880830475	*
CL10207.Contig3_All	1239	53.13182596	36.30607561	-0.543535408	0.432218559	*
CL10207.Contig4_All	1677	252.4869478	238.0045231	-0.085057303	0.950271511	*
CL10207.Contig5_All	1636	413.7891416	413.4590864	-0.00114991	0.956275654	*
CL10208.Contig1_All	1774	582.3366479	452.174951	-0.364638674	0.999883722	*
CL10208.Contig2_All	1781	607.05586	480.9546164	-0.335636958	7.95E-05	*
CL10209.Contig1_All	2291	87.69533606	43.27582939	-1.011094125	0.000659187	Down
CL10209.Contig2_All	2377	173.8942831	119.9691346	-0.533806557	0.088212795	*
CL10209.Contig3_All	3108	92.51016011	93.05272291	0.008394176	0.903242124	*
CL1021.Contig10_All	340	20.37140575	43.80266526	1.087025516	0.999999997	*
CL1021.Contig11_All	2710	755.9186969	1525.771273	1.012784961	1.30E-13	Up
CL1021.Contig12_All	2158	397.344199	678.8144861	0.771923673	0.022453004	*
CL1021.Contig13_All	1040	40.03565523	70.83027021	0.81581018	0.195617182	*
CL1021.Contig14_All	2316	67.01951158	115.3658695	0.779361915	0.784875503	*
CL1021.Contig15_All	2112	46.10898615	96.21442696	1.053631405	0.997511025	*
CL1021.Contig16_All	2198	127.3691671	249.2228485	0.965833889	9.11E-09	*
CL1021.Contig17_All	1570	49.76951225	115.0407752	1.201160481	1.57E-10	Up
CL1021.Contig18_All	2705	1489.550871	2680.406198	0.847372785	7.05E-10	*
CL1021.Contig1_All	2400	288.8554049	675.3575256	1.223966919	0.101169456	*
CL1021.Contig2_All	1206	83.02694337	12.62565081	-2.672792516	6.21E-08	Down
CL1021.Contig3_All	2733	780.9310084	1382.429731	0.823562889	9.43E-11	*
CL1021.Contig4_All	2142	237.3266134	385.931359	0.70037594	3.81E-07	*
CL1021.Contig5_All	2129	88.08059517	50.0090687	-0.810837463	6.66E-05	*
CL1021.Contig6_All	1413	62.95769328	72.06479257	0.193565123	1	*
CL1021.Contig7_All	1593	175.6337678	226.3259114	0.364971948	0.450827391	*
CL1021.Contig8_All	1415	247.0323001	464.690687	0.910291846	0.256937033	*
CL1021.Contig9_All	2408	164.1844288	293.4431126	0.835954915	2.91E-06	*
CL10211.Contig1_All	1512	37.32136303	35.49643503	-0.071408657	1	*
CL10211.Contig2_All	1478	41.19605249	45.4410267	0.139973679	0.887647798	*
CL10213.Contig1_All	654	10.40263195	12.5639714	0.261612683	0.982727404	*
CL10213.Contig3_All	1517	21.73105398	30.92741183	0.500049618	0.696969003	*
CL10214.Contig1_All	3002	1704.840842	2306.759208	0.43612697	0.879920186	*
CL10214.Contig2_All	1976	1213.042736	1536.733771	0.341119593	0.935935115	*
CL10215.Contig1_All	1448	1023.804119	392.1341066	-1.383458524	0	Down
CL10215.Contig2_All	1849	842.397385	1142.006863	0.438788143	1.20E-06	*
CL10216.Contig1_All	2358	818.8203571	603.1257595	-0.440793227	4.45E-08	*
CL10216.Contig3_All	12260	2221.405701	1513.925208	-0.553036871	2.18E-07	*
CL10217.Contig3_All	2440	250.3012993	264.528478	0.079612354	0.922696323	*
CL10217.Contig4_All	3088	95.15696356	112.1090564	0.235452927	0.938454407	*
CL10217.Contig5_All	1145	25.4152989	25.25003422	-0.00924102	0.835768031	*
CL10217.Contig6_All	3781	207.1994698	271.6159315	0.389776004	0.024073936	*
CL10218.Contig1_All	4035	410.3484257	172.4715143	-1.248224821	0	Down
CL10218.Contig2_All	3958	163.6026259	299.7778334	0.871826013	9.60E-11	*
CL10218.Contig3_All	790	115.9816103	101.8358311	-0.186845106	1	*
CL10219.Contig1_All	1744	800.5783066	2311.139579	1.52893859	0.031340639	Up
CL1022.Contig1_All	1430	279.1184547	217.0692371	-0.362031633	0.487287761	*
CL1022.Contig2_All	1342	293.8269528	239.7746357	-0.292770249	0.689394224	*
CL10220.Contig2_All	2154	548.7213358	530.5093214	-0.04865334	0.95413166	*
CL10220.Contig4_All	1426	45.36479348	44.71764143	-0.020515677	0.97967609	*
CL10220.Contig5_All	1920	134.5173602	134.9531154	0.004649748	0.918198393	*
CL10220.Contig6_All	1904	186.4616947	214.5274631	0.201810136	0.760156301	*
CL10220.Contig7_All	2276	26.6289408	51.02457987	0.926226724	0.214129902	*
CL10220.Contig8_All	2526	89.45779656	142.1826516	0.665677553	0.000198548	*
CL10221.Contig2_All	537	46.1702345	49.67832093	0.10463001	0.959130353	*
CL10222.Contig1_All	1985	23.42553261	19.16804667	-0.283111595	0.801236878	*
CL10222.Contig2_All	1954	26.74717625	30.71885475	0.196524582	0.834269393	*
CL10223.Contig1_All	2256	325.309133	270.8837449	-0.263720879	1	*
CL10223.Contig2_All	2224	307.8418961	272.8693004	-0.173698664	1	*
CL10224.Contig1_All	2346	152.1931883	188.4792408	0.30764956	0.926557227	*
CL10224.Contig2_All	2437	315.4037809	261.9541273	-0.267449395	0.917350725	*
CL10224.Contig3_All	2312	245.8151807	211.9725719	-0.213258497	0.683199936	*
CL10225.Contig1_All	1958	440.8526836	347.830186	-0.341504134	0.010468482	*
CL10225.Contig2_All	1068	232.7127355	170.8536523	-0.444740412	0.008039069	*
CL10226.Contig2_All	728	10.66465135	6.329090633	-0.711782246	1	*
CL10227.Contig1_All	3590	1297.97004	875.1118494	-0.568466348	0.896625892	*
CL10227.Contig2_All	3502	1230.179586	844.5319646	-0.542394331	0.884370442	*
CL10228.Contig10_All	1267	32.76951059	17.60723853	-0.878786319	0.619750645	*
CL10228.Contig2_All	2285	37.88300609	21.18207944	-0.824883079	1	*
CL10228.Contig3_All	2069	170.0051146	190.3255464	0.162467863	0.904059218	*
CL10228.Contig4_All	1176	36.9799079	49.81107681	0.42506998	0.832226917	*
CL10228.Contig5_All	1390	21.73394464	12.48951343	-0.776882735	0.409114311	*
CL10228.Contig7_All	2024	208.610499	192.3201134	-0.117028423	0.956199185	*
CL10228.Contig8_All	2071	7.857990176	7.851452032	-0.001133307	0.741521283	*
CL10228.Contig9_All	2180	52.6409807	41.24767483	-0.348363949	0.993036044	*
CL10229.Contig1_All	1555	425.9508569	382.8441191	-0.153751507	0.908811595	*
CL10229.Contig2_All	1796	408.1787913	406.6579714	-0.005379145	0.951118951	*
CL1023.Contig1_All	2099	149.5728449	135.2612263	-0.14462357	0.879873571	*
CL1023.Contig2_All	2504	111.3850764	73.00525001	-0.606311844	0.154159015	*
CL1023.Contig3_All	2076	228.4666724	173.5269906	-0.395889587	1	*
CL1023.Contig4_All	1970	73.58407209	94.41940537	0.357675172	1	*
CL1023.Contig5_All	2092	190.9263169	159.6385739	-0.257514989	0.591377753	*
CL1023.Contig6_All	1988	45.94997184	73.72231013	0.676543664	0.701620459	*
CL1023.Contig7_All	1529	55.67505646	64.48075606	0.210193204	0.860421294	*
CL1023.Contig8_All	763	17.25528753	16.18683121	-0.08970388	0.799217435	*
CL1023.Contig9_All	1619	24.76269815	17.56771131	-0.484316708	0.862442784	*
CL10230.Contig1_All	717	47.72854017	22.66251333	-1.05912221	0.999999993	*
CL10230.Contig2_All	798	34.81143486	30.2358854	-0.200404323	0.8916057	*
CL10231.Contig2_All	3061	196.1757761	161.0875109	-0.283554065	0.699079214	*
CL10232.Contig1_All	727	546.7826749	515.1561929	-0.085881822	1	*
CL10233.Contig1_All	3179	358.3499692	358.7008795	0.00141021	0.948351017	*
CL10233.Contig3_All	3274	374.1323773	325.3762297	-0.201169726	0.791520862	*
CL10234.Contig1_All	1195	44.7950463	11.29751436	-1.943741061	1.48E-08	Down
CL10234.Contig2_All	2109	131.7090445	89.35465767	-0.557318727	0.025456393	*
CL10235.Contig1_All	2271	1410.299676	809.2973964	-0.800904291	0	*
CL10235.Contig2_All	2305	605.3972307	475.619282	-0.347770623	0.711500086	*
CL10235.Contig3_All	3004	22.51066258	330.47717	3.848207303	0	Up
CL10235.Contig4_All	3038	418.3362804	586.3846549	0.486721827	1.22E-06	*
CL10235.Contig5_All	1052	536.9033113	559.4008578	0.059169598	0.949274346	*
CL10235.Contig6_All	1018	590.1818393	440.5273053	-0.421539542	0.363621673	*
CL10236.Contig1_All	1581	223.0953847	243.6761127	0.127048897	0.951294371	*
CL10236.Contig2_All	1993	42.10873418	40.91798412	-0.040922726	0.963549919	*
CL10237.Contig1_All	2753	571.7605956	646.6035642	0.177333594	0.954310285	*
CL10239.Contig2_All	971	458.1067093	389.6084636	-0.233399668	0.548106274	*
CL1024.Contig1_All	2144	185.0006875	336.7887339	0.862670521	4.49E-10	*
CL1024.Contig2_All	960	19.48004535	18.14984902	-0.099559377	0.80033785	*
CL10241.Contig1_All	2575	171.1541584	166.8891175	-0.036305859	0.924339251	*
CL10241.Contig2_All	2852	133.9490584	117.7480397	-0.185289984	0.901001968	*
CL10241.Contig3_All	2528	45.85757719	24.42529064	-0.896043658	0.353969669	*
CL10241.Contig4_All	2555	39.47884129	49.44751241	0.321404563	0.813667812	*
CL10242.Contig10_All	1854	28.69768375	37.59964334	0.384289764	1	*
CL10242.Contig11_All	2217	89.54025742	3.243211202	-4.599979407	0	Down
CL10242.Contig13_All	2158	20.08566753	14.56019128	-0.451716434	1	*
CL10242.Contig14_All	2988	13.21672898	31.48385793	1.223314211	0.001707964	Up
CL10242.Contig15_All	2126	65.31428805	488.2187213	2.893132905	0	Up
CL10242.Contig16_All	1939	23.54443633	51.21743817	1.105966078	0.999999958	*
CL10242.Contig1_All	2276	19.64631198	6.505502688	-1.528224958	0.104308653	*
CL10242.Contig2_All	2231	27.71991084	350.7932265	3.63938123	0	Up
CL10242.Contig3_All	2786	38.17780063	48.04935655	0.32818693	0.763037048	*
CL10242.Contig4_All	2343	37.67768986	114.2901042	1.588996226	2.50E-13	Up
CL10242.Contig5_All	1663	21.9820786	14.26739375	-0.607424418	1	*
CL10242.Contig6_All	2730	239.6427132	138.4437917	-0.789529344	0.000795299	*
CL10242.Contig7_All	2249	22.31757726	135.25955	2.574504373	0	Up
CL10242.Contig8_All	2392	107.7333567	0	-7.852039805	0	Down
CL10242.Contig9_All	1290	9.393529227	32.55841448	1.743705142	0.003006959	Up
CL10244.Contig1_All	2255	107.7106989	91.4092513	-0.235636114	0.861643622	*
CL10244.Contig2_All	2068	49.62871937	56.62388425	0.18856845	0.84656446	*
CL10244.Contig3_All	2510	79.93496237	78.91374573	-0.018441295	0.895963408	*
CL10246.Contig1_All	1424	15.68260329	54.43741671	1.765340815	0.017476922	Up
CL10246.Contig2_All	1462	294.5964781	566.3908662	0.941958606	0.006379786	*
CL10246.Contig3_All	1483	246.295584	291.9057069	0.244683787	0.868312328	*
CL10246.Contig4_All	1478	62.01329743	289.5948234	2.214863449	3.80E-14	Up
CL10247.Contig1_All	1417	15.38904488	4.871503969	-1.570290557	1	*
CL10247.Contig2_All	1531	136.0273848	168.0635899	0.304166241	0.615220231	*
CL10248.Contig1_All	1978	76.05435713	67.91163953	-0.162313798	0.991139763	*
CL10248.Contig2_All	3282	80.04150072	36.88023535	-1.10811252	0.999927563	*
CL10248.Contig3_All	3524	40.11463189	79.9772524	0.98713937	0.999997364	*
CL10248.Contig4_All	3415	35.5160848	46.63098751	0.388334137	0.702448838	*
CL10248.Contig5_All	1257	18.07729546	14.17550833	-0.340785565	1	*
CL10249.Contig1_All	2292	92.63438608	74.64435891	-0.309766681	0.809323963	*
CL10249.Contig2_All	1329	176.4627184	242.1167822	0.455303816	0.002657224	*
CL10249.Contig3_All	2617	71.90636957	55.23233972	-0.377790893	1	*
CL10249.Contig5_All	2399	93.64563646	63.77268413	-0.550914301	0.424912474	*
CL10249.Contig6_All	840	50.27202055	73.50660461	0.543903198	0.10529921	*
CL10249.Contig8_All	1829	70.12576237	47.09178125	-0.569795555	0.500520839	*
CL10250.Contig1_All	1084	12.8867277	7.948371786	-0.666060501	0.778989303	*
CL10251.Contig2_All	1453	17.57524623	12.12158632	-0.519217269	0.99746026	*
CL10252.Contig1_All	3097	314.3177297	382.1455725	0.281517659	0.556130563	*
CL10252.Contig2_All	3121	211.1182048	201.7652777	-0.065225056	0.948951437	*
CL10252.Contig3_All	1674	139.9465125	149.5359554	0.095308286	0.921996732	*
CL10253.Contig1_All	1544	39.60398541	0.789503237	-4.993614308	4.11E-05	Down
CL10253.Contig2_All	522	16.72670355	15.33962585	-0.121341248	0.863150685	*
CL10253.Contig3_All	1556	20.41616193	71.69175528	1.788769925	0.003417464	Up
CL10254.Contig2_All	812	1.549917621	40.32833594	4.337289004	3.09E-14	Up
CL10255.Contig1_All	750	141.8490228	233.4602275	0.716956487	0.004281013	*
CL10255.Contig2_All	730	264.643746	219.9356613	-0.266452058	1	*
CL10256.Contig1_All	4619	784.075809	772.2665985	-0.021881006	0.969471558	*
CL10256.Contig2_All	775	53.61932148	55.47148824	0.048576327	0.883540425	*
CL10256.Contig3_All	4050	584.4414476	571.6492079	-0.031902537	0.962813422	*
CL10257.Contig1_All	1522	21.76287692	0	-5.56897402	0.000185601	Down
CL10259.Contig1_All	802	76.42949893	8.363260744	-3.122200376	0	Down
CL10259.Contig2_All	875	137.8561386	196.160104	0.507415639	0.791883023	*
CL1026.Contig10_All	1566	5.516233043	11.27572419	0.972614946	0.605519455	*
CL1026.Contig11_All	1092	15.58741839	9.365683771	-0.707238708	0.626845264	*
CL1026.Contig12_All	1785	68.75755094	65.00555366	-0.080391974	0.937126598	*
CL1026.Contig13_All	1643	11.03052763	1.904334461	-2.276919669	0.001743341	Down
CL1026.Contig14_All	1700	13.65368699	23.1156387	0.739861132	0.573142444	*
CL1026.Contig15_All	1728	60.44949437	46.30633114	-0.381137352	0.709494671	*
CL1026.Contig16_All	1692	49.28846632	74.70296641	0.595288472	0.595146197	*
CL1026.Contig17_All	4074	80.92504093	33.18872278	-1.274002924	0.042638846	Down
CL1026.Contig19_All	1716	33.30102591	40.20459168	0.268354103	0.850212925	*
CL1026.Contig1_All	1705	120.2612256	134.092051	0.156474815	0.879086315	*
CL1026.Contig20_All	1655	8.513163606	37.51715497	2.080423272	0.000267699	Up
CL1026.Contig22_All	3125	23.75119789	16.89684215	-0.479974474	1	*
CL1026.Contig23_All	1872	19.98064925	29.28905039	0.541219116	0.595616054	*
CL1026.Contig24_All	1247	9.468169895	29.34548513	1.585173171	0.053766617	*
CL1026.Contig25_All	2358	9.835491504	8.998428275	-0.122237351	0.764276343	*
CL1026.Contig26_All	761	29.22461321	51.35132694	0.803379754	0.620128344	*
CL1026.Contig27_All	1585	23.62129939	78.88248267	1.719833589	0.000840451	Up
CL1026.Contig28_All	3843	78.72967447	72.75835727	-0.113094577	0.90930355	*
CL1026.Contig29_All	2646	37.62909081	18.39026493	-1.01447187	0.245378715	*
CL1026.Contig2_All	1682	74.83444079	74.10526441	-0.014038073	1	*
CL1026.Contig30_All	3441	70.32378559	48.94698111	-0.518630733	0.906097809	*
CL1026.Contig31_All	3223	73.96796061	62.10375467	-0.250487063	0.811722879	*
CL1026.Contig32_All	1214	16.88081401	4.461649345	-1.815214936	0.999999999	*
CL1026.Contig33_All	1566	40.61523579	30.73191949	-0.397004049	1	*
CL1026.Contig3_All	1724	58.27400387	128.5110732	1.134668461	0.165092581	*
CL1026.Contig4_All	2313	65.23964739	59.66011537	-0.128020915	0.876160022	*
CL1026.Contig5_All	4044	86.91255287	122.0658075	0.487794235	0.588858997	*
CL1026.Contig6_All	819	9.785731059	14.04672974	0.501355897	0.759396062	*
CL1026.Contig8_All	1222	10.10156296	5.69790038	-0.777501913	0.617690615	*
CL1026.Contig9_All	3233	234.1873442	238.055456	0.023587797	0.936209501	*
CL10260.Contig1_All	3366	3412.193839	3008.163558	-0.181790005	0.961632296	*
CL10260.Contig2_All	3246	1136.2415	1188.957986	0.06540188	0.953086103	*
CL10261.Contig1_All	2554	56.66428322	62.94321581	0.150431074	1	*
CL10261.Contig2_All	2506	102.2059538	99.39722614	-0.040015811	0.98801289	*
CL10262.Contig1_All	3397	34.44862439	16.88909793	-1.008375335	0.483165998	*
CL10262.Contig2_All	3636	61.76360936	10.03985859	-2.566143366	0.000260639	Down
CL10262.Contig3_All	3703	117.9101623	154.520253	0.388755012	0.328164602	*
CL10262.Contig4_All	3722	146.0753104	102.2316398	-0.512894683	1	*
CL10263.Contig1_All	1866	92.97559133	112.8419146	0.278105632	1	*
CL10263.Contig2_All	1797	80.97257898	42.37120807	-0.926811042	0.08738336	*
CL10264.Contig1_All	1510	18.8009439	26.98154847	0.510497975	0.780922715	*
CL10264.Contig2_All	2979	125.4311744	86.02962972	-0.541534694	0.002662578	*
CL10265.Contig1_All	2549	213.0890814	416.8794281	0.966626117	0	*
CL10265.Contig2_All	2628	463.6874317	373.8882079	-0.310196091	0.011529412	*
CL10266.Contig1_All	644	35.95188142	31.1910604	-0.202105933	1	*
CL10266.Contig2_All	1866	86.98606619	73.49090584	-0.241800646	0.84588487	*
CL10266.Contig3_All	3122	226.209464	169.3373064	-0.41675876	0.105880547	*
CL10267.Contig11_All	1958	74.08495992	101.5306405	0.452210766	1	*
CL10267.Contig12_All	2505	42.08839914	32.96496344	-0.348101968	0.8016945	*
CL10267.Contig1_All	1249	22.06299371	7.746788057	-1.455580971	0.001877186	Down
CL10267.Contig2_All	1574	34.60756396	52.70184934	0.600137724	1	*
CL10267.Contig3_All	1241	56.08251433	27.85431095	-0.997593249	0.430613182	*
CL10267.Contig8_All	1966	15.51972044	1.281174609	-3.191989543	5.13E-05	Down
CL10267.Contig9_All	1384	38.93926253	113.9054212	1.537210925	5.50E-12	Up
CL10268.Contig2_All	1324	196.6754278	196.6181293	-0.000419371	1	*
CL10269.Contig1_All	905	13.05327827	9.358324988	-0.460495206	0.998090641	*
CL10269.Contig2_All	972	49.76641239	40.7912438	-0.283956678	0.861939898	*
CL1027.Contig1_All	1206	777.0214643	1999.117762	1.362805776	0	Up
CL1027.Contig2_All	920	745.4901662	2315.623536	1.634525234	0	Up
CL1027.Contig3_All	1827	203.582355	339.2235719	0.735299325	3.18E-05	*
CL1027.Contig4_All	1598	109.5017737	30.20635101	-1.841991763	0.000180087	Down
CL1027.Contig5_All	1824	341.8447153	603.9806684	0.820304375	5.43E-12	*
CL1027.Contig6_All	1560	90.99160635	0	-7.60952859	0	Down
CL1027.Contig7_All	2234	669.9279161	1656.664528	1.305603322	0	Up
CL1027.Contig8_All	1036	197.5192161	184.0845976	-0.101375071	0.912465145	*
CL1027.Contig9_All	1738	696.795659	2227.282246	1.675810862	0	Up
CL10270.Contig2_All	3600	445.6995141	434.1609532	-0.037801162	1	*
CL10272.Contig1_All	633	35.85352193	30.14399998	-0.246725047	1	*
CL10272.Contig2_All	675	58.1232772	44.09574897	-0.394812882	0.768498502	*
CL10273.Contig1_All	1952	1193.011647	954.7681303	-0.321244559	0.005886442	*
CL10273.Contig2_All	1102	469.5700341	381.0247492	-0.301121642	0.999999998	*
CL10274.Contig1_All	1643	56.71858886	42.11163603	-0.425510542	1	*
CL10274.Contig2_All	1696	36.65209496	35.79261407	-0.033796758	0.94468638	*
CL10274.Contig3_All	1079	49.87886652	38.75978358	-0.360023641	1	*
CL10275.Contig2_All	1090	21.14935982	17.43547537	-0.271946361	1	*
CL10275.Contig4_All	4250	71.22060933	52.14307878	-0.446375003	1	*
CL10276.Contig1_All	1202	115.8093872	46.41933511	-1.310294657	2.37E-06	Down
CL10276.Contig2_All	1443	36.71305939	15.53849969	-1.215894056	0.022176106	Down
CL10278.Contig1_All	1218	64.05751045	454.4177665	2.81755677	0.001403617	Up
CL10278.Contig2_All	590	45.25019169	287.6131928	2.655626973	0.001421686	Up
CL10279.Contig2_All	3478	264.2043564	203.6313875	-0.374935165	1	*
CL1028.Contig1_All	729	538.5046713	296.7310199	-0.858782087	1.96E-06	*
CL1028.Contig3_All	1485	1351.200558	1059.442108	-0.350799428	0.105122006	*
CL1028.Contig4_All	1327	817.8858119	781.1065856	-0.066341139	0.969167687	*
CL10280.Contig1_All	1932	942.1193859	996.6253045	0.081102113	1	*
CL10280.Contig2_All	1991	1009.007419	1052.003617	0.060175527	0.94734523	*
CL10281.Contig3_All	1092	31.36605837	34.84074472	0.149453054	0.941363035	*
CL10281.Contig4_All	1776	49.90808273	58.26157407	0.221346966	1	*
CL10282.Contig1_All	595	26.13577275	37.89814682	0.528197855	1	*
CL10282.Contig2_All	1537	84.13915997	98.30253226	0.223300166	1	*
CL10283.Contig2_All	1393	440.1684775	586.1896997	0.412929787	0.001264613	*
CL10284.Contig1_All	1042	230.7704409	213.3070101	-0.113287877	0.930622384	*
CL10284.Contig2_All	1967	208.5556595	345.1970699	0.725707724	2.22E-16	*
CL10285.Contig1_All	1418	102.8651793	86.46233156	-0.249371192	1	*
CL10285.Contig2_All	1384	74.54795956	103.7975581	0.47499153	0.702288241	*
CL10286.Contig1_All	2774	729.3904402	760.9700826	0.061110028	0.95299623	*
CL10286.Contig2_All	2305	22.74547895	29.10595117	0.349360094	0.807132113	*
CL10287.Contig1_All	533	4.648307533	10.91050696	1.153088099	1	*
CL10287.Contig2_All	1734	16.09091295	26.05358341	0.679548763	0.507759067	*
CL10289.Contig3_All	1425	24.03809751	16.48698753	-0.53142288	1	*
CL1029.Contig2_All	2366	127.8743568	68.51969638	-0.895583381	0.014189669	*
CL1029.Contig3_All	2236	59.57818507	144.0425824	1.26702628	0.002616648	Up
CL1029.Contig4_All	2438	161.1123304	63.83903585	-1.329198887	0.003273081	Down
CL1029.Contig5_All	2510	124.355785	56.4182474	-1.133736751	0.054077626	*
CL1029.Contig6_All	2204	619.958976	404.5421949	-0.615302807	0.93352415	*
CL10290.Contig1_All	1998	1721.695569	1698.673526	-0.019416147	0.977711697	*
CL10291.Contig1_All	1280	31.65122873	34.65824128	0.129110761	0.854879341	*
CL10291.Contig2_All	1298	22.85028804	32.90958576	0.517411932	0.967493846	*
CL10293.Contig1_All	1476	18.7080818	12.69109716	-0.543236756	0.920479025	*
CL10295.Contig1_All	852	25.46167556	10.21056469	-1.279861688	0.007101266	Down
CL10295.Contig2_All	704	37.32541509	16.6409378	-1.143370339	0.999999999	*
CL10298.Contig1_All	1345	73.41636013	73.45063116	0.000669032	1	*
CL10298.Contig2_All	706	10.57323458	16.1861596	0.592967358	0.695001857	*
CL10299.Contig1_All	2063	43.07378305	79.09955484	0.86977511	0.236271537	*
CL10299.Contig2_All	797	11.42322259	22.99016577	0.980174548	1	*
CL103.Contig10_All	977	25.30516757	28.45568064	0.166379397	0.931665424	*
CL103.Contig1_All	1077	11.26361474	20.09745423	0.809804904	1	*
CL103.Contig2_All	975	30.28203105	26.7763729	-0.174627705	1	*
CL103.Contig3_All	951	65.23319779	64.32740157	-0.020028146	1	*
CL103.Contig4_All	2431	71.44357913	43.35359302	-0.714578159	1	*
CL103.Contig5_All	947	83.67520813	75.59914847	-0.145572735	0.9285886	*
CL103.Contig6_All	1624	163.5544195	159.3810167	-0.037183084	1	*
CL103.Contig7_All	810	18.4819374	19.28848527	0.060132261	0.92002853	*
CL103.Contig8_All	949	34.95694807	27.68863919	-0.331287325	0.787502867	*
CL103.Contig9_All	779	28.06805882	34.28032134	0.284154378	1	*
CL1030.Contig1_All	1844	60.44900124	13.1250664	-2.16394833	9.33E-08	Down
CL1030.Contig2_All	5688	332.1559732	487.4674779	0.552797805	2.94E-05	*
CL1030.Contig4_All	4079	170.3104108	100.7904235	-0.754081874	0.998918197	*
CL1030.Contig5_All	863	121.3219525	269.0555212	1.146014044	0	Up
CL10300.Contig2_All	1091	6.588981656	11.32772036	0.741114813	1	*
CL10301.Contig1_All	4353	882.0308042	782.0022415	-0.173558373	0.683502262	*
CL10301.Contig2_All	982	82.42839837	68.42045218	-0.267046158	0.769819047	*
CL10302.Contig1_All	1879	110.7001936	152.989937	0.465098076	0.085223442	*
CL10302.Contig2_All	1274	24.31400235	18.19748248	-0.408914024	0.711336513	*
CL10303.Contig1_All	2396	483.596824	660.5812324	0.449557213	3.76E-11	*
CL10303.Contig2_All	1151	211.2410195	293.2281898	0.472241224	0.001343886	*
CL10304.Contig2_All	2493	132.083836	199.5745585	0.593749166	0.017035601	*
CL10305.Contig2_All	2244	56.266584	39.17699698	-0.517086209	1	*
CL10306.Contig2_All	641	222.733035	298.4833603	0.421566549	0.870490621	*
CL10307.Contig2_All	447	14.21483692	28.9698138	1.003524469	0.033028728	Up
CL10307.Contig3_All	565	85.94820633	67.09471602	-0.355073123	1	*
CL10307.Contig4_All	541	45.66173568	42.66266237	-0.096982477	0.876690717	*
CL10308.Contig1_All	1833	464.1527284	735.6413035	0.66386613	0	*
CL10308.Contig2_All	1837	501.8807723	773.7401287	0.624031791	2.86E-07	*
CL10308.Contig3_All	1204	33.72575301	36.94666292	0.12986987	1	*
CL10309.Contig1_All	1716	14.63096677	11.17077403	-0.375501892	0.788610598	*
CL10309.Contig2_All	3033	63.18027874	48.52659654	-0.377496743	0.764424088	*
CL1031.Contig2_All	382	35.6470443	35.64436975	-0.000106844	1	*
CL1031.Contig3_All	569	1.890913677	12.60657053	2.470413104	0.999999994	*
CL1031.Contig4_All	1044	98.51149114	98.89886761	0.005635244	0.979091775	*
CL10310.Contig1_All	1930	758.4829325	964.8318408	0.346970399	6.28E-09	*
CL10310.Contig2_All	1884	158.119945	209.1368151	0.402388061	0.329004339	*
CL10310.Contig3_All	1780	488.6892822	637.1630895	0.38242334	0.988361658	*
CL10311.Contig1_All	1823	31.3327901	15.60898038	-0.984052346	0.040340185	*
CL10312.Contig1_All	1244	11.29399235	3.520905728	-1.559993171	1	*
CL10313.Contig2_All	2123	43.63348765	28.23966552	-0.619385848	1	*
CL10313.Contig3_All	1546	31.0179104	40.04666414	0.363734621	0.8069455	*
CL10313.Contig4_All	1178	187.7121978	196.7318048	0.067543193	0.968478415	*
CL10313.Contig5_All	2235	39.35683771	32.29349851	-0.281664706	0.958475265	*
CL10313.Contig6_All	2995	75.84153032	42.92096701	-0.814530545	0.40848921	*
CL10313.Contig7_All	2967	263.0938284	261.4034802	-0.009282481	0.940376434	*
CL10314.Contig1_All	967	22.84855878	19.74192023	-0.206288295	0.967357555	*
CL10314.Contig2_All	917	338.0855542	254.1683492	-0.410945251	0.99999985	*
CL10314.Contig3_All	898	82.96611341	78.61996699	-0.077178869	1	*
CL10315.Contig1_All	1158	186.2289578	302.6824767	0.699334748	0.001337419	*
CL10315.Contig2_All	917	1106.129432	1324.773153	0.260124362	0.932542133	*
CL10316.Contig1_All	1108	356.4885149	363.6276095	0.028568986	0.99020276	*
CL10316.Contig2_All	1832	185.0205635	162.5903308	-0.185941754	1	*
CL10317.Contig10_All	4197	1393.859031	818.058662	-0.768467434	0	*
CL10317.Contig11_All	5519	258.9060566	255.2246487	-0.020623476	0.958500179	*
CL10317.Contig12_All	2686	0	76.05994222	7.352381445	0	Up
CL10317.Contig1_All	2593	84.191352	12.6877915	-2.685942584	1.58E-05	Down
CL10317.Contig2_All	3146	256.306157	452.2537717	0.818123922	0.098272442	*
CL10317.Contig3_All	2397	157.0826464	152.4136632	-0.043400208	0.92675138	*
CL10317.Contig4_All	2904	290.3193757	37.79317325	-2.926001432	0	Down
CL10317.Contig6_All	2971	375.9579092	428.0976605	0.18715018	0.897417705	*
CL10317.Contig7_All	3197	695.32355	379.4740097	-0.872875384	0	*
CL10317.Contig8_All	3105	397.6140792	575.5583126	0.53306844	1.34E-07	*
CL10317.Contig9_All	5666	299.6389516	221.3681521	-0.435981713	0.858759162	*
CL10318.Contig1_All	1160	46.34873205	47.89744455	0.046952119	0.949316447	*
CL10318.Contig2_All	1667	102.1912913	128.3451739	0.327415054	0.913208845	*
CL10319.Contig2_All	653	7.811788663	17.72391018	1.135601653	1	*
CL10319.Contig3_All	768	6.529387829	18.29778374	1.423175962	0.039739279	Up
CL10319.Contig5_All	1099	14.12342015	9.288515918	-0.580667108	0.764656912	*
CL1032.Contig1_All	1333	19.80021324	17.88521923	-0.143183462	0.99985957	*
CL1032.Contig2_All	1342	58.06414245	66.32460266	0.190458297	0.871995552	*
CL10320.Contig3_All	1542	16.30412411	12.14239528	-0.411443082	0.985142448	*
CL10321.Contig1_All	1921	12.24378518	0	-4.76259093	0.999954969	*
CL10321.Contig2_All	1861	34.03993038	14.44816852	-1.210033866	0.075210683	*
CL10321.Contig3_All	2066	35.8013299	76.484824	1.085217639	0.07990319	*
CL10322.Contig1_All	1419	843.2295784	961.626533	0.189452631	1	*
CL10322.Contig2_All	1414	855.9857393	992.7260934	0.213700287	0.999999993	*
CL10325.Contig1_All	3379	622.4541364	414.2990557	-0.586750172	2.22E-16	*
CL10325.Contig2_All	1277	92.60710832	56.60434269	-0.705600565	0.11858815	*
CL10326.Contig1_All	1578	643.1162506	630.4684548	-0.028634297	0.967829229	*
CL10326.Contig2_All	1952	488.6779694	490.5371214	0.005473015	0.955491084	*
CL10327.Contig1_All	1214	171.8817908	231.8836041	0.430969384	0.902715098	*
CL10327.Contig2_All	843	47.55127876	43.65103945	-0.122211527	0.875293789	*
CL10328.Contig1_All	1096	161.1743899	147.0497928	-0.131916346	0.915137977	*
CL10328.Contig2_All	1095	142.4903108	122.7653877	-0.214200811	0.823905525	*
CL10328.Contig3_All	936	33.22130624	45.11298883	0.436138027	0.679649518	*
CL10329.Contig2_All	737	10.08507079	1.680960563	-2.295785643	0.00847658	Down
CL1033.Contig1_All	1721	150.9379905	85.85832784	-0.810547528	5.65E-08	*
CL1033.Contig2_All	3859	241.4835825	213.5213724	-0.177178985	1	*
CL1033.Contig3_All	949	11.86518486	12.21114729	0.039911328	0.869387209	*
CL1033.Contig4_All	2811	36.57498203	29.71070236	-0.295666714	0.873250883	*
CL1033.Contig5_All	1605	163.1180294	119.011711	-0.453282878	0.204520207	*
CL1033.Contig6_All	2350	16.69611674	12.73137184	-0.378918491	0.798802549	*
CL1033.Contig7_All	2454	113.7205931	113.7887262	0.000860555	0.911980529	*
CL10330.Contig1_All	1098	17.87747662	30.67992331	0.763701537	1	*
CL10330.Contig2_All	2275	76.59228137	90.39541636	0.237711212	1	*
CL10331.Contig1_All	1784	118.1675618	90.94282744	-0.37609844	0.814032698	*
CL10331.Contig2_All	1771	62.89817419	47.0546019	-0.415096725	0.735750442	*
CL10332.Contig1_All	1840	533.8614835	103.6815643	-2.359069352	0	Down
CL10332.Contig2_All	1985	277.566274	693.1693267	1.318917831	1.04E-09	Up
CL10333.Contig1_All	1448	803.641167	967.453212	0.267498147	0.000643748	*
CL10333.Contig2_All	1751	42.04864722	89.41981784	1.080092209	0.003623479	Up
CL10334.Contig1_All	1548	1400.504221	1649.65228	0.236142791	0.005215768	*
CL10334.Contig2_All	223	10.03531034	14.43306552	0.504558789	0.804063819	*
CL10335.Contig2_All	3176	3700.418375	3472.057144	-0.091885694	0.950539973	*
CL10336.Contig2_All	1383	103.5980932	118.9553755	0.198584611	1	*
CL10337.Contig1_All	3323	152.2924253	134.1696043	-0.182189035	0.98606926	*
CL10339.Contig2_All	3670	90.7202467	72.92575771	-0.313189329	0.781112231	*
CL1034.Contig1_All	2093	225.8399541	295.3395277	0.386371009	0.999999997	*
CL1034.Contig2_All	1966	312.9346722	315.4678596	0.011614204	1	*
CL10340.Contig1_All	1183	21.67579615	23.02938339	0.085596376	0.961223855	*
CL10340.Contig2_All	1100	25.11518211	22.54545624	-0.152716095	0.958369855	*
CL10341.Contig2_All	2095	21.85478682	23.1424632	0.080908102	0.949015995	*
CL10341.Contig3_All	2186	22.76986605	23.17935638	0.025200983	0.970993315	*
CL10342.Contig1_All	882	246.7535453	246.9843089	0.001346023	0.96481906	*
CL10342.Contig2_All	751	210.0115537	201.3791874	-0.060416519	0.93198703	*
CL10343.Contig1_All	1393	16.38426216	3.431344757	-2.111550181	0.001366843	Down
CL10346.Contig2_All	868	6.242488209	13.57917298	1.065755248	1	*
CL10347.Contig1_All	1875	531.4378524	921.1779508	0.79304138	0.004015223	*
CL10347.Contig2_All	323	33.22391297	52.25683021	0.646075391	0.525832544	*
CL10349.Contig1_All	1605	1188.143117	1185.891345	-0.002735715	1	*
CL10349.Contig2_All	1407	984.531262	1117.160457	0.182246058	0.022666557	*
CL1035.Contig1_All	1797	3562.281155	2402.228555	-0.568336393	0.982883839	*
CL1035.Contig2_All	1940	3224.886684	8819.253769	1.451275238	0.119107195	*
CL10350.Contig1_All	2279	1829.382121	4015.203096	1.133915491	0.979685082	*
CL10350.Contig2_All	1090	905.5546632	1922.66453	1.085838882	0.953271758	*
CL10350.Contig3_All	1887	584.737979	1295.347333	1.146843298	0.935047613	*
CL10351.Contig1_All	1703	404.5022255	496.2937051	0.294737916	0.657488466	*
CL10351.Contig2_All	1661	384.9670974	506.2224988	0.394616549	0.037658819	*
CL10352.Contig2_All	2106	64.07287527	37.62316218	-0.760752009	1	*
CL10354.Contig1_All	868	13.42349054	16.37563639	0.277996568	0.939933456	*
CL10354.Contig2_All	1489	32.56659189	30.02529006	-0.115484572	1	*
CL10355.Contig1_All	2705	508.6507171	439.2936234	-0.211280256	0.902669196	*
CL10355.Contig2_All	3108	308.740733	340.4616212	0.14089275	0.95220593	*
CL10356.Contig2_All	1076	156.2393919	213.9799934	0.452553812	0.648801753	*
CL10358.Contig1_All	852	66.15704941	92.36821666	0.47862113	0.844462936	*
CL10358.Contig2_All	828	41.98817593	89.75674465	1.087543126	0.449860162	*
CL10359.Contig1_All	453	16.5661435	17.95735275	0.113260841	1	*
CL10359.Contig2_All	1454	171.9201655	241.1138393	0.486850523	0.464204079	*
CL1036.Contig1_All	2175	41.53486021	52.57810508	0.336757028	0.78342261	*
CL1036.Contig2_All	2043	36.75595185	42.77566634	0.21625594	0.841284345	*
CL1036.Contig3_All	895	18.98398663	10.07907621	-0.883054905	0.428498812	*
CL1036.Contig4_All	1394	41.31111335	27.00041842	-0.605002433	1	*
CL10360.Contig1_All	1788	868.6396023	1112.830297	0.357233377	0.938953737	*
CL10360.Contig2_All	2323	838.8484015	996.751263	0.248695893	0.959890002	*
CL10361.Contig1_All	2448	3400.220854	4475.589373	0.396401484	2.34E-10	*
CL10361.Contig2_All	603	162.3205837	160.5482819	-0.015792916	0.928256229	*
CL10362.Contig2_All	1797	4124.734578	4711.414262	0.191838509	0.794321881	*
CL10364.Contig1_All	1996	2005.084339	1539.426166	-0.381168348	0.338787391	*
CL10365.Contig1_All	1560	7.857497048	37.08287614	2.173196302	0.000640453	Up
CL10365.Contig2_All	1553	103.0848741	4.953320718	-4.255500978	0	Down
CL10365.Contig3_All	1810	53.81836326	34.43930594	-0.637056231	1	*
CL10366.Contig1_All	2050	180.909687	101.8503383	-0.825930335	2.52E-07	*
CL10366.Contig2_All	2080	60.66329906	91.96193046	0.596446387	0.48564223	*
CL10367.Contig1_All	1735	223.7052018	670.647168	1.581945206	0	Up
CL10367.Contig2_All	1695	401.3638404	393.6823113	-0.027845949	0.951364116	*
CL10368.Contig1_All	1489	77.54034493	132.8649108	0.773330171	0.999992201	*
CL10368.Contig2_All	1566	78.05028909	49.13232894	-0.662675716	0.015682622	*
CL10368.Contig3_All	1201	42.22242444	3.578607859	-3.399027158	1.50E-07	Down
CL10369.Contig2_All	1332	12.84940737	10.60764076	-0.265916259	1	*
CL1037.Contig10_All	3646	37.13902262	15.30273267	-1.253735881	0.187472992	*
CL1037.Contig11_All	4595	108.8025464	91.7586939	-0.244647533	0.822979063	*
CL1037.Contig12_All	4274	114.5367857	83.05817334	-0.461392177	0.737208401	*
CL1037.Contig13_All	2773	17.68914569	11.32704875	-0.622342715	0.589053691	*
CL1037.Contig14_All	2228	19.95287836	23.52309303	0.232450695	0.837101627	*
CL1037.Contig15_All	3042	176.9121165	130.1308743	-0.441700931	0.011129334	*
CL1037.Contig16_All	2796	35.21008628	20.85742307	-0.742455404	0.334859853	*
CL1037.Contig17_All	3565	117.2852577	89.66361526	-0.385660654	0.323045803	*
CL1037.Contig18_All	3584	81.92261506	1.621605601	-5.300968117	4.09E-07	Down
CL1037.Contig1_All	2686	30.27103627	28.26378014	-0.097423533	1	*
CL1037.Contig2_All	8730	100.4880403	96.54672829	-0.057451358	1	*
CL1037.Contig3_All	8354	202.191802	145.4967289	-0.473439299	0.723999252	*
CL1037.Contig4_All	8205	98.06825867	74.91490499	-0.386415904	1	*
CL1037.Contig5_All	8581	110.1617015	76.94801804	-0.515033019	0.123680586	*
CL1037.Contig6_All	2720	88.10142333	95.77601916	0.119887761	1	*
CL1037.Contig7_All	5192	122.9364682	109.5544514	-0.165596237	0.897849162	*
CL1037.Contig8_All	2666	178.5493241	113.9725204	-0.645499831	0.999992887	*
CL1037.Contig9_All	2155	29.68046093	29.30482501	-0.018088048	0.864305987	*
CL10370.Contig1_All	1295	163.2907456	116.7116671	-0.48284861	1	*
CL10371.Contig1_All	1936	218.5725393	190.6401341	-0.19680842	1	*
CL10371.Contig2_All	2042	111.5681191	182.0509646	0.704080913	4.33E-06	*
CL10372.Contig1_All	884	184.3367076	154.112127	-0.257646176	0.731242442	*
CL10372.Contig2_All	778	185.339252	141.4002209	-0.389254607	0.586573575	*
CL10373.Contig1_All	2838	322.9476171	839.3489271	1.376684668	7.91E-11	Up
CL10373.Contig2_All	2718	745.2504376	702.1123545	-0.085967738	0.971597302	*
CL10374.Contig3_All	1028	29.92165216	20.5891256	-0.529265102	1	*
CL10375.Contig1_All	4698	870.9049763	592.8254407	-0.554544298	0.032348836	*
CL10375.Contig2_All	4673	432.9412055	515.0274315	0.250229681	0.91574442	*
CL10376.Contig1_All	969	21.54367525	0	-5.554678312	0.000349375	Down
CL10376.Contig2_All	1021	294.2628582	378.6170453	0.363123087	0.109997035	*
CL10376.Contig3_All	1582	24.43174467	34.21089771	0.477922011	1	*
CL10377.Contig1_All	1538	178.0953401	199.6078364	0.164110751	0.900995681	*
CL10377.Contig2_All	891	32.33043897	51.04102611	0.651193141	0.670496611	*
CL10378.Contig1_All	1044	609.710834	670.9367123	0.137950459	1	*
CL10378.Contig2_All	1008	604.580921	679.7041976	0.168848159	1	*
CL10379.Contig1_All	1271	110.1566973	46.16177792	-1.246344475	0.001190448	Down
CL10379.Contig2_All	2609	54.39505316	23.05057779	-1.222023188	1.22E-06	Down
CL10379.Contig3_All	1771	31.73302132	95.74183587	1.579068674	6.47E-05	Up
CL10379.Contig4_All	1704	35.45272285	31.85516655	-0.152246452	1	*
CL10379.Contig5_All	2587	223.3785909	0	-8.90082942	0	Down
CL10379.Contig6_All	1576	24.33317598	0	-5.726815599	1.23E-06	Down
CL10379.Contig7_All	2527	184.4819369	135.7569508	-0.441142971	0.220195002	*
CL10379.Contig8_All	3438	568.4203396	284.5946926	-0.996865486	0	*
CL10379.Contig9_All	1714	92.1924238	70.34859166	-0.387864377	1	*
CL1038.Contig1_All	2463	529.4800651	699.3235417	0.401074039	0.006251148	*
CL1038.Contig2_All	2446	535.5399953	755.0986842	0.495304325	0.21930953	*
CL10380.Contig1_All	884	1338.374912	1165.303901	-0.199701114	0.007894874	*
CL10380.Contig2_All	952	921.0253436	731.5637242	-0.332067446	7.09E-07	*
CL10381.Contig2_All	590	192.7819898	77.11443727	-1.316662871	4.52E-05	Down
CL10381.Contig3_All	671	67.15121408	93.64102786	0.47689801	0.609554576	*
CL10382.Contig1_All	1859	127.9840291	141.3176333	0.142481347	0.888476065	*
CL10382.Contig2_All	1788	121.1013055	120.8493317	-0.002993335	1	*
CL10382.Contig3_All	1865	68.90690701	48.56387515	-0.500691312	0.56635137	*
CL10382.Contig4_All	1733	169.3681543	229.0168875	0.434254854	0.095324532	*
CL10382.Contig5_All	1741	175.2233445	187.1743198	0.094941961	1	*
CL10382.Contig6_All	1747	79.2496612	93.88784476	0.243211629	1	*
CL10383.Contig1_All	1146	294.0581014	346.3076963	0.235607068	0.781444721	*
CL10383.Contig2_All	1317	141.9989724	101.4903658	-0.482646097	1	*
CL10387.Contig1_All	2244	122.5326715	163.6902865	0.416420471	0.942724648	*
CL10387.Contig2_All	2485	46.70005462	225.8284754	2.262324578	0.023166128	Up
CL10388.Contig2_All	3125	1235.162421	1449.407565	0.230681737	0.01451984	*
CL10389.Contig1_All	925	100.9984775	98.75033711	-0.032324386	0.915032772	*
CL10389.Contig2_All	1483	52.01858242	30.18592749	-0.775870643	0.046340353	*
CL1039.Contig10_All	1152	12.49047381	3.84119938	-1.588334543	1	*
CL1039.Contig11_All	1433	4.943595204	105.9392366	4.297319816	0	Up
CL1039.Contig12_All	1451	22.88732444	59.22847058	1.353882453	3.74E-06	Up
CL1039.Contig13_All	1498	226.0387933	106.6197365	-1.080758835	0.707651664	*
CL1039.Contig14_All	432	6.209219935	13.8827108	1.103766791	1	*
CL1039.Contig15_All	1466	16.54531534	284.7431472	4.067269355	0	Up
CL1039.Contig16_All	1396	158.4392761	1.509582843	-6.328079134	3.05E-08	Down
CL1039.Contig17_All	1404	46.92542195	71.83571272	0.609379636	1	*
CL1039.Contig18_All	1503	56.05404112	118.8966163	1.078485586	1.45E-05	Up
CL1039.Contig19_All	1232	23.30373822	9.293935692	-1.283981151	0.007131786	Down
CL1039.Contig1_All	975	121.9247588	209.6572499	0.779729799	1.07E-05	*
CL1039.Contig20_All	1140	9.70819973	16.05301829	0.699086782	1	*
CL1039.Contig22_All	920	20.29098376	71.93263247	1.80225106	9.13E-07	Up
CL1039.Contig23_All	1543	30.91947617	52.4734411	0.754202617	0.023731741	*
CL1039.Contig24_All	2920	97.86294244	120.8674308	0.303282648	0.658616741	*
CL1039.Contig25_All	1265	35.08800797	29.96991237	-0.22422182	1	*
CL1039.Contig26_All	1479	172.0194432	349.5537519	1.020951921	0.005538107	Up
CL1039.Contig27_All	1495	85.42850353	146.611023	0.775918013	0.009456217	*
CL1039.Contig28_All	3973	597.4568651	962.9450558	0.688189983	0.00606583	*
CL1039.Contig29_All	1293	114.3223791	8.727806353	-3.641836939	0.001850288	Down
CL1039.Contig30_All	1368	0.964839671	19.89481344	3.828696655	0.018839713	Up
CL1039.Contig3_All	1213	25.47006361	0	-5.791477056	9.84E-08	Down
CL1039.Contig4_All	1407	58.10868944	55.25578272	-0.072033071	0.888639146	*
CL1039.Contig5_All	1192	125.8824769	161.9623703	0.362389506	0.812542631	*
CL1039.Contig6_All	1139	5.440147045	35.12551185	2.590773292	0.053701201	*
CL1039.Contig7_All	1488	24.34871595	35.73054922	0.544613978	1	*
CL1039.Contig9_All	1399	2.815542353	18.27997085	2.513296747	0.999997834	*
CL10391.Contig1_All	1483	5519.831214	3852.084628	-0.518931767	0	*
CL10391.Contig2_All	1583	2241.265046	1800.90915	-0.315514172	5.39E-08	*
CL10392.Contig1_All	817	57.50327645	42.60503608	-0.428550556	0.650247871	*
CL10392.Contig2_All	1488	80.97546965	55.25074838	-0.547633629	0.342280338	*
CL10393.Contig1_All	2123	112.2608221	253.747293	1.17319218	8.91E-10	Up
CL10393.Contig2_All	2001	108.3529391	285.9020201	1.395921725	0	Up
CL10394.Contig1_All	426	9.764902896	11.30254869	0.201960374	0.766962113	*
CL10394.Contig2_All	2200	126.5304578	113.1182425	-0.161022454	1	*
CL10395.Contig1_All	1096	13.93103716	34.38002682	1.275086335	0.601836111	*
CL10395.Contig2_All	1107	30.35695565	52.68615056	0.786077414	0.263888916	*
CL10396.Contig1_All	974	186.0964867	147.8556899	-0.33092473	0.223621846	*
CL10396.Contig2_All	830	169.8531178	101.8464955	-0.735245016	6.26E-09	*
CL10397.Contig1_All	1493	192.0491099	74.96757278	-1.351666138	0	Down
CL10397.Contig2_All	1523	204.393936	158.5248755	-0.3656892	0.267118922	*
CL10398.Contig1_All	1213	795.9246296	493.6467472	-0.68863341	0	*
CL10398.Contig2_All	1167	272.4757693	211.469699	-0.364963057	0.290371735	*
CL10399.Contig1_All	792	18.14788407	15.92589252	-0.183372419	1	*
CL10399.Contig2_All	844	5.297031371	40.51016777	2.829388219	1.84E-06	Up
CL104.Contig2_All	531	17.26607312	11.56049131	-0.560056222	0.654313586	*
CL1040.Contig5_All	2030	19.26228901	12.64578815	-0.589316118	0.676680507	*
CL10400.Contig1_All	3135	274.6444175	166.8447663	-0.717472678	0.003347276	*
CL10400.Contig2_All	3352	235.1966221	179.7086078	-0.387322892	0.006437134	*
CL10401.Contig1_All	943	226.7398777	186.0865993	-0.284414497	1	*
CL10402.Contig2_All	2900	23.12136376	0	-5.654544506	1.52E-05	Down
CL10403.Contig1_All	5377	110.8694854	133.3157118	0.264962397	0.833207344	*
CL10403.Contig2_All	5960	114.2894288	64.48871062	-0.821034069	0.124042691	*
CL10404.Contig1_All	885	79.76820261	86.58847611	0.117697857	1	*
CL10404.Contig2_All	933	65.95994609	73.13663923	0.148005734	0.873610453	*
CL10405.Contig1_All	387	18.1672669	34.4074471	0.904165015	1	*
CL10406.Contig1_All	4154	509.1135482	455.7214139	-0.159679967	1	*
CL10406.Contig2_All	2209	129.2749931	111.1877785	-0.21659815	0.842308707	*
CL10407.Contig1_All	449	24.23386429	44.40065344	0.861079793	1	*
CL10407.Contig2_All	648	26.30376864	24.79923331	-0.083443752	0.824584524	*
CL10408.Contig1_All	1222	108.4917188	93.45770111	-0.214202341	0.901546492	*
CL10408.Contig2_All	1202	116.0565349	92.03293108	-0.333092962	0.886700809	*
CL10409.Contig1_All	1327	44.41644598	26.90920462	-0.713234047	1	*
CL10409.Contig2_All	713	11.85968747	10.11364494	-0.220332271	0.873051929	*
CL1041.Contig1_All	2939	190.7413357	192.9567234	0.01661922	0.982022205	*
CL1041.Contig2_All	2908	190.1865349	183.2539143	-0.053437038	1	*
CL10410.Contig1_All	2436	186.2888697	164.9775353	-0.174804643	0.874887882	*
CL10410.Contig2_All	1087	42.61145168	8.195860302	-2.313876617	0.002916133	Down
CL10411.Contig1_All	1624	85.60939861	205.1794405	1.256463701	2.76E-05	Up
CL10411.Contig2_All	1832	60.49731635	128.4398451	1.080275565	0.005090835	Up
CL10412.Contig1_All	855	72.37088927	91.85772777	0.342022507	0.921794477	*
CL10412.Contig2_All	722	113.6898975	136.4692861	0.262484002	0.789717491	*
CL10412.Contig3_All	788	69.40934058	100.7484202	0.534544758	0.427046402	*
CL10413.Contig2_All	1079	11.85274475	6.391155481	-0.844957597	1	*
CL10414.Contig1_All	1201	1889.482612	2873.026615	0.604457729	0.000147341	*
CL10414.Contig2_All	1115	5.857229099	19.87475195	1.685276327	0.033533478	Up
CL10414.Contig3_All	1102	117.0187678	236.0048983	1.009174646	0.001172613	Up
CL10414.Contig4_All	1091	53.05958282	266.3648375	2.317575108	1.91E-08	Up
CL10414.Contig5_All	813	107.7721224	134.0085814	0.31311877	1	*
CL10414.Contig6_All	890	572.339258	1294.104216	1.176353331	5.55E-16	Up
CL10415.Contig1_All	1292	281.3261865	370.6794138	0.397350084	0.999999919	*
CL10415.Contig2_All	1128	36.16008831	34.70422191	-0.058513423	0.920146004	*
CL10416.Contig1_All	968	81.95845601	72.56885706	-0.174482082	1	*
CL10416.Contig2_All	859	16.69798046	16.33469009	-0.030859471	0.801797898	*
CL10417.Contig1_All	2986	148.4302507	112.5884105	-0.397283051	0.406996538	*
CL10417.Contig2_All	2914	149.8423001	157.013926	0.067242252	0.917912417	*
CL10418.Contig1_All	1032	56.26725227	44.64881358	-0.330578211	0.78151825	*
CL10418.Contig2_All	1048	91.98682364	110.0182412	0.257045435	1	*
CL10418.Contig3_All	1274	119.7411642	109.6717947	-0.126210719	0.94848481	*
CL10419.Contig1_All	576	41.39608052	33.59104352	-0.297672562	0.808006661	*
CL10419.Contig2_All	618	50.73001592	31.8131632	-0.665390201	0.437640207	*
CL1042.Contig11_All	2107	134.62943	151.7925182	0.172541289	0.986726886	*
CL1042.Contig13_All	1378	28.81253542	25.50826303	-0.172746087	1	*
CL1042.Contig4_All	1979	9.333935401	44.10560731	2.185015459	0.028781585	Up
CL1042.Contig6_All	2058	107.8973006	136.8305261	0.341412397	1	*
CL1042.Contig9_All	1796	2.165373185	32.86639086	3.661870514	4.49E-06	Up
CL10420.Contig1_All	1343	5.554998707	12.11218927	1.062560934	0.356161801	*
CL10420.Contig2_All	1252	12.53473686	25.86041552	1.017787912	1	*
CL10421.Contig1_All	1904	348.7585595	443.105347	0.345009124	5.47E-05	*
CL10421.Contig2_All	1886	331.4805394	431.4292411	0.379728184	0.999999003	*
CL10422.Contig1_All	1228	92.68988716	0	-7.63607171	0	Down
CL10422.Contig2_All	1281	330.7132962	618.8934969	0.903159871	0	*
CL10425.Contig1_All	780	86.95114339	84.87625249	-0.034655118	0.997393261	*
CL10425.Contig2_All	835	128.1474051	77.30189921	-0.725777398	4.64E-06	*
CL10426.Contig1_All	901	321.7743189	575.5701685	0.838017825	0.009063573	*
CL10426.Contig2_All	846	252.1073205	425.3569078	0.753545938	0.002444339	*
CL10427.Contig2_All	2288	504.3082396	449.2098956	-0.166751925	1	*
CL10428.Contig1_All	1268	88.11019572	84.2316879	-0.064594725	0.942341663	*
CL10429.Contig1_All	2643	257.2457578	557.9255685	1.115511831	0.723039317	*
CL10429.Contig2_All	2123	187.1904818	71.3626017	-1.385435137	5.06E-08	Down
CL10429.Contig3_All	2291	270.6857745	814.5466616	1.587713655	0.363282701	*
CL10429.Contig4_All	3942	162.3280536	246.7875258	0.602936095	0.004717843	*
CL10429.Contig5_All	693	47.64166859	101.0897737	1.077896999	0.537590272	*
CL1043.Contig10_All	1885	34.56368524	21.15923222	-0.695803406	0.685506056	*
CL1043.Contig11_All	1606	31.35080234	8.377306692	-1.846858828	0.507890596	*
CL1043.Contig12_All	1564	87.68888647	423.4771258	2.26572833	0	Up
CL1043.Contig13_All	1887	34.46994568	61.67675877	0.830832316	0.063530112	*
CL1043.Contig1_All	1577	107.9578807	530.6588565	2.292344026	0	Up
CL1043.Contig2_All	1763	29.48159429	17.50926172	-0.736353193	0.714858883	*
CL1043.Contig3_All	1994	139.4621915	131.7147634	-0.082173024	0.917017573	*
CL1043.Contig4_All	1649	81.73734994	401.0072604	2.288002555	0	Up
CL1043.Contig5_All	1947	20.9923587	45.33801556	1.093851769	0.091996019	*
CL1043.Contig6_All	2538	182.9277173	621.8822228	1.762764999	0	Up
CL1043.Contig7_All	1991	76.84500119	0	-7.367105821	0	Down
CL1043.Contig8_All	1660	9.882854416	88.99145529	3.111445771	0	Up
CL1043.Contig9_All	848	34.47255241	100.1491646	1.525893733	2.89E-08	Up
CL10430.Contig2_All	3578	39.52955394	50.0673666	0.337379281	1	*
CL10430.Contig3_All	3509	64.19611499	60.08205352	-0.094836612	1	*
CL10430.Contig4_All	2064	31.18012498	21.59358689	-0.520577298	0.692114548	*
CL10430.Contig5_All	2986	34.58934253	48.89860019	0.493814942	0.598720919	*
CL10431.Contig2_All	3663	270.5747383	205.7252222	-0.394522924	0.004092879	*
CL10432.Contig1_All	1665	72.76234809	71.52218208	-0.024641381	0.893959078	*
CL10434.Contig1_All	1018	204.8718073	186.2579012	-0.137091058	0.891906767	*
CL10434.Contig2_All	1072	88.75226077	530.5512551	2.57331672	0	Up
CL10435.Contig2_All	1036	13.95591738	23.46440969	0.730490264	1	*
CL10436.Contig2_All	1359	6.203722545	14.5232981	1.167956783	1	*
CL10437.Contig1_All	2270	74.47568237	78.2866086	0.071557194	0.895920985	*
CL10437.Contig2_All	2271	171.8610308	139.3127872	-0.301999077	0.454603406	*
CL10437.Contig3_All	1362	73.66960713	40.7046789	-0.848513384	0.277340867	*
CL10439.Contig2_All	1480	146.9033089	200.3981692	0.446778109	0.067986211	*
CL1044.Contig10_All	1829	40.40297684	39.52883988	-0.031190467	0.861572476	*
CL1044.Contig1_All	1643	110.4196689	89.2135618	-0.306214676	0.726340066	*
CL1044.Contig2_All	1681	48.48711141	50.46046539	0.057012391	0.913428622	*
CL1044.Contig3_All	1179	38.40944242	20.56395392	-0.886340632	0.157205712	*
CL1044.Contig5_All	2383	27.43445656	11.11877785	-1.267890069	0.198763428	*
CL1044.Contig6_All	2174	53.97631658	72.68833786	0.426199294	0.617131037	*
CL1044.Contig7_All	2138	62.5138266	65.99160629	0.077541775	0.888910785	*
CL1044.Contig8_All	1158	52.55939732	52.89509307	0.009104298	0.878799596	*
CL1044.Contig9_All	1705	41.25469411	33.82892465	-0.282750771	0.914829705	*
CL10440.Contig1_All	3218	30.41270661	31.61165531	0.054952333	0.900748496	*
CL10440.Contig2_All	3250	51.10523246	34.69017596	-0.552758185	1	*
CL10440.Contig4_All	1927	265.8385729	249.4451653	-0.091661023	0.999989906	*
CL10440.Contig5_All	1656	207.7380283	272.4798692	0.390613083	0.069245483	*
CL10441.Contig1_All	1541	721.7254946	424.9736205	-0.763423814	0	*
CL10441.Contig2_All	1482	112.30491	677.1069176	2.586956603	0	Up
CL10442.Contig1_All	1273	416.3104639	152.7215637	-1.443960864	0	Down
CL10442.Contig2_All	1271	201.3958034	215.1671685	0.095210107	0.930386725	*
CL10445.Contig1_All	2342	104.9371972	107.8838457	0.039777609	1	*
CL10445.Contig2_All	4979	156.4738903	227.0891101	0.535997295	0.99999855	*
CL10446.Contig2_All	1435	29.40166543	24.41289753	-0.263639537	1	*
CL10446.Contig3_All	624	17.16771363	16.05970545	-0.093611801	1	*
CL10447.Contig2_All	860	59.83586847	34.47387467	-0.787288139	0.010800846	*
CL10447.Contig3_All	1406	47.52967354	20.62330889	-1.186303922	0.023984111	Down
CL10447.Contig4_All	1357	45.52584665	38.38883698	-0.243270601	0.843768877	*
CL10448.Contig1_All	1977	6.676346366	18.96315728	1.443458175	0.163171719	*
CL10448.Contig2_All	2825	90.31606384	0.789503237	-6.17345313	0	Down
CL10448.Contig3_All	2895	8.773737673	155.9993202	4.081507723	0	Up
CL10448.Contig4_All	3186	17.08613024	25.01592004	0.537768744	0.721053069	*
CL10448.Contig5_All	2872	23.12185688	0	-5.654574665	7.96E-06	Down
CL10448.Contig6_All	3108	22.77776097	89.43954633	1.951460243	1.61E-06	Up
CL10448.Contig7_All	3131	6.608080556	8.684535608	0.37120662	0.731326593	*
CL10448.Contig8_All	1134	2.442723354	37.0137621	3.686596936	4.40E-10	Up
CL10449.Contig1_All	886	68.35121379	174.6898407	1.347768295	0.040661581	Up
CL10449.Contig2_All	948	154.7443412	34.14650841	-2.164784434	0.725944315	*
CL1045.Contig1_All	1234	49.60962047	39.81420278	-0.314021255	0.993325215	*
CL1045.Contig2_All	1386	45.00036253	84.55934034	0.90305917	0.999999436	*
CL10450.Contig10_All	7759	3871.401276	3772.132866	-0.037470768	0.994010674	*
CL10450.Contig2_All	3745	18727.75407	3385.857481	-2.467421286	0	Down
CL10450.Contig3_All	1985	7944.44638	2412.283466	-1.719352229	0	Down
CL10450.Contig4_All	1870	42.81532258	38.48208905	-0.15218347	1	*
CL10450.Contig5_All	2791	6731.057113	8366.371177	0.313749289	0.96904937	*
CL10450.Contig6_All	502	231.6109458	61.99976231	-1.89342664	0	Down
CL10450.Contig7_All	2750	3629.745396	3768.602903	0.054154573	0.988395561	*
CL10450.Contig8_All	2832	6170.210661	2963.047071	-1.058119695	0	Down
CL10450.Contig9_All	2964	16679.17616	2916.853628	-2.51537203	0	Down
CL10451.Contig3_All	1118	4.118487418	15.84474739	1.830467854	0.012218535	Up
CL10453.Contig1_All	1569	62.37483772	61.4796136	-0.020699518	1	*
CL10453.Contig2_All	1641	28.81803281	27.41492194	-0.070830249	1	*
CL10453.Contig3_All	1667	30.72688399	36.37955236	0.240257139	0.941579193	*
CL10454.Contig1_All	2080	34.07175333	49.91777905	0.544754737	0.499222015	*
CL10455.Contig1_All	1583	306.6375945	335.6689207	0.130314095	1	*
CL10455.Contig2_All	1421	164.6546551	168.0696812	0.029533053	0.944514342	*
CL10457.Contig1_All	202	8.483663461	18.41979932	1.07720054	0.72298407	*
CL10457.Contig2_All	215	9.754785583	35.04225261	1.796415993	0.553168606	*
CL10459.Contig1_All	2262	341.2259848	305.750695	-0.158142335	0.997281074	*
CL10459.Contig2_All	1104	95.99595678	90.02485521	-0.092185791	1	*
CL1046.Contig1_All	2130	129.4559629	44.12528336	-1.5427626	0.34058874	*
CL1046.Contig2_All	1924	134.7721206	230.5162438	0.77226986	0.757379181	*
CL1046.Contig3_All	1830	191.6394296	8.604062095	-4.404291855	0	Down
CL1046.Contig4_All	1896	89.72647475	64.32004278	-0.477309531	0.136847944	*
CL1046.Contig5_All	1911	125.0119107	21.49501431	-2.514291573	0.029127642	Down
CL1046.Contig6_All	1627	266.4074086	119.2951873	-1.155979785	1.81E-06	Down
CL1046.Contig7_All	1654	314.1995199	219.4527912	-0.516843654	3.63E-06	*
CL1046.Contig8_All	1715	20.3809552	248.2088385	3.576205427	0	Up
CL1046.Contig9_All	1800	207.3008611	67.07052556	-1.621192375	0.000109475	Down
CL10460.Contig1_All	642	11.24278658	13.57917298	0.26243546	1	*
CL10460.Contig2_All	1340	2564.045727	2398.910473	-0.096024538	1	*
CL10461.Contig1_All	622	11.15281514	10.37690808	-0.099690682	0.899899451	*
CL10461.Contig2_All	659	14.69750332	10.56775152	-0.458597427	0.830209053	*
CL10462.Contig1_All	735	85.42177	79.85477553	-0.096676824	0.899499934	*
CL10462.Contig2_All	930	83.32747855	80.89853029	-0.04243677	0.900771618	*
CL10463.Contig1_All	1215	137.619627	225.3346727	0.709477244	0.82221066	*
CL10463.Contig2_All	1191	152.196113	224.2785249	0.5579369	0.016385224	*
CL10464.Contig1_All	551	10.60100546	9.713858985	-0.120521081	0.944568079	*
CL10465.Contig1_All	876	188.3546472	209.1505514	0.150734356	1	*
CL10465.Contig2_All	1669	11.61155352	9.576664552	-0.266130219	0.949751531	*
CL10466.Contig2_All	1083	12.08149588	7.064273243	-0.736448348	0.612378924	*
CL10466.Contig3_All	861	16.82411084	24.13752745	0.508860739	1	*
CL10467.Contig1_All	6029	1266.634564	1135.480195	-0.157636224	0.89430462	*
CL10467.Contig2_All	6660	829.7602963	681.4196916	-0.283973842	0.736399335	*
CL10468.Contig2_All	1684	49.09629252	19.32605006	-1.324220687	0.031262629	Down
CL1047.Contig1_All	3217	206.6235827	201.6297713	-0.03521545	0.929015587	*
CL1047.Contig2_All	3259	231.9707312	178.2110326	-0.379479554	0.111256872	*
CL1047.Contig3_All	1865	131.6395169	85.77943131	-0.615157356	0.070909515	*
CL1047.Contig4_All	1785	122.8979118	128.7279937	0.066617363	0.92127147	*
CL10470.Contig1_All	1601	50.34687042	49.39657329	-0.027235375	1	*
CL10470.Contig2_All	3622	432.0070614	438.6510737	0.021995243	0.95614539	*
CL10471.Contig1_All	1810	1864.43662	2566.469462	0.460946236	0	*
CL10472.Contig1_All	1812	152.3171304	242.0766592	0.666745184	4.28E-07	*
CL10472.Contig2_All	1973	57.71331301	66.95589217	0.212703	0.880265044	*
CL10472.Contig3_All	792	102.920721	148.8173183	0.529992147	0.999999999	*
CL10473.Contig1_All	731	6.335066379	8.097959336	0.332416086	0.720203991	*
CL10473.Contig2_All	813	13.65108026	4.75948121	-1.433404169	0.250817283	*
CL10474.Contig1_All	1545	22.06010305	14.96163006	-0.546013201	0.637336307	*
CL10474.Contig2_All	637	14.70705277	24.5490349	0.721197638	1	*
CL10475.Contig1_All	2798	169.8100909	154.3254323	-0.137548296	0.911086806	*
CL10475.Contig2_All	2757	190.9998709	155.0715889	-0.29981995	0.260233012	*
CL10476.Contig2_All	2444	34.92744792	19.88580183	-0.798256166	0.10706066	*
CL10478.Contig1_All	1112	27.11449786	24.29816488	-0.155380782	1	*
CL10478.Contig2_All	1529	95.24887346	62.27415117	-0.609335814	1	*
CL10479.Contig1_All	1850	294.4758194	383.5179257	0.380612902	0.668334738	*
CL10479.Contig2_All	1877	295.6603455	383.7371472	0.375653907	0.037366296	*
CL10479.Contig3_All	1868	679.5850056	832.2332064	0.292151594	0.793018367	*
CL10479.Contig4_All	3062	173.7139559	205.6874002	0.243136676	0.884137	*
CL10479.Contig5_All	683	14.73936884	17.35704012	0.229130429	0.80528772	*
CL10480.Contig1_All	706	53.32702488	69.9900616	0.389290058	0.650288585	*
CL10480.Contig2_All	529	20.67913353	4.961064939	-1.961625032	0.999999959	*
CL10481.Contig1_All	556	16.87820728	27.3072619	0.679170546	0.513198744	*
CL10481.Contig2_All	438	77.48942309	47.36444144	-0.704693346	0.006051372	*
CL10482.Contig1_All	2086	209.9179892	137.6650288	-0.606979194	0.999992662	*
CL10483.Contig1_All	1571	217.2806637	222.7283812	0.03564972	0.949029681	*
CL10483.Contig2_All	1619	67.00037863	94.10541344	0.48722127	0.167970943	*
CL10484.Contig1_All	969	90.66209821	66.95790703	-0.434622867	0.467409553	*
CL10484.Contig2_All	954	28.4684395	116.4011326	2.013922945	2.67E-09	Up
CL10486.Contig2_All	3062	48.57736678	33.09441365	-0.547266161	0.540702207	*
CL10487.Contig2_All	1444	51.00042337	81.66324729	0.674240363	0.030210125	*
CL10488.Contig1_All	1285	17.94806523	0	-5.297378192	0.249868462	*
CL1049.Contig2_All	1504	157.4342936	228.4898007	0.53604871	0.6026477	*
CL1049.Contig3_All	1628	378.1196827	265.1548152	-0.5112479	0.894867611	*
CL10490.Contig1_All	3172	379.4159159	239.0768834	-0.66526194	8.25E-09	*
CL10490.Contig2_All	3178	377.4431606	231.8825642	-0.701743233	0	*
CL10491.Contig2_All	3034	362.3591364	344.7492416	-0.071777777	0.950449188	*
CL10491.Contig3_All	3071	375.2424803	343.0106782	-0.129400703	1	*
CL10492.Contig1_All	2229	401.9587451	550.1119331	0.45222554	0.000410056	*
CL10492.Contig2_All	2209	620.1549064	776.4007878	0.323953858	0.224702988	*
CL10493.Contig1_All	1163	4363.141624	6394.173843	0.551341483	0.85729758	*
CL10493.Contig2_All	1182	4408.035841	6357.911248	0.528369921	0.764016774	*
CL10495.Contig1_All	1360	11.81542442	8.504432455	-0.453128271	1	*
CL10495.Contig2_All	1146	47.91158291	54.6890576	0.189146026	0.869764634	*
CL10496.Contig1_All	2017	126.2377768	190.7672598	0.593865054	0.999998296	*
CL10496.Contig2_All	2187	215.9344675	231.5673049	0.100627243	0.920540224	*
CL10496.Contig3_All	1493	24.15186251	54.45688243	1.157627113	0.472536698	*
CL10497.Contig1_All	865	22.67940148	0.325327987	-4.866242754	6.07E-10	Down
CL10497.Contig2_All	877	59.87058208	29.78846598	-0.995829911	0.999999984	*
CL10497.Contig3_All	872	20.42955425	8.451764658	-1.228227715	0.03867605	Down
CL10498.Contig1_All	1043	79.00219552	116.1967631	0.553881282	0.164078021	*
CL10498.Contig2_All	5368	531.1349603	481.9405111	-0.140093692	0.87154685	*
CL10499.Contig1_All	1951	1083.819933	993.175917	-0.125947033	0.993897493	*
CL10499.Contig2_All	1791	1027.683807	912.9105394	-0.170768442	0.993543006	*
CL105.Contig10_All	2311	8.521267726	9.197015938	0.104565023	0.793554033	*
CL105.Contig11_All	2242	12.11215742	14.84862609	0.28394219	1	*
CL105.Contig14_All	1515	23.69805366	0	-5.689389444	4.31E-06	Down
CL105.Contig16_All	1361	31.19566494	43.57861975	0.476199071	1	*
CL105.Contig4_All	1338	56.50971369	17.09339155	-1.697972886	0.000185779	Down
CL105.Contig5_All	1511	95.15629529	149.2847992	0.647132158	0.999999843	*
CL105.Contig7_All	1458	0.964839671	77.12541131	5.758677646	0	Up
CL105.Contig8_All	2324	6.463135212	18.45909279	1.449248222	0.033725185	Up
CL105.Contig9_All	1591	6.214717326	8.867325234	0.482246352	0.70998169	*
CL1050.Contig1_All	5250	128.3905755	236.6977093	0.880105291	9.97E-07	*
CL1050.Contig3_All	5194	33.50162181	134.0736423	1.985725836	1.02E-09	Up
CL1050.Contig4_All	423	13.80325226	15.47178594	0.159517031	1	*
CL1050.Contig5_All	5287	301.3014388	169.3591958	-0.829378043	1.51E-11	*
CL1050.Contig7_All	4770	1075.953977	955.0827705	-0.171839265	0.181115183	*
CL10500.Contig1_All	1728	40.97829615	49.64677169	0.273990857	0.821019899	*
CL10501.Contig2_All	2996	44.98957695	49.61393164	0.13976851	0.858256456	*
CL10501.Contig3_All	2849	119.9629726	100.4309122	-0.255295131	1	*
CL10502.Contig1_All	686	8.675378181	8.777092645	0.015959944	0.799765179	*
CL10502.Contig3_All	942	4.646862203	21.3092052	2.089984403	0.999999765	*
CL10502.Contig4_All	2916	117.2049785	112.8929295	-0.053859431	0.944712039	*
CL10502.Contig5_All	2260	40.50281572	50.01980898	0.301336389	0.885382259	*
CL10503.Contig1_All	1154	102.619652	132.6686476	0.369035229	0.47456129	*
CL10503.Contig2_All	643	55.81718588	62.90466981	0.171104645	1	*
CL10504.Contig1_All	2267	395.982687	479.8083995	0.276723294	0.480106421	*
CL10504.Contig2_All	705	104.443077	126.143393	0.271239485	1	*
CL10506.Contig1_All	2065	5106.796596	23603.90032	2.208431098	0	Up
CL10506.Contig3_All	863	41.78828236	80.08085931	0.930693263	4.88E-06	*
CL10507.Contig2_All	1258	721.4432747	796.9245257	0.143468488	0.839047691	*
CL10508.Contig2_All	972	4.088109805	56.66746459	3.648421448	0	Up
CL10508.Contig3_All	1064	1.864588124	58.46819214	4.658965577	0	Up
CL10509.Contig1_All	1141	26.07762425	65.55102573	1.314397671	0.558285042	*
CL10509.Contig2_All	1073	25.44779012	47.26091037	0.881024107	0.24675891	*
CL1051.Contig1_All	573	9.751017455	0	-4.447689382	0.999999649	*
CL10510.Contig2_All	3766	150.2354882	162.0601892	0.108976937	0.919162882	*
CL10511.Contig1_All	1635	260.8186078	283.0660294	0.11788858	1	*
CL10511.Contig2_All	1772	272.3248591	296.0209855	0.120172499	1	*
CL10512.Contig1_All	962	2288.333004	2957.851999	0.370186036	0.007435307	*
CL10512.Contig2_All	509	17.53792589	20.38521742	0.211794802	1	*
CL10513.Contig1_All	732	1787.319583	1739.125373	-0.039425207	0.970481401	*
CL10513.Contig2_All	982	2538.479946	3003.901215	0.242831276	0.029137273	*
CL10514.Contig1_All	1873	208.6674861	217.6056976	0.060377806	0.980861952	*
CL10514.Contig2_All	931	108.9544345	117.9008805	0.113380973	0.904565469	*
CL10517.Contig1_All	893	28.00229933	36.28105563	0.368245964	0.894868506	*
CL10517.Contig2_All	951	36.06771934	44.45445414	0.29812684	0.893290579	*
CL10518.Contig2_All	3051	604.959562	643.7680701	0.089635038	0.953096727	*
CL10520.Contig1_All	1981	93.6930741	86.372461	-0.116762991	0.893389253	*
CL10520.Contig2_All	1425	91.59356082	66.20258708	-0.465546615	0.660053978	*
CL10521.Contig2_All	1370	424.1320453	0	-9.82442265	0	Down
CL10521.Contig3_All	1372	393.5057091	926.3984713	1.234261499	0	Up
CL10522.Contig1_All	767	25.76246062	65.58903461	1.332458748	0.026479134	Up
CL10522.Contig3_All	1842	142.6584478	352.0090134	1.300237026	0.008937207	Up
CL10523.Contig1_All	2111	61.10438387	62.4243345	0.030600609	0.891855451	*
CL10523.Contig2_All	2082	104.3835579	187.232022	0.840078633	5.34E-11	*
CL10524.Contig1_All	4060	164.7812786	149.3405389	-0.141523836	0.911174746	*
CL10524.Contig2_All	901	43.61939301	23.46944402	-0.881088487	0.012718978	*
CL10524.Contig3_All	1208	776.6289312	1081.326798	0.477260233	1.13E-07	*
CL10524.Contig4_All	1840	21.88400304	11.11374352	-0.948532997	1	*
CL10525.Contig1_All	2179	712.8842408	416.8962364	-0.773307201	2.66E-05	*
CL10525.Contig2_All	2209	627.5346135	368.4232888	-0.76757434	2.25E-05	*
CL10526.Contig1_All	705	797.571395	678.1307453	-0.233901105	0.016740386	*
CL10526.Contig2_All	737	726.6144255	604.2531941	-0.265848656	0.000354786	*
CL10527.Contig1_All	1172	144.2926577	30.86340797	-2.207976835	0.041817534	Down
CL10527.Contig2_All	1230	201.9206922	375.8470734	0.894811367	0.002211602	*
CL10527.Contig3_All	1230	76.69113399	31.03478569	-1.292349114	3.02E-11	Down
CL10529.Contig1_All	1131	12.80109225	8.445077493	-0.574057594	0.906464873	*
CL10529.Contig2_All	1182	38.66212156	14.35695472	-1.40023309	0.999999841	*
CL1053.Contig10_All	949	29.64169526	35.82243464	0.26935869	1	*
CL1053.Contig11_All	1470	1578.500838	989.636085	-0.673330428	1.51E-05	*
CL1053.Contig12_All	1566	551.8791767	466.6200476	-0.241880679	0.521204027	*
CL1053.Contig13_All	1901	344.465268	424.47438	0.300949708	1	*
CL1053.Contig1_All	1521	1019.871706	858.9778143	-0.247570882	5.58E-06	*
CL1053.Contig3_All	1601	469.975278	411.2322331	-0.192426384	0.865632912	*
CL1053.Contig4_All	986	168.8636071	188.5074148	0.158346991	0.896752501	*
CL1053.Contig5_All	2087	241.1900582	235.7136191	-0.033070369	0.940000055	*
CL1053.Contig6_All	1617	349.4682478	455.6531231	0.382324572	0.000901574	*
CL1053.Contig7_All	880	121.1135364	75.93981322	-0.670129897	0.206760205	*
CL1053.Contig8_All	1076	281.8956497	191.3017407	-0.558178528	0.029218097	*
CL1053.Contig9_All	1639	1078.254681	607.7385968	-0.826690332	1.80E-06	*
CL10531.Contig1_All	1204	370.542224	441.4478701	0.252312604	0.789557831	*
CL10531.Contig2_All	1483	749.7766769	893.2512147	0.252460368	0.012320257	*
CL10532.Contig1_All	3744	231.7777463	245.8219201	0.084705301	0.933501947	*
CL10532.Contig2_All	3523	163.7946245	122.4053393	-0.418831416	0.738187916	*
CL10534.Contig1_All	1045	49.68359287	31.56905619	-0.646548875	0.3050629	*
CL10534.Contig2_All	1580	27.79359931	18.08176862	-0.607433603	1	*
CL10534.Contig3_All	2953	123.4136713	68.2725933	-0.849725637	0.035740044	*
CL10535.Contig1_All	1718	80.95389848	36.19877759	-1.15093665	0.00088155	Down
CL10535.Contig2_All	1435	16.20671682	44.47074869	1.430280764	9.98E-05	Up
CL10536.Contig1_All	2589	552.1147104	641.400483	0.216087188	0.750819701	*
CL10536.Contig2_All	3425	561.9244633	621.3352558	0.144880834	0.936225169	*
CL10538.Contig2_All	552	16.11579318	1.680960563	-2.947881343	5.01E-05	Down
CL10539.Contig1_All	1126	6474.328476	13852.68455	1.09730754	0.012240709	Up
CL10539.Contig2_All	772	13.57161047	49.88253871	1.842481251	1.65E-07	Up
CL10539.Contig3_All	1122	9.400471948	28.53915021	1.555479942	0.999999982	*
CL10539.Contig4_All	779	18.56207546	74.95946654	1.986791053	4.90E-05	Up
CL1054.Contig1_All	2406	1763.508215	2555.775585	0.535194131	0.989035018	*
CL1054.Contig3_All	1410	20.59659794	36.7025559	0.819330653	0.638249953	*
CL1054.Contig4_All	1498	5.465027267	7.943337451	0.503544515	0.694398728	*
CL1054.Contig5_All	1692	113.3118244	152.0740555	0.422961283	0.832142212	*
CL1054.Contig6_All	1380	19.3553603	23.40572634	0.268218389	0.866432273	*
CL1054.Contig7_All	1764	286.5797252	415.6242423	0.535612283	0.949001666	*
CL10540.Contig10_All	2750	57.91362498	48.31029524	-0.259273515	0.846140378	*
CL10540.Contig12_All	1153	18.33237214	19.86672154	0.113182215	0.930506702	*
CL10540.Contig13_All	1168	31.40503323	31.60091503	0.008839137	0.953874814	*
CL10540.Contig14_All	2000	93.05985618	104.8402792	0.171150303	0.93489663	*
CL10540.Contig15_All	958	93.61571792	90.80428977	-0.043768	1	*
CL10540.Contig16_All	764	29.68451299	32.87374964	0.145050144	0.887708755	*
CL10540.Contig17_All	3187	6.866331824	12.87923072	0.863775432	1	*
CL10540.Contig18_All	996	23.06515372	25.27182439	0.129305904	1	*
CL10540.Contig1_All	1447	87.32868272	87.32869306	1.70E-07	0.951667055	*
CL10540.Contig20_All	946	55.5443809	52.18335346	-0.089274624	1	*
CL10540.Contig21_All	1011	15.69821799	21.41552201	0.436855489	1	*
CL10540.Contig22_All	659	19.00076274	25.78595755	0.431367753	0.75313437	*
CL10540.Contig23_All	916	43.51785893	32.43301739	-0.41890415	0.687540964	*
CL10540.Contig24_All	1392	99.59185074	87.94034175	-0.178608208	1	*
CL10540.Contig25_All	1664	83.81754675	74.12607337	-0.176223557	1	*
CL10540.Contig26_All	786	79.92781045	102.996643	0.363944367	1	*
CL10540.Contig28_All	843	38.40993554	42.45206702	0.142699629	1	*
CL10540.Contig29_All	1458	7.593080118	24.89922497	1.653882656	0.523332709	*
CL10540.Contig2_All	1531	20.18663375	20.8205299	0.043610201	0.814694831	*
CL10540.Contig30_All	1719	47.68832918	20.00624043	-1.233902893	1.04E-05	Down
CL10540.Contig31_All	1541	35.88418347	49.98952713	0.47302403	0.754706116	*
CL10540.Contig33_All	1155	24.69549333	26.47854104	0.098766696	0.946069651	*
CL10540.Contig34_All	2917	34.36774332	27.66181468	-0.308465228	0.815069507	*
CL10540.Contig35_All	1399	41.31400401	32.16268165	-0.356649553	1	*
CL10540.Contig36_All	3084	31.09586012	19.73523306	-0.643679474	0.44076429	*
CL10540.Contig37_All	1156	13.00756988	17.63773071	0.4260916	0.730929805	*
CL10540.Contig38_All	3741	140.5803987	118.7545393	-0.242532698	0.811825295	*
CL10540.Contig39_All	3835	120.8907011	117.4974793	-0.040912704	0.946281046	*
CL10540.Contig40_All	733	42.67509757	53.0754824	0.31157919	0.768203917	*
CL10540.Contig41_All	1395	34.81210313	37.54395606	0.107597574	0.847738355	*
CL10540.Contig42_All	1322	33.49333417	38.37734923	0.193847084	0.866233658	*
CL10540.Contig43_All	1039	60.18430038	117.137968	0.95532342	1.60E-06	*
CL10540.Contig44_All	2308	39.77102911	18.71732159	-1.068580308	1	*
CL10540.Contig45_All	1509	27.86996924	32.36126931	0.212244098	0.896708825	*
CL10540.Contig46_All	1317	79.48419365	86.38591117	0.119452754	0.891693177	*
CL10540.Contig47_All	1616	51.23157203	52.23728865	0.027795231	0.937606432	*
CL10540.Contig48_All	1333	18.38935923	17.94090651	-0.034723144	0.81386711	*
CL10540.Contig49_All	1384	28.99276223	27.42935333	-0.078665646	0.835994036	*
CL10540.Contig4_All	796	22.06010305	27.17750209	0.295315247	0.793741858	*
CL10540.Contig50_All	853	26.46432869	55.35608398	1.051540071	0.999999962	*
CL10540.Contig51_All	1116	25.95438454	83.92649726	1.675376595	1.23E-09	Up
CL10540.Contig52_All	721	31.46702459	38.41702814	0.284072709	0.826798791	*
CL10540.Contig5_All	1187	23.34221996	22.90233347	-0.026902273	0.828290987	*
CL10540.Contig6_All	2142	51.13148328	44.72327154	-0.191311234	0.848440657	*
CL10540.Contig7_All	753	15.1923259	26.92694167	0.806783019	0.65709856	*
CL10540.Contig8_All	809	22.20706159	48.64966918	1.115124976	3.43E-05	Up
CL10540.Contig9_All	4761	68.50247426	110.0203553	0.679841091	0.00203357	*
CL10541.Contig2_All	752	24.16232348	0	-5.71684277	3.33E-07	Down
CL10543.Contig1_All	1271	184.446237	183.04753	-0.010954131	0.941011605	*
CL10543.Contig2_All	992	225.09023	221.2843792	-0.02455031	0.939847799	*
CL10544.Contig2_All	1638	42.40807391	44.07832152	0.055133105	0.963515427	*
CL10544.Contig3_All	2097	18.04208873	15.30378973	-0.23096122	0.796596287	*
CL10545.Contig2_All	1609	48.77207257	38.75038652	-0.328300376	1	*
CL10545.Contig3_All	1614	47.87165585	41.68337274	-0.197626223	0.855709407	*
CL10546.Contig1_All	3370	157.0645935	441.1872692	1.487268538	0.940223761	*
CL10546.Contig2_All	2347	648.5594095	811.6119295	0.323342187	0.960660634	*
CL10546.Contig3_All	1927	210.6820238	193.631132	-0.121474557	0.910901318	*
CL10546.Contig4_All	3267	116.8534892	239.3830843	1.031669718	0.913139547	*
CL10546.Contig5_All	2062	195.7452611	179.2439885	-0.126735686	0.954151626	*
CL10546.Contig6_All	2278	66.05139691	57.90748257	-0.188411576	0.915917542	*
CL10546.Contig7_All	1818	31.69077145	37.15064694	0.226233641	0.841889447	*
CL10548.Contig1_All	895	6.83567028	19.78219491	1.471202966	0.016881364	Up
CL10548.Contig2_All	945	57.77079324	49.25713025	-0.228003992	0.855494885	*
CL10549.Contig1_All	3824	13.37228476	19.884149	0.556297136	1	*
CL10549.Contig2_All	939	12.37273149	4.613946783	-1.337220856	0.337828681	*
CL1055.Contig11_All	2378	866.2374204	1479.021172	0.771485291	5.10E-05	*
CL1055.Contig12_All	3235	285.8745547	453.137047	0.663694022	0.000557672	*
CL1055.Contig13_All	3098	41.838995	78.63341716	0.90280239	0.003311704	*
CL1055.Contig14_All	2577	2935.488759	5026.908306	0.775974897	0.000411055	*
CL1055.Contig15_All	3204	390.2728605	727.5908135	0.897842337	0.359985804	*
CL1055.Contig16_All	3246	76.88806216	120.4159583	0.644034456	0.000293839	*
CL1055.Contig17_All	1654	156.9247338	195.6993337	0.317715318	0.877572465	*
CL1055.Contig1_All	3050	2107.986271	3428.574607	0.701620017	0.02573825	*
CL1055.Contig2_All	3102	277.9016382	326.2684579	0.231125339	0.318842407	*
CL1055.Contig3_All	2951	809.8154774	632.1545013	-0.357081696	0.95015227	*
CL1055.Contig4_All	3186	551.2687338	596.419555	0.113479077	1	*
CL1055.Contig5_All	3207	453.0322616	336.8334237	-0.427064634	0.181167282	*
CL1055.Contig6_All	3045	1033.014151	806.2861501	-0.357312351	0.648907396	*
CL1055.Contig7_All	3238	203.3979417	169.6843721	-0.260793075	0.816119638	*
CL1055.Contig8_All	3485	201.1590892	243.6668501	0.275988384	0.734238343	*
CL1055.Contig9_All	3235	125.3064553	193.4122553	0.624325692	0.784965508	*
CL10551.Contig1_All	957	39.22616215	30.39990434	-0.362816072	1	*
CL10551.Contig2_All	1909	81.98890836	83.67291735	0.029167068	0.900539929	*
CL10552.Contig1_All	1241	60.76937833	40.59033169	-0.57673391	1	*
CL10552.Contig2_All	3783	161.4495176	192.3004373	0.251609332	0.749070773	*
CL10553.Contig1_All	1776	80.28914154	62.63742939	-0.355824156	0.658266849	*
CL10553.Contig2_All	1713	69.85112771	107.1603846	0.614067315	0.014884794	*
CL10554.Contig1_All	1740	459.0384218	743.3479514	0.69486029	0	*
CL10554.Contig2_All	1955	357.9641762	125.0013519	-1.514362825	0	Down
CL10554.Contig3_All	1764	117.6292191	131.2939348	0.157958257	1	*
CL10554.Contig4_All	1648	333.0170307	137.0354913	-1.278151835	0	Down
CL10554.Contig5_All	1891	190.0836303	517.5011838	1.442682828	0	Up
CL10554.Contig6_All	1092	56.05577038	53.219364	-0.074274712	1	*
CL10554.Contig7_All	4764	1274.331853	1410.766771	0.146687221	0.440625238	*
CL10555.Contig2_All	1377	22.84450672	23.80881796	0.058474429	0.928153318	*
CL10556.Contig1_All	2088	923.5846271	1158.488285	0.326779128	0.935865794	*
CL10557.Contig1_All	1968	850.29964	998.2541696	0.231318159	0.004002421	*
CL10557.Contig2_All	2448	25.74047106	15.99028182	-0.671209316	1	*
CL10557.Contig3_All	2500	13.99728977	16.73049877	0.249682485	0.899563231	*
CL10557.Contig4_All	1812	29.11187515	30.12657253	0.048659275	1	*
CL10558.Contig1_All	1062	72.57380797	80.12918781	0.142006449	0.891104791	*
CL10558.Contig2_All	1048	204.2787257	174.4476727	-0.227180444	1	*
CL10559.Contig2_All	1106	4.364014644	11.00742671	1.247797299	1	*
CL1056.Contig2_All	1215	13.75609854	12.41505547	-0.142859142	1	*
CL10560.Contig1_All	3046	344.5173322	444.3396356	0.366646238	0.811915146	*
CL10560.Contig2_All	3031	185.7027241	161.1522332	-0.204018036	0.935016976	*
CL10562.Contig1_All	2731	492.5254492	491.7897366	-0.002154595	0.955755066	*
CL10562.Contig2_All	2820	306.4986056	287.3852631	-0.092748052	0.926805739	*
CL10563.Contig1_All	3277	19.69085897	22.98076872	0.218095064	0.861273394	*
CL10563.Contig2_All	3467	41.88403512	26.14314438	-0.670394475	1	*
CL10563.Contig3_All	2954	69.28920072	58.94679877	-0.231518712	0.865976368	*
CL10563.Contig4_All	2677	29.88317043	25.58940816	-0.220056124	0.845789267	*
CL10563.Contig5_All	1171	83.59334081	74.4983632	-0.165198405	1	*
CL10564.Contig1_All	660	34.24091062	69.96218004	1.020881127	0.0088506	Up
CL10564.Contig2_All	571	17.3531539	24.17607345	0.467643016	0.730134857	*
CL10566.Contig1_All	1068	27.41528292	35.13421387	0.352563035	1	*
CL10566.Contig2_All	1220	50.62284999	107.1097551	1.074238333	0.002174681	Up
CL10567.Contig1_All	2638	45.21987381	43.3411999	-0.060577017	0.889039126	*
CL10567.Contig2_All	2328	171.9839525	156.5918652	-0.134879644	0.935944307	*
CL10567.Contig3_All	2306	159.1885005	171.0485957	0.103376687	0.931513261	*
CL10567.Contig4_All	2451	18.08712884	23.97554678	0.397629791	0.772201383	*
CL10567.Contig5_All	2289	302.8080539	299.4909521	-0.015866485	0.948006445	*
CL10568.Contig2_All	1606	11.32031791	13.19952437	0.21338884	1	*
CL1057.Contig6_All	1303	365.5471731	364.0358871	-0.005969252	0.952808926	*
CL10570.Contig1_All	622	42.1517611	31.78070859	-0.402277731	0.767791402	*
CL10570.Contig2_All	592	15.4720736	27.50884563	0.811562904	0.226000548	*
CL10571.Contig1_All	385	19.34292019	21.4379838	0.145026948	1	*
CL10571.Contig2_All	791	66.93722587	60.59048072	-0.142668062	0.925185587	*
CL10572.Contig1_All	913	263.388373	501.8733272	0.928914332	0.00044297	*
CL10573.Contig1_All	1389	98.97043871	107.2499456	0.115382723	0.901780416	*
CL10573.Contig2_All	2008	163.9207889	177.3853313	0.113575877	0.923787156	*
CL10574.Contig10_All	3070	150.6546839	194.8013175	0.369744377	0.247146092	*
CL10574.Contig2_All	3776	120.7596412	182.4654916	0.593599294	0.01682865	*
CL10574.Contig3_All	3036	811.1063874	1120.213783	0.46558129	3.57E-09	*
CL10574.Contig4_All	2994	183.9956368	141.6629117	-0.376115365	0.468404712	*
CL10574.Contig6_All	2901	21.28070365	8.33808907	-1.30432574	1	*
CL10574.Contig8_All	3388	90.25484953	108.0546277	0.258457214	0.783288031	*
CL10574.Contig9_All	3312	50.542428	50.41582799	-0.003584975	0.884143608	*
CL10575.Contig1_All	751	30.57326666	39.76326366	0.374126322	1	*
CL10575.Contig2_All	1315	253.4923762	297.2278772	0.229235562	0.509194671	*
CL10578.Contig1_All	970	24.6952094	32.42023883	0.386251624	0.961499746	*
CL10578.Contig2_All	1811	83.4351783	70.22650024	-0.247126479	1	*
CL10579.Contig1_All	2231	695.8811733	587.0180351	-0.245256226	0.298432693	*
CL10579.Contig2_All	2428	250.7340368	176.2544158	-0.507362363	0.691056483	*
CL1058.Contig1_All	691	20.9397076	24.8928474	0.244469368	0.913581477	*
CL1058.Contig2_All	3170	128.3156509	131.1202326	0.031080952	0.933845675	*
CL1058.Contig3_All	3099	203.7412605	244.1805626	0.260662152	0.472152235	*
CL1058.Contig4_All	2155	141.1255495	164.5909892	0.221225717	0.821490944	*
CL1058.Contig5_All	2030	192.844583	194.4981651	0.012288209	1	*
CL1058.Contig6_All	1594	23.65023167	29.09859239	0.293840417	1	*
CL10580.Contig1_All	800	10.08651612	9.68868731	-0.055428842	1	*
CL10580.Contig2_All	1257	533.180153	659.9653492	0.307523959	0.443335056	*
CL10580.Contig3_All	1233	546.3377813	618.0895036	0.177879129	0.906259064	*
CL10582.Contig1_All	2719	4764.479622	4215.921941	-0.176452047	0.993731878	*
CL10582.Contig2_All	457	37.85668054	15.99028182	-1.219444475	0.999999994	*
CL10583.Contig1_All	3051	72.57186951	73.42749775	0.016802209	1	*
CL10583.Contig3_All	2553	66.40025384	59.6500467	-0.153522555	0.866309432	*
CL10583.Contig4_All	1897	20.90816859	42.29308242	1.000284582	1	*
CL10583.Contig5_All	3911	182.1069456	134.7696073	-0.432991543	1	*
CL10583.Contig6_All	4400	178.7147133	154.7891462	-0.206771399	0.891028369	*
CL10583.Contig7_All	4017	134.9909703	138.5279329	0.037186651	1	*
CL10583.Contig8_All	5962	188.755521	136.7201562	-0.463934596	0.999999999	*
CL10584.Contig1_All	717	18.15338146	13.25887933	-0.439947832	1	*
CL10585.Contig1_All	479	35.7178421	1.936864919	-3.911223368	2.64E-09	Down
CL10585.Contig2_All	639	18.4472238	1.035338923	-3.653030857	0.995533794	*
CL10585.Contig3_All	1099	25.19725863	7.731685052	-1.646139149	7.05E-05	Down
CL10585.Contig4_All	2099	168.6849003	10.510721	-3.945507789	0	Down
CL10586.Contig1_All	2142	19.71573919	16.91863232	-0.215211373	1	*
CL10586.Contig2_All	2201	13.19590081	15.68238129	0.241193761	0.948986525	*
CL10587.Contig1_All	2135	245.3092139	377.7899538	0.622018611	0.000115975	*
CL10587.Contig2_All	2168	217.9264969	258.3161058	0.244812187	0.526249271	*
CL10587.Contig3_All	1672	281.3625612	278.816862	-0.013090671	0.950722592	*
CL10589.Contig1_All	768	4922.583463	5606.06965	0.187557269	0.990944354	*
CL10589.Contig2_All	864	4784.7434	5650.663261	0.239957024	0.981529768	*
CL1059.Contig10_All	1654	58.83659913	112.9328188	0.93521155	0.99858708	*
CL1059.Contig11_All	454	10.06019057	12.29296404	0.277472356	1	*
CL1059.Contig12_All	1609	4.106047307	29.48095089	2.710879142	3.54E-12	Up
CL1059.Contig14_All	1795	38.05004978	52.06471938	0.4476785	0.861372634	*
CL1059.Contig1_All	1688	117.660265	147.761842	0.327480947	0.3782275	*
CL1059.Contig2_All	1605	107.7291636	127.834054	0.245880938	0.94996508	*
CL1059.Contig3_All	1726	35.18830592	57.27492567	0.695482148	0.333730062	*
CL1059.Contig4_All	1691	31.39432238	70.80104541	1.161416386	4.30E-06	Up
CL1059.Contig6_All	2132	592.2336633	570.9034953	-0.052877013	0.953383896	*
CL1059.Contig7_All	1833	632.3594394	639.4241495	0.016016602	0.960067057	*
CL1059.Contig9_All	1637	71.65710827	83.75421417	0.223698331	0.919981384	*
CL10590.Contig1_All	2868	120.285856	106.5141672	-0.174698446	0.948118468	*
CL10590.Contig2_All	2842	94.69086406	71.41452204	-0.404695495	0.731407556	*
CL10591.Contig2_All	770	17.71092605	10.5224425	-0.726001351	0.605476654	*
CL10592.Contig1_All	3445	239.9329966	224.7867183	-0.093885426	1	*
CL10594.Contig1_All	332	6.583484265	14.60444324	1.095880559	0.2407831	*
CL10594.Contig2_All	846	69.38611489	71.19744986	0.036932494	1	*
CL10595.Contig1_All	1467	309.9619602	299.4406088	-0.049744816	0.95103518	*
CL10595.Contig2_All	451	33.67000204	34.71700047	0.043581515	0.866188966	*
CL10595.Contig3_All	778	24.03577471	6.590029323	-1.795621407	0.062907522	*
CL10596.Contig1_All	1012	748.7237428	1233.177948	0.719521266	0.38162458	*
CL10596.Contig2_All	1043	653.648004	1126.283349	0.784550472	0.161031662	*
CL10597.Contig1_All	1144	76.71717561	64.58601581	-0.246684584	0.965296715	*
CL10597.Contig2_All	701	50.35814913	48.30962362	-0.059351084	1	*
CL10599.Contig1_All	2679	1262.16656	1622.082474	0.361826134	1.96E-06	*
CL10599.Contig2_All	2515	525.0857176	1017.160296	0.953300143	0	*
CL106.Contig1_All	542	6.364282593	8.797229985	0.439441891	0.752333843	*
CL106.Contig2_All	867	9.554089275	12.35735333	0.35580549	0.740803258	*
CL1060.Contig1_All	2188	57.31089346	38.54647835	-0.566529229	0.225666762	*
CL1060.Contig2_All	2085	149.7553945	145.5214627	-0.041245175	0.917925529	*
CL1060.Contig3_All	2079	100.4951922	194.4971081	0.949384382	1.04E-10	*
CL10600.Contig1_All	330	0.321613224	16.62748762	4.43578358	0.001597552	Up
CL10601.Contig1_All	612	17.85953912	10.74648802	-0.708633795	1	*
CL10602.Contig2_All	458	1145.409312	720.967005	-0.667511023	0.018625059	*
CL10603.Contig10_All	2240	43.18215106	77.53294148	0.837500363	0.079371191	*
CL10603.Contig11_All	2364	282.0708042	149.0899785	-0.917742734	0.001044611	*
CL10603.Contig12_All	2316	179.7875366	185.5887607	0.045699163	0.929136815	*
CL10603.Contig13_All	1704	56.02162464	33.27955114	-0.743197742	0.443867573	*
CL10603.Contig14_All	1515	33.94851361	37.08347191	0.12576741	0.886612893	*
CL10603.Contig15_All	2122	279.5080157	139.9784704	-0.995281283	0.000163819	*
CL10603.Contig16_All	2199	44.80864781	17.93218107	-1.299032705	0.99999975	*
CL10603.Contig17_All	2433	541.3117641	711.8935348	0.394902911	0.813487209	*
CL10603.Contig18_All	2166	146.5060687	73.45703214	-0.991423748	2.31E-05	*
CL10603.Contig19_All	1709	212.6457485	271.8921835	0.353891684	0.197120966	*
CL10603.Contig20_All	2141	35.49409524	78.83492505	1.140890181	0.999597895	*
CL10603.Contig21_All	1796	18.62579608	32.17004043	0.77344073	0.789782309	*
CL10603.Contig22_All	2711	81.15967378	53.484975	-0.597353011	0.159494776	*
CL10603.Contig23_All	864	30.55888809	3.627894151	-2.921173561	2.11E-06	Down
CL10603.Contig24_All	2688	250.9906932	194.3268226	-0.368365578	0.893633145	*
CL10603.Contig25_All	2685	238.8102103	405.0428427	0.761050697	0.091486281	*
CL10603.Contig26_All	1919	65.80079732	51.02186999	-0.364039166	0.783576718	*
CL10603.Contig27_All	1011	24.92974184	39.60022594	0.657751934	0.410318474	*
CL10603.Contig28_All	2262	111.0461192	20.01563748	-2.444664664	0	Down
CL10603.Contig29_All	894	66.76468479	34.29204284	-0.951726665	7.29E-05	*
CL10603.Contig2_All	1044	55.83706184	219.0219525	1.962812441	0	Up
CL10603.Contig30_All	1880	106.6282921	167.4048042	0.648458481	1.26E-06	*
CL10603.Contig31_All	862	26.27674077	61.7495639	1.21805712	0.008074029	Up
CL10603.Contig32_All	3253	257.4444285	291.528955	0.179071825	0.941314467	*
CL10603.Contig33_All	2800	21.1086557	554.3128368	4.684354789	0	Up
CL10603.Contig34_All	2179	147.416528	36.91209419	-1.984120041	0	Down
CL10603.Contig35_All	2271	202.6604078	138.2565635	-0.550167727	0.000552143	*
CL10603.Contig36_All	1399	14.79152682	56.63260969	1.903774372	0.00121882	Up
CL10603.Contig37_All	2124	59.74734236	173.8177499	1.533246711	0	Up
CL10603.Contig38_All	3080	187.3141806	308.4033588	0.717944995	0.019368558	*
CL10603.Contig39_All	2318	239.5399089	132.2856175	-0.854329262	0.001134328	*
CL10603.Contig3_All	1674	87.22183477	354.7061215	2.018041098	1.10E-14	Up
CL10603.Contig40_All	2281	53.6642528	375.9318337	2.797698558	0	Up
CL10603.Contig41_All	3158	89.52806719	334.9540334	1.898039949	4.76E-12	Up
CL10603.Contig42_All	654	6.358785202	13.00635648	0.980905675	0.355275695	*
CL10603.Contig43_All	2242	111.03322	254.1950978	1.191528161	3.33E-16	Up
CL10603.Contig44_All	2163	208.5295839	378.7125225	0.859397631	2.51E-12	*
CL10603.Contig45_All	3617	341.5093321	1089.796417	1.672704562	4.44E-16	Up
CL10603.Contig46_All	574	9.954888355	57.53811296	2.476414496	8.55E-11	Up
CL10603.Contig47_All	2206	62.09244923	337.4359849	2.433284741	0	Up
CL10603.Contig48_All	3274	105.9558494	920.7106052	3.113655682	0	Up
CL10603.Contig49_All	846	32.36504379	44.38456923	0.450038463	0.656916131	*
CL10603.Contig4_All	2263	49.74364577	78.00785702	0.644223648	0.089964583	*
CL10603.Contig5_All	1971	63.32818948	15.98524749	-1.955077646	1.11E-15	Down
CL10603.Contig6_All	1099	115.2424219	65.87687365	-0.802459025	0.003347514	*
CL10603.Contig7_All	2414	284.2929809	80.68426727	-1.811044215	6.35E-05	Down
CL10603.Contig8_All	1157	55.95142037	11.52359814	-2.23413843	1.10E-09	Down
CL10603.Contig9_All	1714	56.83439272	2.001254215	-4.536274186	0	Down
CL10604.Contig1_All	1306	207.1412125	193.0260712	-0.101580944	1	*
CL10604.Contig2_All	1311	233.8064211	213.0215714	-0.13403366	0.910464172	*
CL10604.Contig3_All	539	19.38024053	13.53995536	-0.502755304	1	*
CL10605.Contig1_All	1098	150.3620777	165.440519	0.137463546	0.921807059	*
CL10605.Contig2_All	1136	153.8119653	177.5671397	0.206610907	0.791086414	*
CL10606.Contig1_All	2531	139.1743397	179.0933267	0.362739511	0.646301076	*
CL10606.Contig2_All	2461	149.774109	208.0849306	0.47312353	0.077903259	*
CL10607.Contig1_All	1630	40.30201062	34.52548541	-0.220420149	1	*
CL10607.Contig2_All	1678	95.4475309	62.33921209	-0.610831741	0.01041795	*
CL10607.Contig3_All	1435	10.85752747	9.999583911	-0.113646512	0.7736703	*
CL10607.Contig4_All	1024	14.78892009	11.64501795	-0.332897764	0.74173076	*
CL10609.Contig1_All	2108	291.0081951	294.3142809	0.016271727	0.943941444	*
CL10609.Contig2_All	1882	129.6621566	229.4914935	0.821422927	0.049485321	*
CL10609.Contig3_All	2345	124.4982324	93.10637192	-0.417351742	0.673725676	*
CL1061.Contig1_All	1540	57.16893919	64.87775628	0.181098905	1	*
CL1061.Contig2_All	1987	84.46337992	40.74593479	-1.043159877	0.999935464	*
CL1061.Contig3_All	707	22.82512388	21.90283067	-0.058284514	1	*
CL10610.Contig1_All	974	35.68841669	33.74506963	-0.079703451	1	*
CL10610.Contig2_All	1035	30.74482149	29.51580579	-0.057954673	1	*
CL10612.Contig1_All	1277	140.113347	178.7532577	0.350335896	0.266532215	*
CL10612.Contig2_All	921	87.51655458	114.2656041	0.382964622	0.375083591	*
CL10613.Contig1_All	441	59.28049986	72.00244154	0.278488875	1	*
CL10613.Contig2_All	993	118.3915585	139.9339088	0.240304043	1	*
CL10614.Contig1_All	1141	1759.144324	1198.726073	-0.553192334	0	*
CL10616.Contig1_All	2027	41.05103241	30.74033533	-0.411837846	0.71846019	*
CL10616.Contig2_All	2216	45.70173747	51.3314992	0.165989564	0.872103181	*
CL10617.Contig2_All	519	6.295139315	43.00707064	2.684367357	2.88E-07	Up
CL10617.Contig3_All	1752	11.98697925	120.4375967	3.279054184	5.78E-05	Up
CL10617.Contig4_All	1599	68.30737575	337.8246452	2.298302591	0	Up
CL10617.Contig5_All	1627	5.650467538	48.90324908	3.012364625	1.10E-12	Up
CL10617.Contig6_All	1609	71.25648433	197.609812	1.465525696	0	Up
CL10618.Contig2_All	2134	143.115491	124.9876914	-0.194711507	1	*
CL10618.Contig3_All	1902	356.9874303	268.7503306	-0.408986314	5.51E-05	*
CL1062.Contig1_All	1510	616.5189832	1039.167564	0.752765637	0	*
CL1062.Contig2_All	1833	505.45973	24.02202393	-4.368647788	0	Down
CL1062.Contig3_All	938	39.13502931	109.7543823	1.47672726	0	Up
CL1062.Contig4_All	1906	375.6830976	1421.565647	1.918570518	0	Up
CL10621.Contig2_All	673	9.320049959	6.070861829	-0.581959143	1	*
CL10622.Contig1_All	831	39.68754131	70.84860303	0.828634014	0.635826376	*
CL10622.Contig2_All	1189	28.1295911	54.71219101	0.948249262	0.154872089	*
CL10622.Contig3_All	991	118.6701448	83.6145436	-0.50275561	1	*
CL10623.Contig1_All	317	16.90019684	8.727806353	-0.917377026	1	*
CL10624.Contig1_All	1041	41.05593626	34.86464901	-0.2329394	0.880118362	*
CL10624.Contig2_All	1227	53.73448275	57.25499866	0.090786808	0.890688509	*
CL10625.Contig1_All	790	263.7469629	435.124702	0.721266943	0.001235277	*
CL10625.Contig2_All	1101	283.3494626	192.4554275	-0.556934266	0.728424072	*
CL10626.Contig1_All	2194	3.402065634	20.57934311	2.443113546	0.076425872	*
CL10626.Contig2_All	5566	777.9495855	835.1586821	0.102314217	0.910470438	*
CL10627.Contig2_All	869	8.665828731	7.500952371	-0.196822481	0.860716833	*
CL10629.Contig1_All	1358	13.12270548	9.795675734	-0.405062146	1	*
CL1063.Contig1_All	753	39.84327224	60.50159137	0.596902788	0.462899016	*
CL1063.Contig2_All	1362	765.5348673	1863.615748	1.283044635	0.429317618	*
CL1063.Contig3_All	1369	431.1825945	1348.611326	1.644038594	0.077946538	*
CL1063.Contig4_All	1355	479.5905068	561.2707228	0.226688877	0.2511849	*
CL1063.Contig5_All	1409	66.77374111	47.85107848	-0.476761527	0.739605306	*
CL1063.Contig6_All	1484	547.191119	668.9421687	0.289612126	0.148773049	*
CL1063.Contig7_All	1148	120.7892824	375.941599	1.634229516	0.011770181	Up
CL1063.Contig8_All	1436	233.4743385	214.5158237	-0.121924704	0.953034608	*
CL10630.Contig1_All	997	74.79422979	89.97014914	0.265004434	1	*
CL10630.Contig2_All	1455	588.7728556	596.8165958	0.01956104	0.960781612	*
CL10631.Contig1_All	2718	38.36637481	26.86668134	-0.506596822	0.885201413	*
CL10631.Contig2_All	2494	35.37039645	29.31535497	-0.266997265	0.893959968	*
CL10632.Contig1_All	1913	186.9618054	114.6929855	-0.702696849	1.04E-06	*
CL10632.Contig2_All	1884	55.84400456	47.17300223	-0.241237294	1	*
CL10632.Contig3_All	2079	115.3771495	60.47719057	-0.926609868	3.37E-06	*
CL10633.Contig1_All	2558	355.7509404	987.1205741	1.471145112	0.000537102	Up
CL10633.Contig2_All	1691	43.55190426	70.61270153	0.691298031	0.749351851	*
CL10634.Contig1_All	368	7.541381215	9.89192387	0.371237995	1	*
CL10634.Contig2_All	1707	970.1490377	929.0302089	-0.062450079	0.963379393	*
CL10635.Contig2_All	1806	58.52386709	54.44990908	-0.103238809	0.938800849	*
CL10636.Contig1_All	3826	833.5237762	754.7143461	-0.143208062	0.789730626	*
CL10636.Contig2_All	3951	473.2001892	419.0815944	-0.175035304	0.767824505	*
CL10638.Contig1_All	2513	176.5143426	116.9100797	-0.592441132	0.001610086	*
CL10638.Contig2_All	2799	187.9084237	125.4967143	-0.580597577	8.59E-06	*
CL1064.Contig1_All	3244	1471.5401	1548.522926	0.073543067	0.954555565	*
CL1064.Contig2_All	3223	434.6904082	281.429969	-0.626367028	1.98E-06	*
CL10640.Contig1_All	1317	129.0940233	66.53527385	-0.951336175	1.16E-10	*
CL10640.Contig2_All	1709	200.4848169	125.2251112	-0.67694988	0.999012497	*
CL10640.Contig3_All	1799	110.6664322	91.13127059	-0.278896992	0.811851906	*
CL10641.Contig1_All	1248	4995.507304	5685.7267	0.186697143	8.56E-13	*
CL10642.Contig1_All	2805	900.8045708	903.4256453	0.004189545	0.967365413	*
CL10642.Contig2_All	2417	865.2342891	844.5815075	-0.034835097	0.976486569	*
CL10642.Contig3_All	3163	1745.2422	1726.810701	-0.015313195	0.977625566	*
CL10643.Contig2_All	581	7.481787388	18.65729501	1.266460832	1	*
CL10644.Contig1_All	577	27.38036012	26.65998743	-0.037809927	0.928785164	*
CL10644.Contig2_All	563	27.2984928	23.69447075	-0.200574564	0.853181108	*
CL10645.Contig1_All	1105	324.5425921	404.0384572	0.315675725	0.03258705	*
CL10645.Contig2_All	1129	332.8698223	378.1542133	0.183773871	1	*
CL10646.Contig1_All	672	18.63460253	13.17269986	-0.485842129	0.968543824	*
CL10646.Contig2_All	680	21.98352393	11.3595792	-0.924640596	1	*
CL10647.Contig1_All	1726	470.1919733	455.4735923	-0.045836113	0.952746507	*
CL10647.Contig2_All	1736	697.2331632	680.6726648	-0.034656458	0.967850708	*
CL10648.Contig1_All	1541	89.85781858	56.23078547	-0.671817646	1	*
CL10648.Contig2_All	1354	118.3545221	102.7763644	-0.202744712	0.854679722	*
CL10649.Contig1_All	435	9.564131854	31.48896811	1.671471633	0.242624949	*
CL10649.Contig2_All	1340	62.35904787	130.8218808	1.063294302	0.349096732	*
CL1065.Contig1_All	3766	528.8351351	587.3504357	0.151276323	0.744174411	*
CL1065.Contig2_All	2261	39.53938732	47.00500601	0.246839224	0.819223475	*
CL1065.Contig3_All	2396	129.0414129	37.51039196	-1.769797879	0.00261915	Down
CL1065.Contig4_All	2482	155.6730626	0	-8.381169935	0	Down
CL1065.Contig5_All	2378	184.7808176	307.2536665	0.732160728	0.000531607	*
CL1065.Contig6_All	4020	266.624915	259.7650429	-0.037537504	0.977235945	*
CL1065.Contig7_All	3843	613.7762519	615.9476735	0.005091091	0.97030939	*
CL1065.Contig8_All	4122	433.87327	307.7878845	-0.494700182	4.60E-11	*
CL10651.Contig3_All	1399	206.3231563	238.3997126	0.20803708	0.785204536	*
CL10652.Contig1_All	1114	450.9111599	261.9494198	-0.782475603	3.28E-09	*
CL10652.Contig2_All	1050	629.5180647	358.9867389	-0.809509256	0	*
CL10653.Contig1_All	1031	184.0382794	226.5176602	0.298930786	1	*
CL10653.Contig2_All	971	131.9586578	88.00849799	-0.581825698	0.082046099	*
CL10654.Contig2_All	586	2.815542353	12.75210495	2.009305931	0.012822148	Up
CL10655.Contig1_All	547	456.0402551	583.3938321	0.35498584	0.999972551	*
CL10655.Contig2_All	536	720.0949458	725.1511405	0.010088043	1	*
CL10656.Contig2_All	929	3.713845476	10.0935076	1.336539302	1	*
CL10657.Contig1_All	2674	757.809922	764.4032905	0.012490274	1	*
CL10657.Contig2_All	1143	32.09174568	20.3691332	-0.643924872	0.764268125	*
CL10658.Contig2_All	641	7.144843392	19.94853829	1.423193996	1	*
CL10658.Contig6_All	617	0	22.46227284	5.613662067	5.93E-07	Up
CL1066.Contig1_All	2314	534.9448085	594.0723624	0.15112302	0.889074178	*
CL1066.Contig2_All	2387	638.2276824	578.4188557	-0.141847226	0.90736205	*
CL1066.Contig3_All	2418	347.8793703	449.5545549	0.369470347	0.906352283	*
CL1066.Contig4_All	847	22.55355504	24.72544696	0.130061557	1	*
CL1066.Contig5_All	3079	538.7517509	558.5558776	0.052036535	0.950224111	*
CL10660.Contig1_All	2556	210.4736418	466.0170017	1.144985607	0	Up
CL10660.Contig2_All	2545	55.48045108	46.82077389	-0.242598986	0.82419883	*
CL10662.Contig1_All	2116	225.728243	216.5947594	-0.059462653	0.934580468	*
CL10662.Contig2_All	1279	7.564816107	31.28129299	1.982704975	0.999801464	*
CL10663.Contig1_All	1825	368.8748139	269.7189324	-0.451002162	0.999993073	*
CL10663.Contig2_All	1526	430.3525846	280.1867681	-0.618290057	0	*
CL10664.Contig1_All	2071	201.883156	164.2998445	-0.296425866	1	*
CL10664.Contig2_All	2033	191.5763516	161.0690264	-0.249574203	0.707876067	*
CL10664.Contig3_All	783	11.13198698	12.91176117	0.205924032	0.890050799	*
CL10666.Contig1_All	1665	22.2206631	18.10859313	-0.288481282	1	*
CL10667.Contig2_All	2132	14.71255016	4.886606973	-1.503317235	1	*
CL10667.Contig3_All	844	19.00047881	14.12284053	-0.41606946	1	*
CL10667.Contig5_All	1267	10.97526979	7.838673476	-0.462141786	0.916867162	*
CL10669.Contig2_All	1966	107.1358387	119.8334585	0.160924148	1	*
CL10669.Contig3_All	1941	96.2625961	116.0616828	0.268652506	1	*
CL1067.Contig1_All	2141	320.0016	312.0102275	-0.036431801	0.948971696	*
CL1067.Contig2_All	2225	141.5909467	149.5636032	0.078776566	0.913892472	*
CL1067.Contig3_All	2047	94.12037388	67.50795215	-0.476636557	0.437750703	*
CL1067.Contig4_All	717	22.79330094	16.84252152	-0.426275962	1	*
CL1067.Contig5_All	2007	124.1648067	123.4047076	-0.008825493	0.915815636	*
CL10670.Contig1_All	2301	161.3648685	273.7402349	0.760766111	7.60E-06	*
CL10670.Contig2_All	1925	155.5785119	225.2160387	0.532327392	0.024190898	*
CL10670.Contig3_All	676	9.698366348	21.56743401	1.115997409	0.040735787	Up
CL10672.Contig2_All	734	17.74729419	6.039002989	-1.485040841	1	*
CL10673.Contig1_All	1556	580.1201353	595.5750071	0.037901321	0.961006761	*
CL10673.Contig2_All	1374	364.4263999	348.1795527	-0.065709598	0.985743187	*
CL10674.Contig2_All	1127	16.20287395	23.46673413	0.521767872	0.823493149	*
CL10675.Contig1_All	1224	388.1475639	420.3467607	0.11484154	0.908398365	*
CL10675.Contig2_All	1197	329.1758528	368.4456748	0.162374944	0.850929739	*
CL10677.Contig1_All	1319	59.22139917	152.7195254	1.359747593	2.40E-14	Up
CL10677.Contig2_All	1324	100.991426	117.6356549	0.219150085	0.833094091	*
CL10678.Contig1_All	1309	539.0302775	378.7089073	-0.508746898	0.132604769	*
CL10678.Contig2_All	4339	332.507964	340.1873144	0.032894644	1	*
CL10679.Contig1_All	1060	226.368504	169.3401156	-0.417746752	0.015645763	*
CL10679.Contig2_All	394	7.900314772	25.20472521	1.617191275	0.999999988	*
CL10679.Contig3_All	966	46.95396989	51.34805651	0.127842827	0.914450257	*
CL1068.Contig1_All	2383	204.7803565	514.0579658	1.325871901	0	Up
CL1068.Contig2_All	2016	20.69851636	13.23641754	-0.627131288	0.810099978	*
CL1068.Contig3_All	2006	12.47253631	26.42992636	1.055579549	0.024305005	Up
CL1068.Contig4_All	2047	41.70120158	212.7903422	2.338332028	0	Up
CL1068.Contig5_All	627	63.22404867	95.0301721	0.584357495	1	*
CL1068.Contig6_All	2303	166.2988802	292.7328507	0.81405533	2.72E-09	*
CL10680.Contig1_All	1626	271.0806304	227.8372229	-0.250246409	0.872035845	*
CL10680.Contig2_All	1766	152.7643061	138.2257617	-0.143817288	1	*
CL10680.Contig3_All	2765	420.9219783	345.6353784	-0.283952748	0.134338573	*
CL10682.Contig2_All	2247	361.1677189	315.4924355	-0.194793085	0.880984738	*
CL10682.Contig3_All	2229	540.309429	388.6558234	-0.474805305	0.014587893	*
CL10684.Contig1_All	1685	107.6570956	68.65554758	-0.645449899	0.265348255	*
CL10684.Contig2_All	1563	195.5751923	201.7227896	0.044545666	0.967303708	*
CL10684.Contig3_All	2000	125.7975438	179.302707	0.5096959	0.028836461	*
CL10686.Contig1_All	1086	145.6427224	231.8458814	0.669012167	4.09E-05	*
CL10686.Contig2_All	1011	145.163615	176.1782292	0.278538829	1	*
CL10687.Contig1_All	1196	66.41963667	112.1462358	0.751575011	0.017784249	*
CL10687.Contig2_All	1208	28.65003691	65.68799263	1.183950122	0.075147614	*
CL10687.Contig3_All	1358	20.07872481	34.07070721	0.749296791	0.485343946	*
CL10688.Contig1_All	1239	125.4825894	119.9075311	-0.065315545	1	*
CL10688.Contig2_All	697	22.49801327	36.4160601	0.683489661	0.204939915	*
CL10688.Contig3_All	1247	127.2942425	132.7648958	0.060488649	0.922949259	*
CL10689.Contig1_All	2172	77.23716234	85.58732048	0.147253384	0.961327303	*
CL10689.Contig2_All	2643	229.5751956	272.3195414	0.245872666	1	*
CL1069.Contig11_All	1399	29.23966005	124.9205163	2.077486818	0	Up
CL1069.Contig12_All	1498	4.835686262	73.22284211	3.796339469	3.94E-05	Up
CL1069.Contig13_All	1493	4.460928805	111.4386485	4.504790755	0	Up
CL1069.Contig1_All	1391	31.71188355	164.493322	2.357885563	0	Up
CL1069.Contig2_All	1444	10.13194057	15.1139275	0.555803993	0.708806482	*
CL1069.Contig3_All	1506	39.64895079	265.1853833	2.727251729	0	Up
CL1069.Contig4_All	1458	43.97282918	66.09513737	0.582834343	0.689863307	*
CL1069.Contig5_All	1292	30.06311331	401.116714	3.71733867	9.05E-09	Up
CL1069.Contig6_All	1334	42.2455754	507.7946492	3.572798019	3.05E-07	Up
CL10690.Contig1_All	2075	308.5876088	493.2103018	0.675704246	0	*
CL10690.Contig2_All	2154	283.4436696	470.7529875	0.730961019	7.91E-05	*
CL10691.Contig1_All	1570	41.1146783	51.02427028	0.308371119	0.907605701	*
CL10691.Contig3_All	858	17.20503396	11.61548356	-0.548501553	1	*
CL10691.Contig4_All	1527	55.19122866	69.79418383	0.336125826	0.784635028	*
CL10693.Contig1_All	2914	372.6310927	257.1181671	-0.534503193	2.71E-11	*
CL10693.Contig2_All	2618	19.73512202	252.5065447	3.646321624	0	Up
CL10693.Contig3_All	2727	103.2297106	15.19476304	-2.726949074	1.43E-05	Down
CL10694.Contig1_All	1711	902.7184005	1031.506558	0.192311673	0.50447747	*
CL10694.Contig2_All	1167	986.9188345	1136.499841	0.203504075	0.197639326	*
CL10696.Contig1_All	3776	360.0052637	310.1420387	-0.214787602	0.903548191	*
CL10696.Contig2_All	3787	539.4630596	413.939603	-0.381724487	0.223011497	*
CL10697.Contig1_All	1023	76.84065857	100.1445915	0.380107613	0.918935834	*
CL10697.Contig2_All	1079	3.651644919	182.6536775	5.47403229	0	Up
CL10698.Contig1_All	1186	291.5059897	84.46977937	-1.78135781	6.12E-10	Down
CL10698.Contig2_All	1531	640.3119396	661.612956	0.047178628	0.956391929	*
CL107.Contig3_All	611	40.41591008	56.97461767	0.49058515	0.820105662	*
CL107.Contig5_All	1030	11.51869142	6.274098388	-0.830134788	0.476011437	*
CL107.Contig6_All	618	46.65984362	59.88542828	0.356853965	0.825685318	*
CL1070.Contig1_All	1687	26.13210503	4.484111133	-2.42524259	0.238989377	*
CL1070.Contig2_All	1774	18.86219225	9.674255924	-0.930456369	0.594535525	*
CL1070.Contig3_All	1776	46.05045331	64.88888201	0.490533248	0.732617464	*
CL1070.Contig4_All	1863	70.4577021	67.67925402	-0.057652744	1	*
CL10700.Contig1_All	1681	205.9545985	175.2057026	-0.232702297	0.793982126	*
CL10701.Contig1_All	676	206.5948255	300.7992608	0.540974657	1.90E-06	*
CL10701.Contig2_All	807	216.103106	357.9193895	0.726678277	4.37E-06	*
CL10702.Contig1_All	787	40.41524181	12.3557005	-1.672672941	0.209076139	*
CL10702.Contig2_All	777	14.28302799	11.92405571	-0.251394172	0.826032751	*
CL10703.Contig1_All	2612	70.03991772	69.2582605	-0.016083093	0.891401871	*
CL10703.Contig2_All	564	10.97237913	0	-4.610563067	0.99999605	*
CL10703.Contig3_All	1540	53.27638696	46.76916315	-0.186190612	0.876631268	*
CL10703.Contig4_All	2636	117.2487144	40.90928211	-1.508401358	6.35E-06	Down
CL10703.Contig5_All	2655	190.0979341	81.54890009	-1.216294005	4.62E-12	Down
CL10704.Contig1_All	1100	39.90554753	30.16308026	-0.398410576	0.746889541	*
CL10704.Contig2_All	1041	46.37678687	33.15707428	-0.478347285	0.58591558	*
CL10705.Contig1_All	1415	9971.689595	14694.14921	0.559310175	1.03E-09	*
CL10706.Contig1_All	1522	172.935893	166.3637593	-0.055742229	1	*
CL10706.Contig2_All	1622	182.8456408	180.8313936	-0.015940018	1	*
CL10708.Contig1_All	1454	2329.203519	2332.630041	0.002120382	0.979070091	*
CL10709.Contig10_All	1596	62.83858036	47.27660915	-0.407015309	0.637524735	*
CL10709.Contig11_All	2911	50.15138757	34.88538212	-0.517837985	0.451940004	*
CL10709.Contig12_All	2828	89.05410682	65.79002257	-0.434147081	0.379933775	*
CL10709.Contig1_All	3142	40.87919365	35.18621005	-0.213715239	0.828623677	*
CL10709.Contig2_All	2060	20.28287964	66.49275056	1.690128279	0.006080501	Up
CL10709.Contig3_All	2129	17.74873952	21.22302574	0.251829567	0.941242232	*
CL10709.Contig7_All	1152	9.850822276	12.29866999	0.307095607	0.737959744	*
CL10709.Contig8_All	1539	38.58892622	53.44206628	0.464973104	1	*
CL10709.Contig9_All	3077	48.70937889	95.79419407	0.96897	0.00209703	*
CL1071.Contig1_All	1347	91.11170553	89.16959602	-0.030923862	0.913784672	*
CL1071.Contig2_All	1315	275.3234849	102.7943876	-1.417260334	0	Down
CL10711.Contig1_All	5332	272.5553395	578.2527398	1.083842193	0	Up
CL10711.Contig2_All	3023	56.46294432	67.6800249	0.259457517	0.882631498	*
CL10711.Contig3_All	5416	474.1676356	80.46329366	-2.55204626	0	Down
CL10711.Contig4_All	5347	445.8623969	442.7398084	-0.010128757	0.954041095	*
CL10714.Contig1_All	1289	23.20893766	9.209409056	-1.290762326	0.023983757	Down
CL10714.Contig2_All	1308	22.62463677	23.51873031	0.054802877	0.846598901	*
CL10714.Contig3_All	1074	360.7741805	427.3407345	0.243999386	0.926005216	*
CL10714.Contig4_All	1070	224.4922188	364.4422142	0.697870866	0.356132757	*
CL10714.Contig7_All	373	9.931453462	12.49454777	0.317833062	1	*
CL10714.Contig8_All	1751	33.56374763	29.60603838	-0.178360896	0.84108708	*
CL10715.Contig10_All	901	23.40614977	35.18184733	0.578440333	1	*
CL10715.Contig11_All	1147	97.23124458	11.01178943	-3.089216726	0.01174136	Down
CL10715.Contig12_All	1404	39.40515283	56.39413279	0.512047164	1	*
CL10715.Contig13_All	1259	71.91905956	8.628176713	-2.992356487	0.01103265	Down
CL10715.Contig14_All	2472	99.73344635	76.39226697	-0.38259208	0.761070553	*
CL10715.Contig15_All	2134	48.04011082	53.54799765	0.155159809	0.93326699	*
CL10715.Contig16_All	2403	240.3943824	200.340467	-0.26238862	0.895583905	*
CL10715.Contig17_All	1789	77.11177497	98.46211263	0.35072788	0.582319492	*
CL10715.Contig18_All	2504	379.7438359	203.4368764	-0.898906145	0.026010434	*
CL10715.Contig19_All	1506	34.73051974	30.12657253	-0.202237098	1	*
CL10715.Contig1_All	2498	152.5075408	58.97692894	-1.363670735	0.032900348	Down
CL10715.Contig20_All	1527	6.512895657	24.68788216	1.849365281	2.66E-05	Up
CL10715.Contig21_All	1590	28.81253542	38.08462755	0.396883569	1	*
CL10715.Contig22_All	513	8.058477287	13.4128296	0.70305177	0.650418112	*
CL10715.Contig23_All	1871	285.0200879	196.6868813	-0.534100416	0.65189118	*
CL10715.Contig24_All	3272	635.4301996	418.2010877	-0.602985057	0.063166905	*
CL10715.Contig25_All	2416	237.3403966	5.916911562	-5.218920804	1.88E-06	Down
CL10715.Contig2_All	2441	52.85592112	34.28768012	-0.617529598	0.511192298	*
CL10715.Contig3_All	2307	337.3612167	7.821246023	-5.348856596	2.53E-05	Down
CL10715.Contig5_All	2362	417.8383239	228.8377656	-0.867286294	0.052556654	*
CL10715.Contig6_All	1291	42.45328917	53.0194331	0.317504495	0.786227171	*
CL10715.Contig7_All	1424	40.48029897	8.429974488	-2.202215176	0.0229052	Down
CL10715.Contig8_All	2331	211.6533878	169.457021	-0.319991266	0.906104917	*
CL10715.Contig9_All	2324	119.808369	81.44423611	-0.554200589	0.45627697	*
CL10716.Contig2_All	2233	45.52845338	71.56749109	0.64718173	0.33877108	*
CL10717.Contig1_All	2024	50.29355104	31.79243009	-0.653965409	0.317166294	*
CL10717.Contig2_All	1904	57.91651564	31.6260867	-0.863271994	0.001365081	*
CL10718.Contig1_All	1342	35.80781354	35.10408371	-0.028262239	0.854555794	*
CL10718.Contig2_All	1248	53.97198059	48.34884125	-0.157286656	1	*
CL10719.Contig2_All	1612	214.0687927	185.6628504	-0.204907574	0.899621275	*
CL1072.Contig2_All	1466	2023.070589	3702.028425	0.87161788	0	*
CL1072.Contig3_All	1530	1794.815114	3251.711413	0.857195363	0	*
CL10720.Contig1_All	3915	1490.060093	1487.118939	-0.00284958	0.973977002	*
CL10720.Contig2_All	3812	929.4389182	1000.241559	0.105865062	0.959289905	*
CL10721.Contig1_All	1912	238.0849007	127.8683952	-0.894377247	2.55E-15	*
CL10721.Contig2_All	1932	99.49522051	264.2033837	1.404730139	0	Up
CL10722.Contig1_All	799	47.61464071	12.29634554	-1.913370735	0.538078905	*
CL10722.Contig2_All	1035	133.6284314	96.51225882	-0.467506554	1	*
CL10722.Contig3_All	1151	86.64313168	85.78851877	-0.014223546	0.979860921	*
CL10722.Contig4_All	1127	8.035042395	13.81328717	0.748053623	0.898025125	*
CL10723.Contig1_All	2087	156.5328159	148.9364895	-0.07154841	0.919055959	*
CL10723.Contig2_All	1635	2849.93988	3222.080097	0.177033496	0.549404766	*
CL10724.Contig2_All	949	541.751006	465.7881556	-0.217752777	0.918087561	*
CL10725.Contig10_All	3426	702.7564544	804.350325	0.194677833	1	*
CL10725.Contig11_All	2742	74.01821418	168.209025	1.179214774	2.04E-11	Up
CL10725.Contig12_All	2462	103.5510483	62.31494578	-0.728400283	0.609149836	*
CL10725.Contig13_All	2679	1410.833164	1501.407148	0.089738982	0.892625851	*
CL10725.Contig14_All	928	125.5971571	134.0544862	0.093677537	0.959810437	*
CL10725.Contig1_All	4854	98.07653794	41.30124799	-1.238328548	0.445039659	*
CL10725.Contig2_All	2395	26.89434398	35.94958382	0.412439306	0.867482134	*
CL10725.Contig3_All	2198	155.202559	121.4171897	-0.352972488	0.716899817	*
CL10725.Contig4_All	2542	152.3932163	142.1582508	-0.099982666	0.982053427	*
CL10725.Contig5_All	1781	52.23390718	24.28140905	-1.090451475	0.601172811	*
CL10725.Contig6_All	5480	102.2616707	69.53977439	-0.553263835	0.868954324	*
CL10725.Contig7_All	1920	174.7639378	184.5625851	0.078497883	1	*
CL10725.Contig8_All	3399	74.03449715	87.17097585	0.23428294	0.824493361	*
CL10725.Contig9_All	2522	68.64893967	143.7805514	1.061442204	0.030870726	Up
CL10726.Contig1_All	1631	4434.018265	428.0368106	-3.371382726	0	Down
CL10726.Contig2_All	1537	34.65087481	42.20749873	0.281159128	0.837494473	*
CL10726.Contig3_All	1749	60.32741605	60.91242721	0.013816067	0.893458496	*
CL10726.Contig4_All	1789	4856.96458	7.485849366	-9.254268683	0	Down
CL10726.Contig5_All	2004	116.8723024	481.1168661	2.037088547	2.56E-10	Up
[truncated: 50,206 more rows]
