# Supplementary material for: Identification of genes regulating ovary differentiation after pollination in hazel by comparative transcriptome analysis
Source: BMC Plant Biol. 2018 May 9;18:84. doi: 10.1186/s12870-018-1296-3 (PMC5941469; doi:10.1186/s12870-018-1296-3)
Supplement: Supplementary file 6 — Table S6. KEGG pathway enrichment analysis of DEGs identified in F-vs-S paired comparisons. (XLSX 23 kb) [file 12870_2018_1296_MOESM6_ESM.xlsx]

## Sheet: Sheet1
KEGG pathway enrichment analysis of DEGs identified in F-vs-S paired comparisons
#	Pathway	DEGs genes with pathway annotation (3331)	All genes with pathway annotation (37636)	Pvalue	Qvalue	Pathway ID	Level 1	Level 2
1	Biosynthesis of secondary metabolites	513 (15.4%)	4182 (11.11%)	1.77282e-15	2.1983e-13	ko01110	Metabolism	Global map
2	Cutin, suberine and wax biosynthesis	48 (1.44%)	160 (0.43%)	1.81226e-14	1.1236e-12	ko00073	Metabolism	Lipid metabolism
3	Phenylpropanoid biosynthesis	110 (3.3%)	669 (1.78%)	1.7409e-10	7.19572e-09	ko00940	Metabolism	Biosynthesis of other secondary metabolites
4	Flavonoid biosynthesis	68 (2.04%)	371 (0.99%)	6.69831e-09	2.07648e-07	ko00941	Metabolism	Biosynthesis of other secondary metabolites
5	Ascorbate and aldarate metabolism	45 (1.35%)	206 (0.55%)	1.124e-08	2.78753e-07	ko00053	Metabolism	Carbohydrate metabolism
6	Stilbenoid, diarylheptanoid and gingerol biosynthesis	62 (1.86%)	339 (0.9%)	3.29953e-08	6.81903e-07	ko00945	Metabolism	Biosynthesis of other secondary metabolites
7	Alanine, aspartate and glutamate metabolism	32 (0.96%)	135 (0.36%)	1.98289e-07	3.51254e-06	ko00250	Metabolism	Amino acid metabolism
8	Plant hormone signal transduction	235 (7.05%)	1944 (5.17%)	4.78454e-07	6.97742e-06	ko04075	Environmental Information Processing	Signal transduction
9	Ether lipid metabolism	135 (4.05%)	999 (2.65%)	5.06425e-07	6.97742e-06	ko00565	Metabolism	Lipid metabolism
10	beta-Alanine metabolism	29 (0.87%)	132 (0.35%)	3.7502e-06	4.65025e-05	ko00410	Metabolism	Metabolism of other amino acids
11	Metabolic pathways	899 (26.99%)	8977 (23.85%)	6.07391e-06	6.84695e-05	ko01100	Metabolism	Global map
12	Phenylalanine metabolism	44 (1.32%)	251 (0.67%)	9.38932e-06	9.7023e-05	ko00360	Metabolism	Amino acid metabolism
13	Pentose and glucuronate interconversions	75 (2.25%)	513 (1.36%)	1.17408e-05	0.000111989	ko00040	Metabolism	Carbohydrate metabolism
14	Other glycan degradation	39 (1.17%)	224 (0.6%)	3.4249e-05	0.000296911	ko00511	Metabolism	Glycan biosynthesis and metabolism
15	Nitrogen metabolism	27 (0.81%)	133 (0.35%)	3.59167e-05	0.000296911	ko00910	Metabolism	Energy metabolism
16	Flavone and flavonol biosynthesis	39 (1.17%)	226 (0.6%)	4.19889e-05	0.000325414	ko00944	Metabolism	Biosynthesis of other secondary metabolites
17	Carotenoid biosynthesis	48 (1.44%)	301 (0.8%)	4.8876e-05	0.000356507	ko00906	Metabolism	Metabolism of terpenoids and polyketides
18	Isoflavonoid biosynthesis	21 (0.63%)	97 (0.26%)	9.73556e-05	0.000670672	ko00943	Metabolism	Biosynthesis of other secondary metabolites
19	Sesquiterpenoid and triterpenoid biosynthesis	15 (0.45%)	62 (0.16%)	0.000260989	0.00164051	ko00909	Metabolism	Metabolism of terpenoids and polyketides
20	Anthocyanin biosynthesis	8 (0.24%)	21 (0.06%)	0.000264598	0.00164051	ko00942	Metabolism	Biosynthesis of other secondary metabolites
21	Fatty acid elongation	18 (0.54%)	83 (0.22%)	0.000291328	0.00172022	ko00062	Metabolism	Lipid metabolism
22	Glycerophospholipid metabolism	154 (4.62%)	1334 (3.54%)	0.000396451	0.00223454	ko00564	Metabolism	Lipid metabolism
23	Limonene and pinene degradation	38 (1.14%)	248 (0.66%)	0.000624097	0.00336469	ko00903	Metabolism	Metabolism of terpenoids and polyketides
24	Endocytosis	149 (4.47%)	1308 (3.48%)	0.000854589	0.00441537	ko04144	Cellular Processes	Transport and catabolism
25	Tryptophan metabolism	17 (0.51%)	86 (0.23%)	0.00128518	0.0063745	ko00380	Metabolism	Amino acid metabolism
26	Circadian rhythm - plant	45 (1.35%)	329 (0.87%)	0.00233901	0.0111553	ko04712	Organismal Systems	Environmental adaptation
27	Histidine metabolism	15 (0.45%)	76 (0.2%)	0.00245325	0.0112668	ko00340	Metabolism	Amino acid metabolism
28	Valine, leucine and isoleucine degradation	28 (0.84%)	182 (0.48%)	0.00283631	0.0125608	ko00280	Metabolism	Amino acid metabolism
29	Isoquinoline alkaloid biosynthesis	15 (0.45%)	83 (0.22%)	0.00585356	0.025029	ko00950	Metabolism	Biosynthesis of other secondary metabolites
30	Zeatin biosynthesis	42 (1.26%)	329 (0.87%)	0.0104992	0.0433967	ko00908	Metabolism	Metabolism of terpenoids and polyketides
31	Cyanoamino acid metabolism	36 (1.08%)	274 (0.73%)	0.0110601	0.0442403	ko00460	Metabolism	Metabolism of other amino acids
32	Starch and sucrose metabolism	102 (3.06%)	924 (2.46%)	0.0121282	0.0469968	ko00500	Metabolism	Carbohydrate metabolism
33	Diterpenoid biosynthesis	19 (0.57%)	128 (0.34%)	0.0176554	0.0653912	ko00904	Metabolism	Metabolism of terpenoids and polyketides
34	Benzoxazinoid biosynthesis	17 (0.51%)	111 (0.29%)	0.0180294	0.0653912	ko00402	Metabolism	Biosynthesis of other secondary metabolites
35	Fructose and mannose metabolism	25 (0.75%)	182 (0.48%)	0.0184572	0.0653912	ko00051	Metabolism	Carbohydrate metabolism
36	Monoterpenoid biosynthesis	14 (0.42%)	89 (0.24%)	0.0243302	0.083804	ko00902	Metabolism	Metabolism of terpenoids and polyketides
37	Lysine degradation	20 (0.6%)	145 (0.39%)	0.0311554	0.104413	ko00310	Metabolism	Amino acid metabolism
38	Pyruvate metabolism	32 (0.96%)	258 (0.69%)	0.0328564	0.107216	ko00620	Metabolism	Carbohydrate metabolism
39	Nicotinate and nicotinamide metabolism	10 (0.3%)	62 (0.16%)	0.0447695	0.142344	ko00760	Metabolism	Metabolism of cofactors and vitamins
40	Propanoate metabolism	21 (0.63%)	161 (0.43%)	0.0468268	0.143256	ko00640	Metabolism	Carbohydrate metabolism
41	Glycosphingolipid biosynthesis - globo series	5 (0.15%)	23 (0.06%)	0.0473668	0.143256	ko00603	Metabolism	Glycan biosynthesis and metabolism
42	Linoleic acid metabolism	16 (0.48%)	117 (0.31%)	0.0532327	0.15487	ko00591	Metabolism	Lipid metabolism
43	Inositol phosphate metabolism	29 (0.87%)	240 (0.64%)	0.053705	0.15487	ko00562	Metabolism	Carbohydrate metabolism
44	Carbon fixation in photosynthetic organisms	18 (0.54%)	136 (0.36%)	0.0552717	0.155766	ko00710	Metabolism	Energy metabolism
45	Arginine and proline metabolism	28 (0.84%)	239 (0.64%)	0.0775658	0.213737	ko00330	Metabolism	Amino acid metabolism
46	Glycosaminoglycan degradation	14 (0.42%)	107 (0.28%)	0.0897422	0.241914	ko00531	Metabolism	Glycan biosynthesis and metabolism
47	Brassinosteroid biosynthesis	6 (0.18%)	37 (0.1%)	0.104327	0.275246	ko00905	Metabolism	Metabolism of terpenoids and polyketides
48	Glycosphingolipid biosynthesis - ganglio series	7 (0.21%)	46 (0.12%)	0.1083	0.275906	ko00604	Metabolism	Glycan biosynthesis and metabolism
49	Butanoate metabolism	10 (0.3%)	73 (0.19%)	0.109027	0.275906	ko00650	Metabolism	Carbohydrate metabolism
50	Photosynthesis - antenna proteins	6 (0.18%)	38 (0.1%)	0.115122	0.285502	ko00196	Metabolism	Energy metabolism
51	Tropane, piperidine and pyridine alkaloid biosynthesis	15 (0.45%)	122 (0.32%)	0.121005	0.294208	ko00960	Metabolism	Biosynthesis of other secondary metabolites
52	ABC transporters	47 (1.41%)	448 (1.19%)	0.127047	0.297408	ko02010	Environmental Information Processing	Membrane transport
53	Tyrosine metabolism	22 (0.66%)	192 (0.51%)	0.127118	0.297408	ko00350	Metabolism	Amino acid metabolism
54	Glycerolipid metabolism	23 (0.69%)	204 (0.54%)	0.136952	0.314482	ko00561	Metabolism	Lipid metabolism
55	Glycolysis / Gluconeogenesis	38 (1.14%)	359 (0.95%)	0.143023	0.322451	ko00010	Metabolism	Carbohydrate metabolism
56	Amino sugar and nucleotide sugar metabolism	43 (1.29%)	422 (1.12%)	0.185905	0.411647	ko00520	Metabolism	Carbohydrate metabolism
57	Glyoxylate and dicarboxylate metabolism	19 (0.57%)	173 (0.46%)	0.193193	0.415485	ko00630	Metabolism	Carbohydrate metabolism
58	Phosphatidylinositol signaling system	32 (0.96%)	308 (0.82%)	0.19434	0.415485	ko04070	Environmental Information Processing	Signal transduction
59	Pentose phosphate pathway	20 (0.6%)	184 (0.49%)	0.198247	0.416655	ko00030	Metabolism	Carbohydrate metabolism
60	Glucosinolate biosynthesis	5 (0.15%)	37 (0.1%)	0.226358	0.467806	ko00966	Metabolism	Biosynthesis of other secondary metabolites
61	Photosynthesis	13 (0.39%)	118 (0.31%)	0.244364	0.496739	ko00195	Metabolism	Energy metabolism
62	Regulation of autophagy	21 (0.63%)	203 (0.54%)	0.258458	0.516746	ko04140	Cellular Processes	Transport and catabolism
63	Fatty acid metabolism	18 (0.54%)	172 (0.46%)	0.26254	0.516746	ko00071	Metabolism	Lipid metabolism
64	Plant-pathogen interaction	325 (9.76%)	3575 (9.5%)	0.306423	0.593694	ko04626	Organismal Systems	Environmental adaptation
65	Mismatch repair	14 (0.42%)	137 (0.36%)	0.327061	0.623932	ko03430	Genetic Information Processing	Replication and repair
66	Biosynthesis of unsaturated fatty acids	13 (0.39%)	128 (0.34%)	0.343949	0.646207	ko01040	Metabolism	Lipid metabolism
67	Synthesis and degradation of ketone bodies	2 (0.06%)	14 (0.04%)	0.355313	0.657595	ko00072	Metabolism	Lipid metabolism
68	Taurine and hypotaurine metabolism	4 (0.12%)	35 (0.09%)	0.375528	0.684786	ko00430	Metabolism	Metabolism of other amino acids
69	Arachidonic acid metabolism	4 (0.12%)	39 (0.1%)	0.457466	0.810368	ko00590	Metabolism	Lipid metabolism
70	Indole alkaloid biosynthesis	4 (0.12%)	39 (0.1%)	0.457466	0.810368	ko00901	Metabolism	Biosynthesis of other secondary metabolites
71	Riboflavin metabolism	6 (0.18%)	62 (0.16%)	0.472819	0.822013	ko00740	Metabolism	Metabolism of cofactors and vitamins
72	Caffeine metabolism	1 (0.03%)	7 (0.02%)	0.477298	0.822013	ko00232	Metabolism	Biosynthesis of other secondary metabolites
73	Peroxisome	25 (0.75%)	279 (0.74%)	0.504833	0.857524	ko04146	Cellular Processes	Transport and catabolism
74	Steroid biosynthesis	15 (0.45%)	169 (0.45%)	0.53478	0.896117	ko00100	Metabolism	Lipid metabolism
75	Fatty acid biosynthesis	9 (0.27%)	102 (0.27%)	0.554446	0.904771	ko00061	Metabolism	Lipid metabolism
76	Glutathione metabolism	19 (0.57%)	217 (0.58%)	0.554537	0.904771	ko00480	Metabolism	Metabolism of other amino acids
77	Glycine, serine and threonine metabolism	25 (0.75%)	288 (0.77%)	0.570957	0.918617	ko00260	Metabolism	Amino acid metabolism
78	Nucleotide excision repair	20 (0.6%)	232 (0.62%)	0.582964	0.918617	ko03420	Genetic Information Processing	Replication and repair
79	Galactose metabolism	16 (0.48%)	186 (0.49%)	0.585248	0.918617	ko00052	Metabolism	Carbohydrate metabolism
80	Base excision repair	21 (0.63%)	246 (0.65%)	0.601824	0.932828	ko03410	Genetic Information Processing	Replication and repair
81	Selenocompound metabolism	3 (0.09%)	36 (0.1%)	0.628877	0.962725	ko00450	Metabolism	Metabolism of other amino acids
82	alpha-Linolenic acid metabolism	20 (0.6%)	246 (0.65%)	0.687494	1	ko00592	Metabolism	Lipid metabolism
83	Cysteine and methionine metabolism	19 (0.57%)	238 (0.63%)	0.714415	1	ko00270	Metabolism	Amino acid metabolism
84	Ubiquinone and other terpenoid-quinone biosynthesis	13 (0.39%)	168 (0.45%)	0.733284	1	ko00130	Metabolism	Metabolism of cofactors and vitamins
85	Sulfur relay system	3 (0.09%)	47 (0.12%)	0.797935	1	ko04122	Genetic Information Processing	Folding, sorting and degradation
86	Circadian rhythm - mammal	7 (0.21%)	103 (0.27%)	0.816504	1	ko04710	Organismal Systems	Environmental adaptation
87	Phagosome	24 (0.72%)	319 (0.85%)	0.824976	1	ko04145	Cellular Processes	Transport and catabolism
88	Terpenoid backbone biosynthesis	21 (0.63%)	289 (0.77%)	0.855553	1	ko00900	Metabolism	Metabolism of terpenoids and polyketides
89	Other types of O-glycan biosynthesis	3 (0.09%)	55 (0.15%)	0.875775	1	ko00514	Metabolism	Glycan biosynthesis and metabolism
90	Pantothenate and CoA biosynthesis	7 (0.21%)	113 (0.3%)	0.881749	1	ko00770	Metabolism	Metabolism of cofactors and vitamins
91	Porphyrin and chlorophyll metabolism	17 (0.51%)	249 (0.66%)	0.896138	1	ko00860	Metabolism	Metabolism of cofactors and vitamins
92	Sulfur metabolism	4 (0.12%)	73 (0.19%)	0.89663	1	ko00920	Metabolism	Energy metabolism
93	Glycosylphosphatidylinositol(GPI)-anchor biosynthesis	15 (0.45%)	224 (0.6%)	0.899648	1	ko00563	Metabolism	Glycan biosynthesis and metabolism
94	Homologous recombination	17 (0.51%)	253 (0.67%)	0.90902	1	ko03440	Genetic Information Processing	Replication and repair
95	Vitamin B6 metabolism	2 (0.06%)	45 (0.12%)	0.917167	1	ko00750	Metabolism	Metabolism of cofactors and vitamins
96	Thiamine metabolism	1 (0.03%)	27 (0.07%)	0.91816	1	ko00730	Metabolism	Metabolism of cofactors and vitamins
97	SNARE interactions in vesicular transport	8 (0.24%)	137 (0.36%)	0.925716	1	ko04130	Genetic Information Processing	Folding, sorting and degradation
98	Folate biosynthesis	4 (0.12%)	80 (0.21%)	0.931595	1	ko00790	Metabolism	Metabolism of cofactors and vitamins
99	Non-homologous end-joining	1 (0.03%)	30 (0.08%)	0.938037	1	ko03450	Genetic Information Processing	Replication and repair
100	Basal transcription factors	14 (0.42%)	225 (0.6%)	0.940661	1	ko03022	Genetic Information Processing	Transcription
101	Citrate cycle (TCA cycle)	5 (0.15%)	99 (0.26%)	0.944807	1	ko00020	Metabolism	Carbohydrate metabolism
102	DNA replication	8 (0.24%)	165 (0.44%)	0.981788	1	ko03030	Genetic Information Processing	Replication and repair
103	One carbon pool by folate	3 (0.09%)	84 (0.22%)	0.982596	1	ko00670	Metabolism	Metabolism of cofactors and vitamins
104	Oxidative phosphorylation	23 (0.69%)	387 (1.03%)	0.986642	1	ko00190	Metabolism	Energy metabolism
105	Phenylalanine, tyrosine and tryptophan biosynthesis	6 (0.18%)	148 (0.39%)	0.992262	1	ko00400	Metabolism	Amino acid metabolism
106	Valine, leucine and isoleucine biosynthesis	6 (0.18%)	148 (0.39%)	0.992262	1	ko00290	Metabolism	Amino acid metabolism
107	Ubiquitin mediated proteolysis	36 (1.08%)	583 (1.55%)	0.993282	1	ko04120	Genetic Information Processing	Folding, sorting and degradation
108	Natural killer cell mediated cytotoxicity	8 (0.24%)	185 (0.49%)	0.994003	1	ko04650	Organismal Systems	Immune system
109	Ribosome	42 (1.26%)	692 (1.84%)	0.997419	1	ko03010	Genetic Information Processing	Translation
110	Aminoacyl-tRNA biosynthesis	7 (0.21%)	185 (0.49%)	0.99778	1	ko00970	Genetic Information Processing	Translation
111	Sphingolipid metabolism	2 (0.06%)	98 (0.26%)	0.998816	1	ko00600	Metabolism	Lipid metabolism
112	Proteasome	3 (0.09%)	125 (0.33%)	0.999208	1	ko03050	Genetic Information Processing	Folding, sorting and degradation
113	Lysine biosynthesis	2 (0.06%)	106 (0.28%)	0.999395	1	ko00300	Metabolism	Amino acid metabolism
114	Protein export	4 (0.12%)	154 (0.41%)	0.999581	1	ko03060	Genetic Information Processing	Folding, sorting and degradation
115	Protein processing in endoplasmic reticulum	52 (1.56%)	961 (2.55%)	0.999981	1	ko04141	Genetic Information Processing	Folding, sorting and degradation
116	RNA transport	115 (3.45%)	1842 (4.89%)	0.99999	1	ko03013	Genetic Information Processing	Translation
117	N-Glycan biosynthesis	3 (0.09%)	180 (0.48%)	0.999991	1	ko00510	Metabolism	Glycan biosynthesis and metabolism
118	mRNA surveillance pathway	48 (1.44%)	993 (2.64%)	1	1	ko03015	Genetic Information Processing	Translation
119	Spliceosome	74 (2.22%)	1385 (3.68%)	1	1	ko03040	Genetic Information Processing	Transcription
120	Pyrimidine metabolism	90 (2.7%)	1614 (4.29%)	1	1	ko00240	Metabolism	Nucleotide metabolism
121	Purine metabolism	86 (2.58%)	1672 (4.44%)	1	1	ko00230	Metabolism	Nucleotide metabolism
122	Ribosome biogenesis in eukaryotes	40 (1.2%)	938 (2.49%)	1	1	ko03008	Genetic Information Processing	Translation
123	RNA polymerase	63 (1.89%)	1325 (3.52%)	1	1	ko03020	Genetic Information Processing	Transcription
124	RNA degradation	44 (1.32%)	969 (2.57%)	1	1	ko03018	Genetic Information Processing	Folding, sorting and degradation
