# Supplementary material for: Identification of genes regulating ovary differentiation after pollination in hazel by comparative transcriptome analysis
Source: BMC Plant Biol. 2018 May 9;18:84. doi: 10.1186/s12870-018-1296-3 (PMC5941469; doi:10.1186/s12870-018-1296-3)
Supplement: Supplementary file 7 — Table S7. KEGG pathway enrichment analysis of DEGs identified in S-vs-T paired comparisons. (XLSX 22 kb) [file 12870_2018_1296_MOESM7_ESM.xlsx]

## Sheet: Sheet1
KEGG pathway enrichment analysis of DEGs identified in S-vs-T paired comparisons
#	Pathway	DEGs genes with pathway annotation (2020)	All genes with pathway annotation (37636)	Pvalue	Qvalue	Pathway ID	Level 1	Level 2
1	Phenylpropanoid biosynthesis	109 (5.4%)	669 (1.78%)	2.62119e-25	3.09301e-23	ko00940	Metabolism	Biosynthesis of other secondary metabolites
2	Cutin, suberine and wax biosynthesis	37 (1.83%)	160 (0.43%)	3.17204e-14	1.8715e-12	ko00073	Metabolism	Lipid metabolism
3	Biosynthesis of secondary metabolites	333 (16.49%)	4182 (11.11%)	5.10954e-14	2.00975e-12	ko01110	Metabolism	Global map
4	Stilbenoid, diarylheptanoid and gingerol biosynthesis	52 (2.57%)	339 (0.9%)	9.34457e-12	2.75665e-10	ko00945	Metabolism	Biosynthesis of other secondary metabolites
5	Phenylalanine metabolism	41 (2.03%)	251 (0.67%)	2.02528e-10	4.77965e-09	ko00360	Metabolism	Amino acid metabolism
6	Fatty acid elongation	21 (1.04%)	83 (0.22%)	1.87982e-09	3.69698e-08	ko00062	Metabolism	Lipid metabolism
7	Flavonoid biosynthesis	49 (2.43%)	371 (0.99%)	6.54076e-09	1.10258e-07	ko00941	Metabolism	Biosynthesis of other secondary metabolites
8	Circadian rhythm - plant	42 (2.08%)	329 (0.87%)	1.9767e-07	2.91563e-06	ko04712	Organismal Systems	Environmental adaptation
9	Ascorbate and aldarate metabolism	30 (1.49%)	206 (0.55%)	6.74984e-07	8.84979e-06	ko00053	Metabolism	Carbohydrate metabolism
10	Isoquinoline alkaloid biosynthesis	17 (0.84%)	83 (0.22%)	1.64465e-06	1.94068e-05	ko00950	Metabolism	Biosynthesis of other secondary metabolites
11	Ether lipid metabolism	88 (4.36%)	999 (2.65%)	3.96837e-06	4.25698e-05	ko00565	Metabolism	Lipid metabolism
12	Flavone and flavonol biosynthesis	28 (1.39%)	226 (0.6%)	3.47484e-05	0.000329729	ko00944	Metabolism	Biosynthesis of other secondary metabolites
13	Plant hormone signal transduction	145 (7.18%)	1944 (5.17%)	3.77608e-05	0.000329729	ko04075	Environmental Information Processing	Signal transduction
14	Tyrosine metabolism	25 (1.24%)	192 (0.51%)	3.91204e-05	0.000329729	ko00350	Metabolism	Amino acid metabolism
15	Endocytosis	102 (5.05%)	1308 (3.48%)	0.000107491	0.000845594	ko04144	Cellular Processes	Transport and catabolism
16	Phenylalanine, tyrosine and tryptophan biosynthesis	20 (0.99%)	148 (0.39%)	0.000133727	0.000986237	ko00400	Metabolism	Amino acid metabolism
17	Metabolic pathways	547 (27.08%)	8977 (23.85%)	0.000303473	0.00210646	ko01100	Metabolism	Global map
18	Glycerophospholipid metabolism	101 (5%)	1334 (3.54%)	0.000332793	0.00218164	ko00564	Metabolism	Lipid metabolism
19	alpha-Linolenic acid metabolism	27 (1.34%)	246 (0.65%)	0.000359206	0.00223086	ko00592	Metabolism	Lipid metabolism
20	Limonene and pinene degradation	27 (1.34%)	248 (0.66%)	0.0004083	0.00240897	ko00903	Metabolism	Metabolism of terpenoids and polyketides
21	Diterpenoid biosynthesis	17 (0.84%)	128 (0.34%)	0.000506133	0.00282727	ko00904	Metabolism	Metabolism of terpenoids and polyketides
22	Linoleic acid metabolism	16 (0.79%)	117 (0.31%)	0.000527118	0.00282727	ko00591	Metabolism	Lipid metabolism
23	Carotenoid biosynthesis	30 (1.49%)	301 (0.8%)	0.000885392	0.00454244	ko00906	Metabolism	Metabolism of terpenoids and polyketides
24	Indole alkaloid biosynthesis	8 (0.4%)	39 (0.1%)	0.000938166	0.00461265	ko00901	Metabolism	Biosynthesis of other secondary metabolites
25	Sesquiterpenoid and triterpenoid biosynthesis	10 (0.5%)	62 (0.16%)	0.00161798	0.00763687	ko00909	Metabolism	Metabolism of terpenoids and polyketides
26	Other glycan degradation	22 (1.09%)	224 (0.6%)	0.0047735	0.0216643	ko00511	Metabolism	Glycan biosynthesis and metabolism
27	Tropane, piperidine and pyridine alkaloid biosynthesis	14 (0.69%)	122 (0.32%)	0.00590105	0.0257898	ko00960	Metabolism	Biosynthesis of other secondary metabolites
28	Isoflavonoid biosynthesis	11 (0.54%)	97 (0.26%)	0.0149077	0.0628253	ko00943	Metabolism	Biosynthesis of other secondary metabolites
29	Biosynthesis of unsaturated fatty acids	13 (0.64%)	128 (0.34%)	0.0202626	0.0824476	ko01040	Metabolism	Lipid metabolism
30	Cyanoamino acid metabolism	23 (1.14%)	274 (0.73%)	0.0232877	0.0915985	ko00460	Metabolism	Metabolism of other amino acids
31	Glutathione metabolism	19 (0.94%)	217 (0.58%)	0.0251945	0.0959018	ko00480	Metabolism	Metabolism of other amino acids
32	Glucosinolate biosynthesis	5 (0.25%)	37 (0.1%)	0.0463665	0.170977	ko00966	Metabolism	Biosynthesis of other secondary metabolites
33	Ubiquinone and other terpenoid-quinone biosynthesis	14 (0.69%)	168 (0.45%)	0.0687187	0.245721	ko00130	Metabolism	Metabolism of cofactors and vitamins
34	Zeatin biosynthesis	24 (1.19%)	329 (0.87%)	0.0801168	0.278052	ko00908	Metabolism	Metabolism of terpenoids and polyketides
35	ABC transporters	31 (1.53%)	448 (1.19%)	0.0902002	0.289925	ko02010	Environmental Information Processing	Membrane transport
36	Tryptophan metabolism	8 (0.4%)	86 (0.23%)	0.0904007	0.289925	ko00380	Metabolism	Amino acid metabolism
37	Cysteine and methionine metabolism	18 (0.89%)	238 (0.63%)	0.0909088	0.289925	ko00270	Metabolism	Amino acid metabolism
38	Galactose metabolism	14 (0.69%)	186 (0.49%)	0.127677	0.396469	ko00052	Metabolism	Carbohydrate metabolism
39	Benzoxazinoid biosynthesis	9 (0.45%)	111 (0.29%)	0.1423	0.430548	ko00402	Metabolism	Biosynthesis of other secondary metabolites
40	Starch and sucrose metabolism	57 (2.82%)	924 (2.46%)	0.153705	0.446529	ko00500	Metabolism	Carbohydrate metabolism
41	Arachidonic acid metabolism	4 (0.2%)	39 (0.1%)	0.15515	0.446529	ko00590	Metabolism	Lipid metabolism
42	Pentose and glucuronate interconversions	33 (1.63%)	513 (1.36%)	0.163084	0.458188	ko00040	Metabolism	Carbohydrate metabolism
43	Other types of O-glycan biosynthesis	5 (0.25%)	55 (0.15%)	0.171712	0.47121	ko00514	Metabolism	Glycan biosynthesis and metabolism
44	Fatty acid metabolism	12 (0.59%)	172 (0.46%)	0.214545	0.575371	ko00071	Metabolism	Lipid metabolism
45	Peroxisome	18 (0.89%)	279 (0.74%)	0.243526	0.63858	ko04146	Cellular Processes	Transport and catabolism
46	Nitrogen metabolism	9 (0.45%)	133 (0.35%)	0.285666	0.732795	ko00910	Metabolism	Energy metabolism
47	Sulfur metabolism	5 (0.25%)	73 (0.19%)	0.354634	0.890359	ko00920	Metabolism	Energy metabolism
48	Natural killer cell mediated cytotoxicity	11 (0.54%)	185 (0.49%)	0.4078	1	ko04650	Organismal Systems	Immune system
49	Nicotinate and nicotinamide metabolism	4 (0.2%)	62 (0.16%)	0.427784	1	ko00760	Metabolism	Metabolism of cofactors and vitamins
50	Glycosphingolipid biosynthesis - ganglio series	3 (0.15%)	46 (0.12%)	0.45158	1	ko00604	Metabolism	Glycan biosynthesis and metabolism
51	Monoterpenoid biosynthesis	5 (0.25%)	89 (0.24%)	0.523594	1	ko00902	Metabolism	Metabolism of terpenoids and polyketides
52	Pentose phosphate pathway	10 (0.5%)	184 (0.49%)	0.529748	1	ko00030	Metabolism	Carbohydrate metabolism
53	Synthesis and degradation of ketone bodies	1 (0.05%)	14 (0.04%)	0.538126	1	ko00072	Metabolism	Lipid metabolism
54	Base excision repair	13 (0.64%)	246 (0.65%)	0.563087	1	ko03410	Genetic Information Processing	Replication and repair
55	Taurine and hypotaurine metabolism	2 (0.1%)	35 (0.09%)	0.567189	1	ko00430	Metabolism	Metabolism of other amino acids
56	Inositol phosphate metabolism	12 (0.59%)	240 (0.64%)	0.640686	1	ko00562	Metabolism	Carbohydrate metabolism
57	Anthocyanin biosynthesis	1 (0.05%)	21 (0.06%)	0.686139	1	ko00942	Metabolism	Biosynthesis of other secondary metabolites
58	Glycosaminoglycan degradation	5 (0.25%)	107 (0.28%)	0.68641	1	ko00531	Metabolism	Glycan biosynthesis and metabolism
59	beta-Alanine metabolism	6 (0.3%)	132 (0.35%)	0.717603	1	ko00410	Metabolism	Metabolism of other amino acids
60	Glycosphingolipid biosynthesis - globo series	1 (0.05%)	23 (0.06%)	0.718944	1	ko00603	Metabolism	Glycan biosynthesis and metabolism
61	Alanine, aspartate and glutamate metabolism	6 (0.3%)	135 (0.36%)	0.737395	1	ko00250	Metabolism	Amino acid metabolism
62	Carbon fixation in photosynthetic organisms	6 (0.3%)	136 (0.36%)	0.743768	1	ko00710	Metabolism	Energy metabolism
63	SNARE interactions in vesicular transport	6 (0.3%)	137 (0.36%)	0.750028	1	ko04130	Genetic Information Processing	Folding, sorting and degradation
64	Spliceosome	69 (3.42%)	1385 (3.68%)	0.758229	1	ko03040	Genetic Information Processing	Transcription
65	Valine, leucine and isoleucine degradation	8 (0.4%)	182 (0.48%)	0.766176	1	ko00280	Metabolism	Amino acid metabolism
66	Sphingolipid metabolism	4 (0.2%)	98 (0.26%)	0.777766	1	ko00600	Metabolism	Lipid metabolism
67	Histidine metabolism	3 (0.15%)	76 (0.2%)	0.781577	1	ko00340	Metabolism	Amino acid metabolism
68	Porphyrin and chlorophyll metabolism	11 (0.54%)	249 (0.66%)	0.786448	1	ko00860	Metabolism	Metabolism of cofactors and vitamins
69	DNA replication	7 (0.35%)	165 (0.44%)	0.787871	1	ko03030	Genetic Information Processing	Replication and repair
70	Plant-pathogen interaction	182 (9.01%)	3575 (9.5%)	0.789968	1	ko04626	Organismal Systems	Environmental adaptation
71	Lysine degradation	6 (0.3%)	145 (0.39%)	0.796124	1	ko00310	Metabolism	Amino acid metabolism
72	Steroid biosynthesis	7 (0.35%)	169 (0.45%)	0.807683	1	ko00100	Metabolism	Lipid metabolism
73	Non-homologous end-joining	1 (0.05%)	30 (0.08%)	0.80903	1	ko03450	Genetic Information Processing	Replication and repair
74	Circadian rhythm - mammal	4 (0.2%)	103 (0.27%)	0.809612	1	ko04710	Organismal Systems	Environmental adaptation
75	Glyoxylate and dicarboxylate metabolism	7 (0.35%)	173 (0.46%)	0.82604	1	ko00630	Metabolism	Carbohydrate metabolism
76	Riboflavin metabolism	2 (0.1%)	62 (0.16%)	0.852525	1	ko00740	Metabolism	Metabolism of cofactors and vitamins
77	Photosynthesis - antenna proteins	1 (0.05%)	38 (0.1%)	0.877221	1	ko00196	Metabolism	Energy metabolism
78	Phosphatidylinositol signaling system	12 (0.59%)	308 (0.82%)	0.90443	1	ko04070	Environmental Information Processing	Signal transduction
79	Butanoate metabolism	2 (0.1%)	73 (0.19%)	0.908586	1	ko00650	Metabolism	Carbohydrate metabolism
80	Protein processing in endoplasmic reticulum	43 (2.13%)	961 (2.55%)	0.908821	1	ko04141	Genetic Information Processing	Folding, sorting and degradation
81	Terpenoid backbone biosynthesis	11 (0.54%)	289 (0.77%)	0.91128	1	ko00900	Metabolism	Metabolism of terpenoids and polyketides
82	Fatty acid biosynthesis	3 (0.15%)	102 (0.27%)	0.916221	1	ko00061	Metabolism	Lipid metabolism
83	Glycolysis / Gluconeogenesis	14 (0.69%)	359 (0.95%)	0.918239	1	ko00010	Metabolism	Carbohydrate metabolism
84	Protein export	5 (0.25%)	154 (0.41%)	0.920782	1	ko03060	Genetic Information Processing	Folding, sorting and degradation
85	Regulation of autophagy	7 (0.35%)	203 (0.54%)	0.923238	1	ko04140	Cellular Processes	Transport and catabolism
86	N-Glycan biosynthesis	6 (0.3%)	180 (0.48%)	0.925059	1	ko00510	Metabolism	Glycan biosynthesis and metabolism
87	Sulfur relay system	1 (0.05%)	47 (0.12%)	0.925312	1	ko04122	Genetic Information Processing	Folding, sorting and degradation
88	Phagosome	12 (0.59%)	319 (0.85%)	0.926047	1	ko04145	Cellular Processes	Transport and catabolism
89	Lysine biosynthesis	3 (0.15%)	106 (0.28%)	0.928356	1	ko00300	Metabolism	Amino acid metabolism
90	Pantothenate and CoA biosynthesis	3 (0.15%)	113 (0.3%)	0.945775	1	ko00770	Metabolism	Metabolism of cofactors and vitamins
91	Amino sugar and nucleotide sugar metabolism	16 (0.79%)	422 (1.12%)	0.946036	1	ko00520	Metabolism	Carbohydrate metabolism
92	Glycosylphosphatidylinositol(GPI)-anchor biosynthesis	7 (0.35%)	224 (0.6%)	0.959234	1	ko00563	Metabolism	Glycan biosynthesis and metabolism
93	Valine, leucine and isoleucine biosynthesis	4 (0.2%)	148 (0.39%)	0.96016	1	ko00290	Metabolism	Amino acid metabolism
94	Basal transcription factors	7 (0.35%)	225 (0.6%)	0.960487	1	ko03022	Genetic Information Processing	Transcription
95	Glycerolipid metabolism	6 (0.3%)	204 (0.54%)	0.965328	1	ko00561	Metabolism	Lipid metabolism
96	Fructose and mannose metabolism	5 (0.25%)	182 (0.48%)	0.969661	1	ko00051	Metabolism	Carbohydrate metabolism
97	mRNA surveillance pathway	41 (2.03%)	993 (2.64%)	0.969935	1	ko03015	Genetic Information Processing	Translation
98	Citrate cycle (TCA cycle)	2 (0.1%)	99 (0.26%)	0.972043	1	ko00020	Metabolism	Carbohydrate metabolism
99	Arginine and proline metabolism	7 (0.35%)	239 (0.64%)	0.97472	1	ko00330	Metabolism	Amino acid metabolism
100	Pyruvate metabolism	7 (0.35%)	258 (0.69%)	0.986569	1	ko00620	Metabolism	Carbohydrate metabolism
101	Folate biosynthesis	1 (0.05%)	80 (0.21%)	0.987942	1	ko00790	Metabolism	Metabolism of cofactors and vitamins
102	Glycine, serine and threonine metabolism	8 (0.4%)	288 (0.77%)	0.988233	1	ko00260	Metabolism	Amino acid metabolism
103	One carbon pool by folate	1 (0.05%)	84 (0.22%)	0.990335	1	ko00670	Metabolism	Metabolism of cofactors and vitamins
104	Aminoacyl-tRNA biosynthesis	4 (0.2%)	185 (0.49%)	0.990674	1	ko00970	Genetic Information Processing	Translation
105	Proteasome	2 (0.1%)	125 (0.33%)	0.991883	1	ko03050	Genetic Information Processing	Folding, sorting and degradation
106	Propanoate metabolism	3 (0.15%)	161 (0.43%)	0.992922	1	ko00640	Metabolism	Carbohydrate metabolism
107	Homologous recombination	6 (0.3%)	253 (0.67%)	0.993874	1	ko03440	Genetic Information Processing	Replication and repair
108	Mismatch repair	2 (0.1%)	137 (0.36%)	0.99547	1	ko03430	Genetic Information Processing	Replication and repair
109	Ubiquitin mediated proteolysis	18 (0.89%)	583 (1.55%)	0.99695	1	ko04120	Genetic Information Processing	Folding, sorting and degradation
110	Oxidative phosphorylation	8 (0.4%)	387 (1.03%)	0.999663	1	ko00190	Metabolism	Energy metabolism
111	Ribosome biogenesis in eukaryotes	27 (1.34%)	938 (2.49%)	0.999927	1	ko03008	Genetic Information Processing	Translation
112	Nucleotide excision repair	2 (0.1%)	232 (0.62%)	0.999962	1	ko03420	Genetic Information Processing	Replication and repair
113	RNA degradation	22 (1.09%)	969 (2.57%)	1	1	ko03018	Genetic Information Processing	Folding, sorting and degradation
114	RNA transport	55 (2.72%)	1842 (4.89%)	1	1	ko03013	Genetic Information Processing	Translation
115	Pyrimidine metabolism	45 (2.23%)	1614 (4.29%)	1	1	ko00240	Metabolism	Nucleotide metabolism
116	Purine metabolism	46 (2.28%)	1672 (4.44%)	1	1	ko00230	Metabolism	Nucleotide metabolism
117	Ribosome	6 (0.3%)	692 (1.84%)	1	1	ko03010	Genetic Information Processing	Translation
118	RNA polymerase	32 (1.58%)	1325 (3.52%)	1	1	ko03020	Genetic Information Processing	Transcription
