# Supplementary material for: Identification of genes regulating ovary differentiation after pollination in hazel by comparative transcriptome analysis
Source: BMC Plant Biol. 2018 May 9;18:84. doi: 10.1186/s12870-018-1296-3 (PMC5941469; doi:10.1186/s12870-018-1296-3)
Supplement: Supplementary file 8 — Table S8. KEGG pathway enrichment analysis of DEGs identified in T-vs-FO paired comparisons. (XLSX 23 kb) [file 12870_2018_1296_MOESM8_ESM.xlsx]

## Sheet: Sheet1
KEGG pathway enrichment analysis of DEGs identified in T-vs-FO paired comparisons
#	Pathway	DEGs genes with pathway annotation (5213)	All genes with pathway annotation (37636)	Pvalue	Qvalue	Pathway ID	Level 1	Level 2
1	Circadian rhythm - plant	110 (2.11%)	329 (0.87%)	1.15018e-19	1.42622e-17	ko04712	Organismal Systems	Environmental adaptation
2	Plant-pathogen interaction	668 (12.81%)	3575 (9.5%)	1.53147e-17	9.49509e-16	ko04626	Organismal Systems	Environmental adaptation
3	Monoterpenoid biosynthesis	38 (0.73%)	89 (0.24%)	2.83564e-11	1.17206e-09	ko00902	Metabolism	Metabolism of terpenoids and polyketides
4	Phenylpropanoid biosynthesis	148 (2.84%)	669 (1.78%)	3.26864e-09	1.01328e-07	ko00940	Metabolism	Biosynthesis of other secondary metabolites
5	Biosynthesis of secondary metabolites	696 (13.35%)	4182 (11.11%)	3.34073e-08	8.28502e-07	ko01110	Metabolism	Global map
6	Ubiquinone and other terpenoid-quinone biosynthesis	45 (0.86%)	168 (0.45%)	7.20239e-06	0.000148849	ko00130	Metabolism	Metabolism of cofactors and vitamins
7	Flavonoid biosynthesis	82 (1.57%)	371 (0.99%)	9.83269e-06	0.000174179	ko00941	Metabolism	Biosynthesis of other secondary metabolites
8	Stilbenoid, diarylheptanoid and gingerol biosynthesis	75 (1.44%)	339 (0.9%)	2.2134e-05	0.000343077	ko00945	Metabolism	Biosynthesis of other secondary metabolites
9	Plant hormone signal transduction	327 (6.27%)	1944 (5.17%)	8.27302e-05	0.00113984	ko04075	Environmental Information Processing	Signal transduction
10	Zeatin biosynthesis	70 (1.34%)	329 (0.87%)	0.000144506	0.00179188	ko00908	Metabolism	Metabolism of terpenoids and polyketides
11	Benzoxazinoid biosynthesis	30 (0.58%)	111 (0.29%)	0.00018922	0.00213303	ko00402	Metabolism	Biosynthesis of other secondary metabolites
12	Cutin, suberine and wax biosynthesis	39 (0.75%)	160 (0.43%)	0.00025322	0.00245826	ko00073	Metabolism	Lipid metabolism
13	ABC transporters	89 (1.71%)	448 (1.19%)	0.00025772	0.00245826	ko02010	Environmental Information Processing	Membrane transport
14	Flavone and flavonol biosynthesis	48 (0.92%)	226 (0.6%)	0.00151497	0.0134183	ko00944	Metabolism	Biosynthesis of other secondary metabolites
15	Limonene and pinene degradation	50 (0.96%)	248 (0.66%)	0.00379127	0.0313411	ko00903	Metabolism	Metabolism of terpenoids and polyketides
16	Cyanoamino acid metabolism	54 (1.04%)	274 (0.73%)	0.00444495	0.0338051	ko00460	Metabolism	Metabolism of other amino acids
17	Diterpenoid biosynthesis	29 (0.56%)	128 (0.34%)	0.00463456	0.0338051	ko00904	Metabolism	Metabolism of terpenoids and polyketides
18	Tropane, piperidine and pyridine alkaloid biosynthesis	27 (0.52%)	122 (0.32%)	0.00847312	0.0583704	ko00960	Metabolism	Biosynthesis of other secondary metabolites
19	Photosynthesis - antenna proteins	11 (0.21%)	38 (0.1%)	0.0117371	0.0753658	ko00196	Metabolism	Energy metabolism
20	Phenylalanine metabolism	48 (0.92%)	251 (0.67%)	0.0121558	0.0753658	ko00360	Metabolism	Amino acid metabolism
21	Biosynthesis of unsaturated fatty acids	27 (0.52%)	128 (0.34%)	0.0158639	0.0936727	ko01040	Metabolism	Lipid metabolism
22	Ascorbate and aldarate metabolism	39 (0.75%)	206 (0.55%)	0.0254038	0.143185	ko00053	Metabolism	Carbohydrate metabolism
23	Carotenoid biosynthesis	54 (1.04%)	301 (0.8%)	0.0269453	0.14527	ko00906	Metabolism	Metabolism of terpenoids and polyketides
24	alpha-Linolenic acid metabolism	45 (0.86%)	246 (0.65%)	0.0301293	0.155668	ko00592	Metabolism	Lipid metabolism
25	Amino sugar and nucleotide sugar metabolism	72 (1.38%)	422 (1.12%)	0.0349096	0.173152	ko00520	Metabolism	Carbohydrate metabolism
26	Glycolysis / Gluconeogenesis	61 (1.17%)	359 (0.95%)	0.0519661	0.239377	ko00010	Metabolism	Carbohydrate metabolism
27	Selenocompound metabolism	9 (0.17%)	36 (0.1%)	0.0527901	0.239377	ko00450	Metabolism	Metabolism of other amino acids
28	Propanoate metabolism	30 (0.58%)	161 (0.43%)	0.0540528	0.239377	ko00640	Metabolism	Carbohydrate metabolism
29	Pyruvate metabolism	45 (0.86%)	258 (0.69%)	0.0597803	0.255613	ko00620	Metabolism	Carbohydrate metabolism
30	Fructose and mannose metabolism	33 (0.63%)	182 (0.48%)	0.0622184	0.257169	ko00051	Metabolism	Carbohydrate metabolism
31	Tryptophan metabolism	17 (0.33%)	86 (0.23%)	0.080378	0.321512	ko00380	Metabolism	Amino acid metabolism
32	Carbon fixation in photosynthetic organisms	24 (0.46%)	136 (0.36%)	0.124721	0.477082	ko00710	Metabolism	Energy metabolism
33	Metabolic pathways	1276 (24.48%)	8977 (23.85%)	0.130737	0.477082	ko01100	Metabolism	Global map
34	Glucosinolate biosynthesis	8 (0.15%)	37 (0.1%)	0.130813	0.477082	ko00966	Metabolism	Biosynthesis of other secondary metabolites
35	Spliceosome	206 (3.95%)	1385 (3.68%)	0.139736	0.491073	ko03040	Genetic Information Processing	Transcription
36	Sesquiterpenoid and triterpenoid biosynthesis	12 (0.23%)	62 (0.16%)	0.142569	0.491073	ko00909	Metabolism	Metabolism of terpenoids and polyketides
37	Isoquinoline alkaloid biosynthesis	15 (0.29%)	83 (0.22%)	0.168398	0.564361	ko00950	Metabolism	Biosynthesis of other secondary metabolites
38	Terpenoid backbone biosynthesis	46 (0.88%)	289 (0.77%)	0.174094	0.568095	ko00900	Metabolism	Metabolism of terpenoids and polyketides
39	Steroid biosynthesis	27 (0.52%)	169 (0.45%)	0.240715	0.76535	ko00100	Metabolism	Lipid metabolism
40	Indole alkaloid biosynthesis	7 (0.13%)	39 (0.1%)	0.291051	0.886575	ko00901	Metabolism	Biosynthesis of other secondary metabolites
41	Nitrogen metabolism	21 (0.4%)	133 (0.35%)	0.293142	0.886575	ko00910	Metabolism	Energy metabolism
42	Pentose phosphate pathway	28 (0.54%)	184 (0.49%)	0.325825	0.950387	ko00030	Metabolism	Carbohydrate metabolism
43	Anthocyanin biosynthesis	4 (0.08%)	21 (0.06%)	0.330305	0.950387	ko00942	Metabolism	Biosynthesis of other secondary metabolites
44	Tyrosine metabolism	29 (0.56%)	192 (0.51%)	0.337234	0.950387	ko00350	Metabolism	Amino acid metabolism
45	DNA replication	25 (0.48%)	165 (0.44%)	0.34651	0.954828	ko03030	Genetic Information Processing	Replication and repair
46	Regulation of autophagy	30 (0.58%)	203 (0.54%)	0.380624	0.959759	ko04140	Cellular Processes	Transport and catabolism
47	Ether lipid metabolism	142 (2.72%)	999 (2.65%)	0.382093	0.959759	ko00565	Metabolism	Lipid metabolism
48	Glycerolipid metabolism	30 (0.58%)	204 (0.54%)	0.391528	0.959759	ko00561	Metabolism	Lipid metabolism
49	Starch and sucrose metabolism	131 (2.51%)	924 (2.46%)	0.400151	0.959759	ko00500	Metabolism	Carbohydrate metabolism
50	RNA polymerase	187 (3.59%)	1325 (3.52%)	0.401593	0.959759	ko03020	Genetic Information Processing	Transcription
51	Non-homologous end-joining	5 (0.1%)	30 (0.08%)	0.403475	0.959759	ko03450	Genetic Information Processing	Replication and repair
52	Brassinosteroid biosynthesis	6 (0.12%)	37 (0.1%)	0.407321	0.959759	ko00905	Metabolism	Metabolism of terpenoids and polyketides
53	Natural killer cell mediated cytotoxicity	27 (0.52%)	185 (0.49%)	0.416328	0.959759	ko04650	Organismal Systems	Immune system
54	Porphyrin and chlorophyll metabolism	36 (0.69%)	249 (0.66%)	0.417959	0.959759	ko00860	Metabolism	Metabolism of cofactors and vitamins
55	Fatty acid elongation	12 (0.23%)	83 (0.22%)	0.484151	1	ko00062	Metabolism	Lipid metabolism
56	Peroxisome	39 (0.75%)	279 (0.74%)	0.501764	1	ko04146	Cellular Processes	Transport and catabolism
57	Galactose metabolism	26 (0.5%)	186 (0.49%)	0.512154	1	ko00052	Metabolism	Carbohydrate metabolism
58	Thiamine metabolism	4 (0.08%)	27 (0.07%)	0.525629	1	ko00730	Metabolism	Metabolism of cofactors and vitamins
59	Arginine and proline metabolism	33 (0.63%)	239 (0.64%)	0.536349	1	ko00330	Metabolism	Amino acid metabolism
60	Nucleotide excision repair	32 (0.61%)	232 (0.62%)	0.5392	1	ko03420	Genetic Information Processing	Replication and repair
61	Pyrimidine metabolism	222 (4.26%)	1614 (4.29%)	0.557068	1	ko00240	Metabolism	Nucleotide metabolism
62	Endocytosis	179 (3.43%)	1308 (3.48%)	0.582771	1	ko04144	Cellular Processes	Transport and catabolism
63	Isoflavonoid biosynthesis	13 (0.25%)	97 (0.26%)	0.595551	1	ko00943	Metabolism	Biosynthesis of other secondary metabolites
64	Synthesis and degradation of ketone bodies	2 (0.04%)	14 (0.04%)	0.59686	1	ko00072	Metabolism	Lipid metabolism
65	Cysteine and methionine metabolism	32 (0.61%)	238 (0.63%)	0.6006	1	ko00270	Metabolism	Amino acid metabolism
66	Fatty acid metabolism	23 (0.44%)	172 (0.46%)	0.605762	1	ko00071	Metabolism	Lipid metabolism
67	Glyoxylate and dicarboxylate metabolism	23 (0.44%)	173 (0.46%)	0.617354	1	ko00630	Metabolism	Carbohydrate metabolism
68	Histidine metabolism	10 (0.19%)	76 (0.2%)	0.619726	1	ko00340	Metabolism	Amino acid metabolism
69	SNARE interactions in vesicular transport	18 (0.35%)	137 (0.36%)	0.632845	1	ko04130	Genetic Information Processing	Folding, sorting and degradation
70	Valine, leucine and isoleucine degradation	24 (0.46%)	182 (0.48%)	0.634934	1	ko00280	Metabolism	Amino acid metabolism
71	Lysine degradation	19 (0.36%)	145 (0.39%)	0.639208	1	ko00310	Metabolism	Amino acid metabolism
72	beta-Alanine metabolism	17 (0.33%)	132 (0.35%)	0.664722	1	ko00410	Metabolism	Metabolism of other amino acids
73	Purine metabolism	226 (4.34%)	1672 (4.44%)	0.668091	1	ko00230	Metabolism	Nucleotide metabolism
74	Oxidative phosphorylation	51 (0.98%)	387 (1.03%)	0.671887	1	ko00190	Metabolism	Energy metabolism
75	Base excision repair	32 (0.61%)	246 (0.65%)	0.676971	1	ko03410	Genetic Information Processing	Replication and repair
76	Circadian rhythm - mammal	13 (0.25%)	103 (0.27%)	0.683738	1	ko04710	Organismal Systems	Environmental adaptation
77	Inositol phosphate metabolism	31 (0.59%)	240 (0.64%)	0.690551	1	ko00562	Metabolism	Carbohydrate metabolism
78	Alanine, aspartate and glutamate metabolism	17 (0.33%)	135 (0.36%)	0.701036	1	ko00250	Metabolism	Amino acid metabolism
79	Sphingolipid metabolism	12 (0.23%)	98 (0.26%)	0.720504	1	ko00600	Metabolism	Lipid metabolism
80	Mismatch repair	17 (0.33%)	137 (0.36%)	0.723911	1	ko03430	Genetic Information Processing	Replication and repair
81	Other glycan degradation	28 (0.54%)	224 (0.6%)	0.749102	1	ko00511	Metabolism	Glycan biosynthesis and metabolism
82	Phenylalanine, tyrosine and tryptophan biosynthesis	18 (0.35%)	148 (0.39%)	0.758357	1	ko00400	Metabolism	Amino acid metabolism
83	Linoleic acid metabolism	14 (0.27%)	117 (0.31%)	0.761074	1	ko00591	Metabolism	Lipid metabolism
84	Biotin metabolism	1 (0.02%)	11 (0.03%)	0.80607	1	ko00780	Metabolism	Metabolism of cofactors and vitamins
85	Sulfur metabolism	8 (0.15%)	73 (0.19%)	0.809912	1	ko00920	Metabolism	Energy metabolism
86	Protein export	18 (0.35%)	154 (0.41%)	0.813373	1	ko03060	Genetic Information Processing	Folding, sorting and degradation
87	N-Glycan biosynthesis	21 (0.4%)	180 (0.48%)	0.830776	1	ko00510	Metabolism	Glycan biosynthesis and metabolism
88	Pentose and glucuronate interconversions	64 (1.23%)	513 (1.36%)	0.834446	1	ko00040	Metabolism	Carbohydrate metabolism
89	Proteasome	14 (0.27%)	125 (0.33%)	0.838859	1	ko03050	Genetic Information Processing	Folding, sorting and degradation
90	Protein processing in endoplasmic reticulum	122 (2.34%)	961 (2.55%)	0.864491	1	ko04141	Genetic Information Processing	Folding, sorting and degradation
91	Riboflavin metabolism	6 (0.12%)	62 (0.16%)	0.875921	1	ko00740	Metabolism	Metabolism of cofactors and vitamins
92	Vitamin B6 metabolism	4 (0.08%)	45 (0.12%)	0.886954	1	ko00750	Metabolism	Metabolism of cofactors and vitamins
93	Glycosaminoglycan degradation	11 (0.21%)	107 (0.28%)	0.89086	1	ko00531	Metabolism	Glycan biosynthesis and metabolism
94	Other types of O-glycan biosynthesis	5 (0.1%)	55 (0.15%)	0.894392	1	ko00514	Metabolism	Glycan biosynthesis and metabolism
95	Glutathione metabolism	24 (0.46%)	217 (0.58%)	0.905049	1	ko00480	Metabolism	Metabolism of other amino acids
96	Sulfur relay system	4 (0.08%)	47 (0.12%)	0.906095	1	ko04122	Genetic Information Processing	Folding, sorting and degradation
97	Phosphatidylinositol signaling system	35 (0.67%)	308 (0.82%)	0.914718	1	ko04070	Environmental Information Processing	Signal transduction
98	Glycerophospholipid metabolism	168 (3.22%)	1334 (3.54%)	0.919709	1	ko00564	Metabolism	Lipid metabolism
99	Arachidonic acid metabolism	3 (0.06%)	39 (0.1%)	0.921263	1	ko00590	Metabolism	Lipid metabolism
100	Phagosome	35 (0.67%)	319 (0.85%)	0.946221	1	ko04145	Cellular Processes	Transport and catabolism
101	Fatty acid biosynthesis	9 (0.17%)	102 (0.27%)	0.954191	1	ko00061	Metabolism	Lipid metabolism
102	Glycosphingolipid biosynthesis - ganglio series	3 (0.06%)	46 (0.12%)	0.963147	1	ko00604	Metabolism	Glycan biosynthesis and metabolism
103	Taurine and hypotaurine metabolism	2 (0.04%)	35 (0.09%)	0.96416	1	ko00430	Metabolism	Metabolism of other amino acids
104	Glycosphingolipid biosynthesis - globo series	1 (0.02%)	23 (0.06%)	0.96762	1	ko00603	Metabolism	Glycan biosynthesis and metabolism
105	Citrate cycle (TCA cycle)	8 (0.15%)	99 (0.26%)	0.972274	1	ko00020	Metabolism	Carbohydrate metabolism
106	Photosynthesis	10 (0.19%)	118 (0.31%)	0.972785	1	ko00195	Metabolism	Energy metabolism
107	Folate biosynthesis	6 (0.12%)	80 (0.21%)	0.973183	1	ko00790	Metabolism	Metabolism of cofactors and vitamins
108	Butanoate metabolism	5 (0.1%)	73 (0.19%)	0.980079	1	ko00650	Metabolism	Carbohydrate metabolism
109	Pantothenate and CoA biosynthesis	9 (0.17%)	113 (0.3%)	0.980848	1	ko00770	Metabolism	Metabolism of cofactors and vitamins
110	One carbon pool by folate	6 (0.12%)	84 (0.22%)	0.981511	1	ko00670	Metabolism	Metabolism of cofactors and vitamins
111	Glycosylphosphatidylinositol(GPI)-anchor biosynthesis	20 (0.38%)	224 (0.6%)	0.99062	1	ko00563	Metabolism	Glycan biosynthesis and metabolism
112	Nicotinate and nicotinamide metabolism	3 (0.06%)	62 (0.16%)	0.99424	1	ko00760	Metabolism	Metabolism of cofactors and vitamins
113	mRNA surveillance pathway	111 (2.13%)	993 (2.64%)	0.995067	1	ko03015	Genetic Information Processing	Translation
114	Aminoacyl-tRNA biosynthesis	14 (0.27%)	185 (0.49%)	0.997261	1	ko00970	Genetic Information Processing	Translation
115	RNA degradation	104 (2%)	969 (2.57%)	0.998575	1	ko03018	Genetic Information Processing	Folding, sorting and degradation
116	Lysine biosynthesis	5 (0.1%)	106 (0.28%)	0.999421	1	ko00300	Metabolism	Amino acid metabolism
117	Basal transcription factors	16 (0.31%)	225 (0.6%)	0.99949	1	ko03022	Genetic Information Processing	Transcription
118	Glycine, serine and threonine metabolism	22 (0.42%)	288 (0.77%)	0.999643	1	ko00260	Metabolism	Amino acid metabolism
119	Valine, leucine and isoleucine biosynthesis	8 (0.15%)	148 (0.39%)	0.999733	1	ko00290	Metabolism	Amino acid metabolism
120	Homologous recombination	18 (0.35%)	253 (0.67%)	0.999741	1	ko03440	Genetic Information Processing	Replication and repair
121	Ubiquitin mediated proteolysis	49 (0.94%)	583 (1.55%)	0.999983	1	ko04120	Genetic Information Processing	Folding, sorting and degradation
122	RNA transport	192 (3.68%)	1842 (4.89%)	0.999997	1	ko03013	Genetic Information Processing	Translation
123	Ribosome biogenesis in eukaryotes	84 (1.61%)	938 (2.49%)	0.999999	1	ko03008	Genetic Information Processing	Translation
124	Ribosome	46 (0.88%)	692 (1.84%)	1	1	ko03010	Genetic Information Processing	Translation
