# Supplementary material for: Identification of genes regulating ovary differentiation after pollination in hazel by comparative transcriptome analysis
Source: BMC Plant Biol. 2018 May 9;18:84. doi: 10.1186/s12870-018-1296-3 (PMC5941469; doi:10.1186/s12870-018-1296-3)
Supplement: Supplementary file 9 — Table S9. Selected DEGs in auxin biosynthesis, transport, and signal transduction pathway. (XLSX 12 kb) [file 12870_2018_1296_MOESM9_ESM.xlsx]

## Sheet: Sheet1
Selected DEGs in auxin biosynthesis, transport, and signal transduction pathway
No	Gene ID	log2FoldChange			Gene annotation
		F-vs-S	S-vs-T	T-vs-FO
1	CL11083.Contig2_All	1.62*	0.92	1.27*	Indole-3-pyruvate monooxygenase,YUCCA
2	Unigene15073_All	1.63*	0.34	0.01	YUCCA10
3	CL7285.Contig3_All	1.32*	0.38	-1.33*	YUCCA
4	CL2654.Contig1_All	1.47*	-0.59	0.48	Auxin efflux carrier family protein, PIN
5	Unigene28096_All	2.58*	1.36*	0.99	AUX1, auxin influx carrier protein 1
6	Unigene23267_All	-2.02*	0.61	-0.97	AUX1
7	Unigene10494_All	-4.24*	-3.75*	-	AUX1
8	Unigene25882_All	-1.02*	0.05	0.35	AUX1
9	CL6759.Contig1_All	0.28	-1.71*	-0.31	AUX1
10	CL9570.Contig1_All	-0.25	0.87	-1.13*	TIR1, transport inhibitor response 1
11	CL1889.Contig2_All	-5.99*	-	-	AUX/IAA, auxin-responsive protein IAA
12	Unigene10494_All	-4.24*	-3.75*	-	AUX/IAA
13	CL1889.Contig1_All	-4.05*	-	-	AUX/IAA
14	CL8357.Contig2_All	0.26	-1.10*	-0.86	Auxin response factor 5, ARF5
15	CL8419.Contig4_All	-3.08	0.23	-1.01*	ARF6
16	CL1857.Contig3_All	1.14*	-0.4	0.09	ARF4
17	CL10179.Contig2_All	0.87	-1.16*	-0.21	ARF3
18	CL8419.Contig2_All	-1.60*	-0.1	-0.67	ARF6
19	CL258.Contig1_All	-1.03*	0.69	-0.64	ARF6
20	CL258.Contig2_All	-1.94*	-0.21	-0.53	ARF6
21	CL1435.Contig1_All	1.06*	-0.32	-0.54	ARF9
22	Unigene7707_All	-1.03*	0.1	-0.01	ARF8
23	CL1775.Contig9_All	-1.81*	-0.16	-0.18	B3 domain-containing transcription factor NGA1
24	Unigene14244_All	-1.99*	0.19	0.09	NGA1
25	Unigene23532_All	-2.94*	-2.48*	-	Transcription repressor KAN1
26	Unigene26102_All	-0.7	-2.17*	-0.87	PHB
Note: Asterisk represent DEGs with a threshold of Fold Change >= 2.00 and PPEE <= 0.05.
