# Supplementary material for: Identification of genes regulating ovary differentiation after pollination in hazel by comparative transcriptome analysis
Source: BMC Plant Biol. 2018 May 9;18:84. doi: 10.1186/s12870-018-1296-3 (PMC5941469; doi:10.1186/s12870-018-1296-3)
Supplement: Supplementary file 10 — Table S10. FPKM values of all expressed transcripts. (XLS 7921 kb) [file 12870_2018_1296_MOESM10_ESM.xls]

FPKM values of all expressed transcripts
gene_id	transcript_id(s)	DWN-F-A_FPKM	DWN-F-B_FPKM	DWN-F-C_FPKM	DWN-FO-A_FPKM	DWN-FO-B_FPKM	DWN-FO-C_FPKM	DWN-S-A_FPKM	DWN-S-B_FPKM	DWN-S-C_FPKM	DWN-T-A_FPKM	DWN-T-B_FPKM	DWN-T-C_FPKM
CL6183.Contig3_All	CL6183.Contig3_All	9055.19	9779.82	8285.35	651.34	915.17	654.48	1824.37	2267.03	1158.35	655.95	862.3	732.87
CL6183.Contig1_All	CL6183.Contig1_All	8647.76	8417.1	11367.92	317.71	453.1	325.06	1867.51	2191.04	1561.7	847.79	1091.46	945.68
CL1829.Contig9_All	CL1829.Contig9_All	6235.03	6105.22	3407.07	2511.89	2369.43	1721.1	1176.45	1086.05	2093.58	1861.04	3211.95	2638.87
CL1829.Contig10_All	CL1829.Contig10_All	5386.88	5680.3	1157.97	2405.95	2127.51	1492	1083.38	1058.38	1973.3	1601.36	3287.36	2415.94
CL1829.Contig8_All	CL1829.Contig8_All	4186.82	4466.38	2663.79	1583.41	1616.6	1161.14	1002.27	1002.08	1451.4	1337.43	2316.52	1918.88
CL6183.Contig4_All	CL6183.Contig4_All	4181.59	5131.53	4477.32	494.69	816.44	589.57	1776.25	2238.94	1177.52	664.5	1129.05	900.16
CL5406.Contig2_All	CL5406.Contig2_All	3453.44	2528.23	3708.79	57.58	73.18	50.2	4565.46	4302.51	1127.79	520.35	772.06	684.1
CL212.Contig5_All	CL212.Contig5_All	3021.1	4482.07	1351.85	1759.04	2780.13	1990.54	6419.3	7235.14	4018.82	2427.29	3001.04	2791.54
CL1829.Contig4_All	CL1829.Contig4_All	2753.68	2995.26	3025.49	877.02	998.45	716.53	962.06	994.81	883.74	832.29	1398.13	1255.79
CL5678.Contig7_All	CL5678.Contig7_All	2348.71	3697.05	86.44	11.59	15.63	10.48	105.57	245.49	20.59	7.64	9.64	7.58
Unigene12608_All	Unigene12608_All	2159.39	2402.29	1380.43	188.79	169.03	125.89	189.68	237.37	182.99	248.29	236.27	230.19
CL1829.Contig6_All	CL1829.Contig6_All	2069.29	2328.19	1064.34	783.73	856.95	585.07	613.26	610.57	670.66	669.61	1194.45	1045.27
CL1013.Contig4_All	CL1013.Contig4_All	1917.57	2513.04	1376.97	0.42	0.05	0	116.74	191.28	6.48	2.17	0.64	0.48
CL4136.Contig2_All	CL4136.Contig2_All	1861.05	2352.37	2016.59	1350.22	1252	899.9	838.53	866.67	868.25	1083.82	1144.46	1060.11
CL7407.Contig1_All	CL7407.Contig1_All	1691.91	2091.63	2698.91	3099.45	4290.13	3094.04	2945.59	3286.46	3846.85	4698.44	4749.33	4894.75
CL2987.Contig2_All	CL2987.Contig2_All	1636.78	1701.38	1287.31	130.56	118.69	88.52	114.55	123.18	79.79	119.19	131.25	121.59
CL9598.Contig2_All	CL9598.Contig2_All	1370.38	715.88	644.2	176.8	236.47	181.58	2303.7	2259.24	1421.07	740.25	946.43	933.44
CL9598.Contig3_All	CL9598.Contig3_All	1347.07	708.89	619.44	179.7	242.92	167.89	2244.91	2179.79	1327.35	687.29	925.62	883.25
CL37.Contig4_All	CL37.Contig4_All	1273.49	1329.23	793.39	475.51	618.65	448.06	760.08	937.76	1375.9	1030.1	991.47	1004.26
CL5678.Contig1_All	CL5678.Contig1_All	1221.33	1907.75	47.38	5.91	7.35	4.9	57.12	134.05	12.02	6.4	17.94	13.28
CL9110.Contig3_All	CL9110.Contig3_All	1218.67	1221.02	985.79	642.18	616.94	447.33	261.55	276.26	250.68	122.57	119.5	124.65
CL37.Contig5_All	CL37.Contig5_All	1201.12	1240.44	723.21	448.16	590.17	424.32	714.65	897.43	1295.93	1010.74	961.91	980.68
CL462.Contig1_All	CL462.Contig1_All	1172.02	1231.78	876.72	173.03	211.51	150.91	865.8	781.48	476.66	251.5	355.28	323.62
CL376.Contig15_All	CL376.Contig15_All	1037.54	1044.74	993.5	1181.28	1152.45	802.11	1039.83	981.93	1133.29	1023.94	1100.14	1093.54
CL462.Contig2_All	CL462.Contig2_All	963.17	1020.85	936.96	152.79	180.88	132.32	731.47	683.02	520.11	247.7	349.16	314.56
Unigene25359_All	Unigene25359_All	949.93	892.77	211.24	1.48	4.09	2.99	229.14	339.63	5.84	6.33	6.14	5.57
CL1287.Contig2_All	CL1287.Contig2_All	914.54	1155.97	960.99	80.71	117.41	81.18	152.38	194.97	134.78	74.88	125.11	94.26
CL9338.Contig3_All	CL9338.Contig3_All	880.7	1458.81	1580.86	1938.61	1852.92	1391.35	1151.01	1164.98	1362.56	2190.85	1676.85	1876.43
CL1822.Contig4_All	CL1822.Contig4_All	852.92	868.53	598.86	4.35	5.51	3.76	130.45	187.83	13.48	6.94	7.83	8.14
Unigene17662_All	Unigene17662_All	839.16	828.65	1046.62	261.57	273.94	201.7	805.9	662.07	408.31	312.52	294.08	312.88
CL10985.Contig2_All	CL10985.Contig2_All	833.19	952.02	849.49	297.88	196.76	135.93	1006.01	1152.73	831.58	172.11	142.34	174.52
CL212.Contig1_All	CL212.Contig1_All	803.21	1369.08	325.65	127.62	211.05	143.57	1348.74	1637.8	703.89	240.1	300.45	283
CL6845.Contig1_All	CL6845.Contig1_All	783.65	350.95	168.36	386.55	387.82	282.74	249.2	199.77	386.83	209.49	207.68	221.46
CL1822.Contig1_All	CL1822.Contig1_All	763.83	810.78	418.89	0.59	0.76	0.4	62.07	86.85	3.67	0.61	0.94	0.7
CL1829.Contig7_All	CL1829.Contig7_All	758	879.74	785.89	273.53	294.9	212.43	204.58	219.05	282.51	259.92	512.22	402.09
Unigene25360_All	Unigene25360_All	750.27	695.52	205.3	1.29	2.41	2.89	212.33	279.24	3.47	4.09	4.15	4
Unigene34192_All	Unigene34192_All	750.11	686.88	733.65	693.09	104.37	105.69	775.02	703.82	113.99	739.75	702.81	103.87
CL9483.Contig1_All	CL9483.Contig1_All	744.35	1035.92	710.72	39.99	24.04	14.96	82.11	118.45	52.08	59.32	27.63	39.73
CL2162.Contig6_All	CL2162.Contig6_All	729.44	940.13	124.07	218.43	229.13	161.44	197.66	283.59	202.63	201.49	352.2	300.86
CL376.Contig11_All	CL376.Contig11_All	716.28	746.95	459.82	780.14	770.1	528.56	725.39	722.35	847.03	765.51	827.88	809.32
CL7946.Contig2_All	CL7946.Contig2_All	684.98	454.7	574.98	501.55	421.47	311.14	427.1	421.17	348.99	421.81	489.98	456.39
Unigene22286_All	Unigene22286_All	681.13	662.69	701.61	792.25	726.88	503.13	718.87	728.17	977.02	906.64	978.31	956.83
CL5374.Contig1_All	CL5374.Contig1_All	679.35	1076.73	4.27	6.1	16.35	10.23	381.98	432.24	74.7	13.22	27.33	22.61
CL3665.Contig1_All	CL3665.Contig1_All	676.72	793.84	11	2027.17	2606.41	1976.8	857.81	827.16	2178.13	1135.96	1852.27	1634.76
Unigene20601_All	Unigene20601_All	667.12	306.92	366.38	411.69	483.06	355.84	362.8	320.59	481.93	450.17	352.22	414.5
CL10539.Contig1_All	CL10539.Contig1_All	666.65	915.37	503.86	653.12	1038.9	724.6	1197.79	955.75	501.41	347.73	522.5	443.93
CL11576.Contig3_All	CL11576.Contig3_All	658.95	568.73	694.66	57.74	35.45	24.13	147.13	162.94	60.1	42.25	21.48	34.59
Unigene10079_All	Unigene10079_All	645.65	696.4	442.08	1053.38	1819.98	1322.04	818.41	745.69	1656.96	2106.51	2394.47	2347.06
Unigene28562_All	Unigene28562_All	642.15	598.95	696.91	539.52	551.01	416.36	299.27	282.55	407.41	478.98	452.52	472.71
Unigene9875_All	Unigene9875_All	599.53	685.43	653.39	1001.3	911.08	659.01	971.76	1001.37	1005.4	922.97	849.62	889.29
Unigene22174_All	Unigene22174_All	585.64	510.35	680.92	706.74	663.63	483.41	928.85	863.27	685.51	896.29	865.83	883.02
CL2311.Contig10_All	CL2311.Contig10_All	584.37	600.18	373.42	130.26	138.06	107.78	33.37	41.97	57.51	18.78	22.84	20.82
Unigene9789_All	Unigene9789_All	566.89	611.59	546.25	312.39	278.12	199.58	298.34	322.8	222.08	240.41	253.02	239.71
Unigene12176_All	Unigene12176_All	566.72	640.53	677.6	804.88	791.19	565.56	955.63	911.54	1016.76	1206.79	1253.9	1139.48
Unigene12424_All	Unigene12424_All	566.33	598.37	657.82	545.03	567.97	415.19	563.14	578.27	519.98	598.27	557.38	576.5
CL2162.Contig3_All	CL2162.Contig3_All	566.25	693.15	98.95	166.39	164.72	113.32	147.45	210.75	150.08	141.32	270.95	207.8
Unigene28289_All	Unigene28289_All	564.23	428.53	539.95	828.98	670.84	489.02	637.68	618.64	502.02	738.9	784.4	775.48
Unigene18151_All	Unigene18151_All	558.67	697.32	664.37	0.08	0	0	7.33	15.07	2.44	0.12	0.24	0
CL1287.Contig16_All	CL1287.Contig16_All	551.14	698.58	85.21	50.33	83.32	57.08	83.53	110.84	80.29	40.69	49.3	55.7
CL2311.Contig7_All	CL2311.Contig7_All	549.29	552.46	331.04	134.61	141.43	101.41	31.04	37.9	53.87	22.99	22.6	21.37
CL11488.Contig1_All	CL11488.Contig1_All	546.05	527.31	662.47	956.14	1036.35	767.79	634.17	610.26	639.81	923.31	887.45	915.58
CL3665.Contig2_All	CL3665.Contig2_All	539.58	655.77	1081.94	1757.74	2188.03	1580.92	618.09	607.34	1427.31	991.55	1581.67	1319.4
CL212.Contig3_All	CL212.Contig3_All	538.18	836.34	366.05	73.81	97.41	68.95	793.39	1256.88	299.11	183.82	201.24	183.05
Unigene25357_All	Unigene25357_All	530.84	546.54	122.88	8.09	9.41	7.49	163.04	218.12	3.16	37.19	18.78	34.21
CL2222.Contig1_All	CL2222.Contig1_All	527.94	806.27	13.57	878.86	1715.89	1252.64	212.76	230.76	289.95	193.39	415.23	293.72
Unigene22173_All	Unigene22173_All	527.89	432.13	608.49	700.63	645.01	475.81	750.23	691.02	655.78	872.54	848.74	873.57
Unigene17606_All	Unigene17606_All	523.28	647.93	534.6	29.88	41.04	32.68	150.37	165.47	41.66	30.61	40.67	34.62
CL6183.Contig6_All	CL6183.Contig6_All	504.63	376.83	801.7	24.39	21.28	16.31	78.11	69.9	135.61	33.79	71.69	58.43
CL10450.Contig5_All	CL10450.Contig5_All	494.24	630.83	92.19	258.56	188.87	132.63	91.6	103.39	162.72	176.87	176.47	178.7
CL4964.Contig2_All	CL4964.Contig2_All	494.03	585.7	434.86	15.01	11.55	9.61	39.54	47.13	23.41	10.1	17.27	15.69
CL161.Contig1_All	CL161.Contig1_All	492.24	600.04	260.12	636.09	509.18	383.37	310.87	299.89	321.73	443.4	497.73	464.61
Unigene26097_All	Unigene26097_All	486.29	436.33	729.85	170.52	138.09	102.7	162.69	154.24	109.86	111.32	119.5	116.31
Unigene26113_All	Unigene26113_All	474.45	429.14	715.51	168.86	136.17	103.75	163.97	158.18	108.51	113.07	122.27	122.04
Unigene23094_All	Unigene23094_All	466.95	705.9	879.77	146.23	147.73	106.43	525.94	492.26	501.2	250.71	288.27	272.93
CL9877.Contig1_All	CL9877.Contig1_All	462.97	424.31	478.06	0.25	0	0.08	3.78	8.62	2.11	0.16	0.13	0.13
CL9623.Contig1_All	CL9623.Contig1_All	456.92	388.25	248.46	128.79	115.93	85.52	156.2	159.59	440.39	91.72	106.31	101.12
CL3020.Contig2_All	CL3020.Contig2_All	456.46	399.92	448.75	290.43	257.66	189.5	210.74	205.45	180.83	199.82	253.1	232.45
CL9623.Contig2_All	CL9623.Contig2_All	456.05	398.82	245.28	128.04	118.01	83.54	153.54	159.2	432.61	98.5	108.19	98.84
Unigene15079_All	Unigene15079_All	454.67	578.85	394.35	27.35	26.12	18.01	73.07	68.69	30.77	33.68	36.34	31.56
CL8122.Contig3_All	CL8122.Contig3_All	448.26	477.75	575.17	548.79	568.69	424.73	429.81	431.98	472.2	442.76	471.69	460.08
CL6416.Contig2_All	CL6416.Contig2_All	444.99	329.67	343.98	431.31	63.2	51.9	496.04	346.76	60.16	464.88	352.75	67.65
CL2025.Contig1_All	CL2025.Contig1_All	442.38	550.42	491.43	202.19	229.45	166.27	283.59	279.35	219.22	323.1	348.59	346.49
CL2703.Contig4_All	CL2703.Contig4_All	439.34	195.11	157.75	173.79	249.87	181.88	216.59	205.17	356.06	173.18	234.7	211.65
CL2114.Contig4_All	CL2114.Contig4_All	436.96	178.84	210.01	107.6	153.27	118.42	126.86	135.52	186.25	149.09	224.32	197.63
CL4908.Contig1_All	CL4908.Contig1_All	435.57	523.67	638.9	581.78	524.72	381.36	441.92	451.09	359.65	499.67	378.99	435.71
CL6381.Contig2_All	CL6381.Contig2_All	433.51	382.79	486.87	289	288.35	212.67	361.11	362.82	328.26	379.35	365.08	375.58
Unigene17505_All	Unigene17505_All	428.97	786.13	772.4	549.05	362.66	265.04	212.45	225.11	180.36	260.5	312.44	288.56
Unigene15245_All	Unigene15245_All	421.57	541.45	477.16	50.35	67.14	47.29	55.99	67.62	30.78	47.73	80.34	63.8
Unigene20457_All	Unigene20457_All	420.66	188.43	91.23	231.72	237.96	172.94	110.63	97.44	224.4	121.35	131.16	123.34
CL11101.Contig1_All	CL11101.Contig1_All	418.34	539.67	694.71	764.79	885.12	641.64	545.54	454.88	208.12	561.63	786.16	708.77
Unigene14266_All	Unigene14266_All	414.36	569.25	570.56	259.42	271.66	192.63	352.73	344.76	310.91	397.39	474.36	432.72
CL9157.Contig1_All	CL9157.Contig1_All	402.53	481.41	405.26	423.22	393.27	291.9	367.98	392.81	262.81	363.28	306.08	330.47
CL1777.Contig10_All	CL1777.Contig10_All	402.13	502.73	115.61	81.11	131.99	90.2	218.92	245.59	146.66	82.97	121.52	104.32
CL9859.Contig2_All	CL9859.Contig2_All	401.49	404.67	107.11	46.46	47.23	37.47	85.45	76.72	35.36	18.07	23.11	21.18
CL4462.Contig2_All	CL4462.Contig2_All	400.25	385.54	348.82	3.53	4.03	3.34	54.45	71.39	15.67	7.08	11.53	8.78
Unigene23147_All	Unigene23147_All	396.76	453.88	483.96	512.45	534.92	392.04	404.65	400.49	350.24	485.55	353.43	423.29
CL11355.Contig2_All	CL11355.Contig2_All	390.43	178.72	215.38	250.9	202.36	155.89	134.92	104.59	233.38	184.98	208.6	203.22
CL3462.Contig4_All	CL3462.Contig4_All	388.16	439.43	698.34	147.29	199.27	137.84	984.9	888.12	700.11	300.72	489.72	422.69
Unigene12379_All	Unigene12379_All	386.33	435.92	445.33	229.59	133.47	99.74	753.87	722.62	562.54	402.1	270.7	330.98
CL376.Contig16_All	CL376.Contig16_All	382.3	402.81	471.13	435.64	416.25	292.89	324.3	348.07	464.22	435.32	497.38	449.8
CL1829.Contig5_All	CL1829.Contig5_All	375.42	363.75	886.55	130.28	124.52	96.98	86.01	82.52	145.5	123.58	222.75	181.11
CL2860.Contig4_All	CL2860.Contig4_All	373.2	539.28	447.09	614.85	375.76	270.89	164.08	173.27	208.06	417.64	363.97	373.02
CL6835.Contig4_All	CL6835.Contig4_All	365.48	338.48	239.49	42.46	63.18	42.98	171.88	176.76	114.29	96.58	129.88	110.9
CL4933.Contig1_All	CL4933.Contig1_All	365.19	289.1	416.97	207.29	210.2	145.29	290.61	264.78	199.22	231.61	230.29	226.41
CL11187.Contig2_All	CL11187.Contig2_All	363.06	316.95	993.73	138.54	173.01	122.42	153.86	127.7	151.71	126.94	172.07	144.84
CL161.Contig3_All	CL161.Contig3_All	361.9	316.9	249.97	277.86	201.97	149.94	132.36	113.21	199.06	184.11	227.7	213.77
Unigene17754_All	Unigene17754_All	355.12	188.25	205.92	121.5	167.23	125.57	119.8	100.13	216.34	160.17	212.52	175.22
CL3462.Contig2_All	CL3462.Contig2_All	353.27	397.64	639.26	134.29	179.83	120.7	914.03	808.79	619.39	267.37	444.96	362.68
Unigene17539_All	Unigene17539_All	352.26	340.48	310.01	7.14	7.41	5.41	7.69	7.34	2.3	1.27	1.27	1.13
CL1287.Contig9_All	CL1287.Contig9_All	352.26	440.64	177.77	41.76	51.9	38.41	70.98	90.11	62.52	41	59.6	48.71
Unigene26006_All	Unigene26006_All	347.14	389.14	374.47	310.9	296.52	213.4	288.49	266.61	265.62	268.13	279.57	273.49
CL3026.Contig1_All	CL3026.Contig1_All	346.82	388.24	289.58	46.68	43.06	31.55	55.03	66.92	52.66	44.03	54.92	43.61
Unigene896_All	Unigene896_All	343.79	264.89	713.36	776.26	860.4	634.47	131.58	161.08	185.88	423.38	306.7	357.95
CL8256.Contig2_All	CL8256.Contig2_All	342.5	587.46	338.83	155.06	123.66	93.97	623.83	654.4	676.54	468.98	463.33	433.88
CL5806.Contig6_All	CL5806.Contig6_All	342.17	50.84	7.97	7.11	11.01	6.14	51.75	51.75	7.46	4.85	4.57	3.68
Unigene1106_All	Unigene1106_All	339.45	136.18	190.15	203.84	198.11	145.39	198.67	184.8	186.52	214.79	317.18	271.14
CL6904.Contig4_All	CL6904.Contig4_All	337.63	381.79	405.45	18.56	56.55	41.59	87.62	91.91	95.64	46	91.06	69.91
Unigene19833_All	Unigene19833_All	336.64	326.03	455.54	290.66	266.13	186.84	227.25	225.18	123.71	199.72	165.39	182.21
CL7640.Contig1_All	CL7640.Contig1_All	332.26	335.59	384.2	331.4	327.9	244.69	340.99	327.99	261.22	261.92	246.98	260.12
CL1287.Contig14_All	CL1287.Contig14_All	331.77	414.27	247.22	305.18	252.34	175.14	220.88	249.41	276.06	275.12	256.28	256.75
Unigene15069_All	Unigene15069_All	328.45	295.9	368.27	314.18	333.26	244.98	267.31	243.88	296.45	312.29	275.75	297.12
CL9859.Contig1_All	CL9859.Contig1_All	328.02	312.9	180.13	33.01	39.19	28.74	69.11	62.42	24.44	13.98	15.64	16.62
Unigene22176_All	Unigene22176_All	327.62	281.76	346.77	428.43	393.24	283.72	493.61	459.17	414.52	567.55	542.86	565.3
CL9762.Contig2_All	CL9762.Contig2_All	326.36	348.4	466.88	64.26	134.78	103.19	154.56	146.1	99.64	59.72	90.12	76.37
CL6835.Contig5_All	CL6835.Contig5_All	325.87	325.42	220	44	54.04	38.02	175.24	163.79	71.92	99.45	92.56	98.25
Unigene23352_All	Unigene23352_All	324.18	276.59	319.36	377.05	384.28	295.18	297.1	285.04	254.2	350.57	340.02	349.73
CL4713.Contig1_All	CL4713.Contig1_All	323.01	598.78	379.25	232.55	172.4	122.79	428.43	404.95	710.17	532.81	414.76	435.49
Unigene28316_All	Unigene28316_All	322.66	360.06	475.56	604.62	617.83	462.39	258.33	242.12	426.75	465.69	603.68	526.35
Unigene926_All	Unigene926_All	322.31	251.7	134.18	374.17	255.13	183.86	187.23	170.38	112.98	270.61	166.36	220.32
Unigene17713_All	Unigene17713_All	319.74	371.15	295.39	488.7	519.01	368.66	634.12	651.1	432.91	655.47	471.18	535.08
CL2860.Contig1_All	CL2860.Contig1_All	318.25	462.58	380.92	518.33	333.12	231.15	138.96	155.24	182.45	355.48	297.64	323.89
Unigene14408_All	Unigene14408_All	316.97	286.96	334.52	1117.05	560.64	394.61	417.99	415.42	561.37	793.63	540.9	637.86
Unigene25674_All	Unigene25674_All	316.85	214.69	163.94	93.18	109.74	79.45	176.06	179.74	117.55	100.76	121.11	108.45
CL8256.Contig1_All	CL8256.Contig1_All	315.16	546.11	286.76	136.42	111.15	77.46	604.34	596.32	584.42	409.27	371.5	392.59
CL10450.Contig7_All	CL10450.Contig7_All	308.97	391.27	20.57	109.74	88.72	65.22	52.79	66.13	71.62	107.54	88.05	96.35
CL3856.Contig1_All	CL3856.Contig1_All	308.97	359.89	317.68	122.04	119.07	78.52	99.74	108.71	113.3	91.13	80.56	86.23
CL5916.Contig3_All	CL5916.Contig3_All	308.58	364.04	192.11	186.5	243.84	174.92	71.26	55.93	88.91	125.15	115.37	121.44
CL8415.Contig4_All	CL8415.Contig4_All	308.37	359.51	381.49	794.7	877.95	664.98	513.09	553.17	899.42	811.5	955.48	880.95
CL7443.Contig8_All	CL7443.Contig8_All	308.04	302.05	314.86	433.95	425.61	305.5	363.13	345.73	320.92	453.25	407.69	440.09
CL2339.Contig4_All	CL2339.Contig4_All	307.13	259.74	346.1	418.69	401.27	287.82	528.42	478.64	397.72	488.69	400.12	441.96
CL9453.Contig1_All	CL9453.Contig1_All	306.58	295.77	325.69	81.08	172.26	126.85	504.85	564.26	164.61	97.75	153.57	124.27
CL6904.Contig3_All	CL6904.Contig3_All	305.98	282.34	385.81	4.34	11.52	8.31	45.8	55.22	16.7	8.46	16.12	11.13
CL5154.Contig1_All	CL5154.Contig1_All	305.93	377.23	11.47	28.18	30.89	23.05	452.23	387.67	386.79	88.69	118.43	100.16
CL4519.Contig3_All	CL4519.Contig3_All	301.77	402.03	193.47	3.23	2.33	1.78	16.92	41.27	3.86	3.63	2.37	3.33
Unigene17862_All	Unigene17862_All	301.28	263.22	327.05	330.36	314.39	226.69	610.14	597.4	352.41	454.36	385.38	413.49
CL3020.Contig1_All	CL3020.Contig1_All	299.67	268.28	352.1	153.06	142.97	107.27	159.52	163.54	107.59	138.17	147.92	144.21
Unigene25358_All	Unigene25358_All	299.42	292.5	117.6	14.73	20.11	14.76	308.05	337.45	214.49	159.48	123.98	148.13
CL5948.Contig3_All	CL5948.Contig3_All	298.79	213.15	343.51	398.63	450.53	322.06	457.05	435.17	414.95	430.59	555.98	507.47
Unigene9739_All	Unigene9739_All	298.66	180.03	239.27	297.83	313.35	224.34	294.61	286.99	297.43	303.11	439.2	382.65
CL2931.Contig4_All	CL2931.Contig4_All	298.25	466.44	405.58	817.38	1044.86	771.05	1039.67	808.85	640.14	553.08	858.26	723.14
Unigene5287_All	Unigene5287_All	293.69	331.86	410.01	3.09	5.08	4.84	91.81	94.64	36.16	12.08	15	12.65
CL10063.Contig2_All	CL10063.Contig2_All	291.78	295.34	245.96	35.95	44.22	31.75	109.6	100.22	49.99	31.24	40.94	33.57
CL8050.Contig2_All	CL8050.Contig2_All	291.45	299.19	425.56	616.16	660.38	491.59	452.33	401.32	454.64	605.66	553.41	602.24
CL1822.Contig6_All	CL1822.Contig6_All	290.38	292.32	251.75	0.24	0.75	0	58.01	88.05	2.56	0.24	0.31	0.26
Unigene25023_All	Unigene25023_All	288.75	289.75	174.41	0.33	0.9	0.45	38.37	49.82	14.38	2.2	3.16	2.76
CL1049.Contig2_All	CL1049.Contig2_All	288.58	384.54	730.44	7.89	14.13	7.79	43.58	42.97	13.24	9.04	8.34	6.35
CL3456.Contig1_All	CL3456.Contig1_All	286.16	297.77	235.63	88.28	77.44	58.34	47.39	57.59	49.54	84.49	50.39	68.63
Unigene22288_All	Unigene22288_All	277.82	245.19	248.09	308.71	298.36	199.32	231.55	221.59	320.37	283.77	313.5	329.08
Unigene23248_All	Unigene23248_All	277.2	408.47	392.44	417.92	398.68	299.47	250	254.76	387.3	516.81	398.25	474.07
CL10450.Contig3_All	CL10450.Contig3_All	276.47	263.99	152.1	87.8	86.73	60.83	25.95	29.86	135.92	281.11	315.5	294.74
CL10063.Contig3_All	CL10063.Contig3_All	276.2	268.89	201.77	34.51	37.06	27.87	100.68	94.52	48.67	34.03	38.6	37.48
Unigene14613_All	Unigene14613_All	276.12	370.28	271.34	11.88	16.3	8.83	60.22	64.92	10.99	7.88	9.22	13.98
CL3445.Contig1_All	CL3445.Contig1_All	274.82	300.01	611.87	726.83	857.85	610.83	424.37	382.76	510.46	586.54	676.16	636.06
Unigene11994_All	Unigene11994_All	271.32	302.23	406.18	135.33	156.21	123.91	515.43	467.55	320.88	399.35	316.66	364.89
CL9689.Contig1_All	CL9689.Contig1_All	271.04	213.86	271.14	199.44	230.61	162.51	192.4	173.96	165.62	160.13	165.39	167.49
CL10125.Contig1_All	CL10125.Contig1_All	271.01	369.35	275.29	70.17	81.33	57.84	89.2	91.55	76.67	73.49	79.54	73.87
CL10919.Contig2_All	CL10919.Contig2_All	270.46	290.15	445.08	322.55	325.05	239.73	302.88	288.85	429.01	447.41	396.17	423.33
CL2039.Contig4_All	CL2039.Contig4_All	269.25	133.62	68.07	126.27	174.06	120.37	104.42	106.02	128.25	81.71	94.92	89.28
CL42.Contig17_All	CL42.Contig17_All	268.11	301.47	263.75	412.1	407.24	288.09	331.3	327.79	338.31	435.66	484.44	484.12
Unigene5473_All	Unigene5473_All	264.27	295.7	237.75	133.19	176	129.61	54.13	48.89	108.86	112.79	125.62	122.48
Unigene25658_All	Unigene25658_All	264.18	301.64	199.69	301.82	306.48	226.84	205.93	201.74	238.15	263.35	225.26	245.24
Unigene205_All	Unigene205_All	262.89	174.6	247.97	171.29	176.91	133.29	134.75	125.02	119.06	118.68	143.46	135.18
CL10919.Contig1_All	CL10919.Contig1_All	261.41	288.49	343.26	336.92	351.37	258.87	277.51	270.47	332.75	355.61	305.74	344.09
CL11227.Contig8_All	CL11227.Contig8_All	259.58	112.87	108.66	82.67	89.7	63.58	84.36	77.81	94.06	62.23	45.86	54.8
CL11227.Contig6_All	CL11227.Contig6_All	259.28	133.98	120.8	96.35	97.01	64.66	102.29	96.02	110.72	75.36	69.41	70.96
CL5206.Contig2_All	CL5206.Contig2_All	258.5	395.68	230.09	72.15	76.46	56.94	87.76	93.79	72.34	70.48	71.24	71.51
Unigene12423_All	Unigene12423_All	257.81	377.23	41.39	136.51	30.01	20.02	83.36	89.9	11.08	36.08	1.27	16.18
CL1013.Contig3_All	CL1013.Contig3_All	257.4	440.2	363.48	505.51	642.48	472.19	105.35	131.21	130.05	303.3	287	279.09
CL9495.Contig1_All	CL9495.Contig1_All	257.25	316.88	714.98	732.44	741.34	535.05	392.69	365.01	584.93	681.72	692.96	695.13
CL3784.Contig2_All	CL3784.Contig2_All	256.21	227.34	275	370.85	357.29	263.7	285.66	277.48	284.18	314.64	304.99	310.62
CL6802.Contig4_All	CL6802.Contig4_All	255.47	239.78	332.47	172.01	185	133.13	185.81	187.84	181.87	223.79	218.46	223.46
Unigene5524_All	Unigene5524_All	255.16	257.16	237.35	29.3	39.61	29.74	79.09	64.03	9.63	10.27	14.86	14.24
CL4210.Contig1_All	CL4210.Contig1_All	254.76	435.15	297.95	94.6	59.8	38.27	94.08	98.82	31.39	31.62	19.71	26.79
CL7593.Contig2_All	CL7593.Contig2_All	254.75	310.6	270.27	0.27	0.07	0.12	14.93	21.4	1.55	0.14	0	0
Unigene12474_All	Unigene12474_All	254.57	263.02	333.95	276.48	280.61	204.03	304.08	284.48	224.77	223.36	194.95	221.38
Unigene15133_All	Unigene15133_All	252.38	335.81	229.5	16.07	14.27	12.86	116.37	120.04	18.29	11.3	14.06	12.01
CL5206.Contig1_All	CL5206.Contig1_All	251.51	386.98	216.47	73.33	79.92	55.32	80.44	86.87	65.43	59.58	65.1	60.51
CL1209.Contig1_All	CL1209.Contig1_All	249.79	348.57	313.81	117.5	208.93	153.01	509.3	483.5	270.76	185.91	243.81	206.57
CL969.Contig2_All	CL969.Contig2_All	249.14	210.54	203.51	2106.97	3988.87	2830.99	2303.18	1534.07	1180.36	1780.99	2940.06	2460.92
Unigene23103_All	Unigene23103_All	246.84	263.39	194.51	33.74	28.44	19.53	152.11	141.67	117.61	103.85	130.44	114.78
Unigene15379_All	Unigene15379_All	246.6	262.43	295.54	137.53	121.97	86.06	134.99	131.51	140.85	165.66	165.81	170.43
Unigene12536_All	Unigene12536_All	246.47	213.08	279.26	321.33	231.37	162.84	218.54	209.52	352.61	228.12	257.91	235.52
CL4771.Contig4_All	CL4771.Contig4_All	245.63	212.25	238.62	188.22	188.58	133.43	208.03	206.68	206.17	239.9	275.52	257.23
Unigene17909_All	Unigene17909_All	244.91	292.63	307.19	148.41	189.6	138.24	262.87	268.03	188.12	203.44	233.47	192.57
CL5678.Contig5_All	CL5678.Contig5_All	244.6	477.43	30.72	0.23	1.22	0.42	78.85	335.11	5.71	8.39	28.7	15.92
CL1445.Contig2_All	CL1445.Contig2_All	244.39	198.35	15.19	5.56	5.89	3.7	19.78	26.78	9.75	2	3.09	2.03
CL4055.Contig2_All	CL4055.Contig2_All	244.13	296.35	569.85	4.69	3.69	3.34	12.22	17.99	8.12	3.6	5	4.7
CL3388.Contig2_All	CL3388.Contig2_All	242.69	216.7	96.3	498.88	650.86	469.56	259.76	292.52	444.13	61.38	152.1	100.06
CL11187.Contig3_All	CL11187.Contig3_All	242.21	226.65	506.76	110.35	164.13	111.17	114.01	111.1	113.8	94.12	121.19	118.7
CL5678.Contig4_All	CL5678.Contig4_All	241.51	479.76	28.16	0.28	0.67	0.61	79.9	326.57	4.6	5.17	13.05	7.97
CL8224.Contig1_All	CL8224.Contig1_All	240.25	136.1	191.43	169.24	160.68	116.72	150.64	156	165.84	184.56	264.02	218.3
CL8507.Contig1_All	CL8507.Contig1_All	239.47	198.8	355.86	217.1	180.77	134.87	136.7	129.96	143.81	165.08	163.12	165.03
CL2862.Contig1_All	CL2862.Contig1_All	239.13	183.55	225.93	979.87	430.33	308.45	217.26	227.22	443.99	668.54	425.67	506.5
CL2048.Contig3_All	CL2048.Contig3_All	238.04	229.29	155.23	537.87	149.06	17034.95	574.91	842.93	137.03	331.96	156.48	271.86
Unigene885_All	Unigene885_All	237.39	248.42	255.25	227.93	212.83	150.99	206.8	194.84	190.78	194.12	183.34	196.09
CL1211.Contig3_All	CL1211.Contig3_All	237.34	384.48	74.6	95.41	18.67	13.96	103.31	153.99	14.03	92.01	2.43	39.5
CL6020.Contig3_All	CL6020.Contig3_All	237.1	302.09	237.19	203.03	188.13	144.3	164.21	175.22	171.89	208.07	187.65	193.03
CL5881.Contig1_All	CL5881.Contig1_All	236.08	305.91	147.41	11.23	10.76	7.88	18.82	33.39	11.59	10.9	12.58	12.23
CL376.Contig9_All	CL376.Contig9_All	235.98	230.35	312.4	262.49	232.64	163.45	218.6	204.52	243.41	223.75	235.42	250.24
CL6626.Contig1_All	CL6626.Contig1_All	235.65	202.66	193.51	333.89	328.28	252.03	253.57	278.05	331.59	447.02	340.01	395.57
Unigene14591_All	Unigene14591_All	235.45	361.83	475.02	211.88	141.44	102.91	115.93	117.06	112.4	136.06	132.26	135.36
Unigene9135_All	Unigene9135_All	234.75	326.54	291.81	301.96	476.47	354.21	730.86	559.84	256.55	287.43	474.33	398.67
Unigene14614_All	Unigene14614_All	234.33	316.04	197.39	11	9.05	6.55	43.98	47.74	16.06	12.76	13.66	16.03
Unigene20380_All	Unigene20380_All	234.13	207.14	244.07	123.38	127.84	95.15	122.31	107.5	146.72	103.04	93.84	99.3
CL10788.Contig1_All	CL10788.Contig1_All	233.9	263.39	351.08	514.75	508.3	391.37	226.59	219.03	309.61	374.42	394.9	374.78
CL9562.Contig1_All	CL9562.Contig1_All	233.69	244.04	185.29	211.6	218.6	160.92	176.4	178.89	161.44	245.2	255.97	245.95
Unigene20405_All	Unigene20405_All	232.23	207.69	271.64	320.05	354.78	244.38	618.53	598.71	321.75	419.07	356.8	402.83
CL8709.Contig3_All	CL8709.Contig3_All	231.53	304.81	256.45	235.92	212.99	160.68	230.46	238.26	160.96	210.25	164.7	180.77
Unigene12559_All	Unigene12559_All	231.49	189.44	196.94	340.66	421.42	309	242.54	255.12	111.66	86.42	90.22	88.1
CL4540.Contig3_All	CL4540.Contig3_All	231.41	179.35	133.42	106.73	125.79	94.05	83.63	66.01	147.4	71.7	76.47	71.48
CL6416.Contig3_All	CL6416.Contig3_All	231.03	174.61	184.11	223.2	29.76	30.44	243.59	193.02	38.65	236.09	175.61	34.2
Unigene5854_All	Unigene5854_All	230.72	178.47	76.37	144.41	138.67	100.4	108.48	93.35	210.89	140.66	153.71	143.32
Unigene10016_All	Unigene10016_All	230.17	15.87	58.88	17.84	33.26	25.08	38.68	18.43	37.49	28.46	48.56	43.06
Unigene28411_All	Unigene28411_All	229.95	259.89	281.69	328.9	311.66	229.75	352.6	352.09	301.92	420.06	306.14	361.51
CL1287.Contig12_All	CL1287.Contig12_All	229.62	297.24	872.42	0.47	0.6	0.5	2.42	3.42	1.01	0.47	2.01	1.49
CL4534.Contig1_All	CL4534.Contig1_All	229.61	262.4	155.29	325.81	337.9	250.55	146.33	166.27	473.59	608.09	496.41	534.95
Unigene20611_All	Unigene20611_All	228.42	227.44	216.07	95.76	117.96	88.7	115.38	119.74	100.03	126.93	121.91	127.71
Unigene20576_All	Unigene20576_All	227.17	261.23	240.88	416.48	480.28	356.83	271.33	263.87	408.54	525.15	538.8	511.73
CL3402.Contig10_All	CL3402.Contig10_All	226.31	203.13	163.88	114.39	111.45	80.1	119.97	116.36	64.86	59.95	49.26	52.12
CL3638.Contig2_All	CL3638.Contig2_All	225.96	252.79	296.39	466.5	430.11	319.35	731.25	628.7	617.82	663.15	517.15	560.31
CL447.Contig2_All	CL447.Contig2_All	225.11	125.76	166.55	300.73	347.5	252.62	164.58	167.95	504.73	604.44	830.48	711.81
CL4413.Contig3_All	CL4413.Contig3_All	223.93	279.96	386.61	327.93	256.12	188.93	190.5	196.76	266.31	335.38	335.53	333.55
CL6350.Contig1_All	CL6350.Contig1_All	223.79	197.25	268.9	312.08	330.93	239.64	506.88	456.9	352.88	398.5	338.55	365.49
CL2048.Contig4_All	CL2048.Contig4_All	223.55	222.93	150.26	514.09	140.47	15804.92	539.09	780.87	133.6	333.2	158.26	258.49
Unigene6823_All	Unigene6823_All	222.6	416.45	274.49	5.32	0.49	0.82	17.42	54.12	2.93	1.53	0.43	1.18
CL4896.Contig1_All	CL4896.Contig1_All	222.09	249.95	134.39	275.47	361.91	271.06	106.51	137.25	351.14	477.29	498.26	483.74
CL1805.Contig1_All	CL1805.Contig1_All	221.76	219.69	263.59	250.78	234.82	172.54	379.28	363.53	246.48	328.16	310.6	313.97
CL11587.Contig2_All	CL11587.Contig2_All	219.73	205.1	300.03	330.25	329.29	235.86	480.02	476	355.35	380.19	355.95	350.82
Unigene5763_All	Unigene5763_All	218.99	83.45	67.95	145.56	171.53	124.28	82.2	64.82	156.71	128.52	131.24	130.63
CL2027.Contig3_All	CL2027.Contig3_All	218.82	294.85	522.45	250.6	207.95	150.7	139.57	128.64	186.56	221.45	273.72	236.53
Unigene23202_All	Unigene23202_All	218.81	267.6	362.82	8.38	15.49	11.26	42.17	41.17	21.9	17.79	10.66	14.32
CL5189.Contig1_All	CL5189.Contig1_All	218.25	130.67	81.05	211.52	226.57	160.12	99.05	90.82	260.5	126.75	139.41	136
Unigene12085_All	Unigene12085_All	218.01	241.9	261.85	243.65	224.29	154.91	381.59	404	342.31	262.1	268.37	263.1
Unigene1278_All	Unigene1278_All	217.86	106.07	161.51	35.59	25.42	19.43	25.34	24.69	18.43	24.69	16.42	18.48
CL11540.Contig5_All	CL11540.Contig5_All	217.39	107.89	82.33	79.39	104.89	70.84	108.87	88.96	115.59	39.47	36.3	38.54
CL7974.Contig1_All	CL7974.Contig1_All	216.24	28.01	5.34	7.18	7.19	5	15.74	16.46	17.16	4.57	4.08	3.67
Unigene9909_All	Unigene9909_All	215.45	278.25	228.9	173.72	155.62	114.11	207.02	201.33	178.11	175.38	162.82	166.88
CL11099.Contig1_All	CL11099.Contig1_All	214.95	345.81	328.76	207.37	196.15	142.33	232.66	260.3	208.31	232.6	174.45	202.41
CL5871.Contig2_All	CL5871.Contig2_All	214.33	214.76	193.08	271.32	268.14	205.99	169.67	163.89	159.78	187.85	182.98	174.25
CL4784.Contig1_All	CL4784.Contig1_All	213.71	210.56	240.61	55.13	57.44	40.01	47	57.36	30.25	28.27	38.84	34.46
CL459.Contig8_All	CL459.Contig8_All	213.62	168.04	91.98	81.38	127.6	89.88	86.16	90.09	87.97	70.17	83.18	76.48
CL6443.Contig2_All	CL6443.Contig2_All	212.39	139.05	282.8	134.43	169.4	119.6	241.41	227.64	209.01	178.2	175.27	175.74
Unigene25661_All	Unigene25661_All	212.1	215.27	289.51	290.46	125.16	92.27	214.57	268.39	184.22	154.06	0.79	69.2
CL1157.Contig1_All	CL1157.Contig1_All	211.26	282.93	175.93	131.91	137.16	97.86	158.58	148.34	108.24	149.99	179.94	162.58
CL6656.Contig3_All	CL6656.Contig3_All	210.75	142.19	133.21	202.35	193.54	140.75	303.32	289.71	124.48	328.64	190.15	253.28
Unigene12281_All	Unigene12281_All	210.73	292.34	146.66	110.82	95.27	69.96	152.72	171.13	161.57	208.86	191.65	193.28
CL2311.Contig4_All	CL2311.Contig4_All	209.96	267.36	339.03	1118.41	879.65	642.27	547.09	502.63	705.51	908.9	661.27	801.93
CL4668.Contig1_All	CL4668.Contig1_All	208.52	183.56	384.3	159.82	261.28	188.66	271.9	243.2	623.85	285.28	634.54	474.43
Unigene23145_All	Unigene23145_All	207.6	171.06	275.44	286.04	333.1	243.21	554.27	474.47	357.05	425.94	338.12	379.52
CL7106.Contig4_All	CL7106.Contig4_All	207.11	128.52	76.87	360.19	550.98	393.65	228.9	128.66	637.25	396.91	646.03	514.54
Unigene23204_All	Unigene23204_All	205.45	295.11	205.11	258.58	258.46	190.14	254.81	257.35	201.86	243.36	196.16	207.83
CL10641.Contig1_All	CL10641.Contig1_All	205.41	224.45	246.67	317.18	334.15	245.27	251.19	271.76	276.01	307.98	301.82	302.97
CL4413.Contig1_All	CL4413.Contig1_All	205.36	256.98	363.24	266.47	202.67	148.39	134.78	152	185.56	253.39	252.92	261.95
Unigene9870_All	Unigene9870_All	205.19	230.4	223.03	251	235.73	177.62	213.7	211.16	190.47	256.71	200.86	216.33
CL4257.Contig1_All	CL4257.Contig1_All	204.86	305.03	30.88	92.69	84	59.54	55.77	62.79	36.74	43.72	59.44	52.48
CL9021.Contig3_All	CL9021.Contig3_All	204.57	317.16	429.29	884.68	1243.99	912.91	357.92	315.23	498.57	789.85	1247.31	1041.11
Unigene20383_All	Unigene20383_All	203.54	196.85	226.41	299.7	339.54	242.15	342.32	349.37	310.62	372.52	316.53	338.44
CL4387.Contig4_All	CL4387.Contig4_All	203.44	199.08	87.68	19.52	24.79	18.45	98.61	96.34	39.04	30.08	35.9	30.31
Unigene28331_All	Unigene28331_All	202.35	267.27	346.13	281.49	180.04	128.19	178.41	168.02	146.71	198.24	105.34	168.56
Unigene15191_All	Unigene15191_All	201.93	217.5	267.81	319.9	328.75	244.74	463.29	449.54	331.61	433.43	326.68	372.68
CL1287.Contig5_All	CL1287.Contig5_All	201.83	242.16	412.72	48.77	67.45	44.46	77.28	87.77	62.48	38.87	55.32	46.12
CL4896.Contig3_All	CL4896.Contig3_All	201.79	221.89	128.4	251.14	337.18	248.92	97.45	112.05	407.22	561.23	589.43	567.56
CL5542.Contig1_All	CL5542.Contig1_All	201.74	256.6	271.06	446.73	512.41	385.94	300.61	280.15	687.1	447.03	503.4	431.36
CL6266.Contig1_All	CL6266.Contig1_All	201.55	179.19	178.1	221.15	208.08	154.56	142.87	143.35	209.06	181.11	161.77	166.12
CL5819.Contig3_All	CL5819.Contig3_All	201.54	165.13	61.8	50.81	71.1	48.74	48.97	47.85	69.63	30.89	38.94	34.48
CL26.Contig2_All	CL26.Contig2_All	201.41	90.49	183.25	249.99	280.74	209.82	184.42	185.5	198.16	206.55	324.12	271.46
CL1211.Contig2_All	CL1211.Contig2_All	201.06	325.81	0.74	107.45	22.86	17.99	36.1	67.49	0	4.72	0	3.68
CL2703.Contig2_All	CL2703.Contig2_All	200.77	51.12	24.06	32.04	53.28	37.25	48.04	40.16	46.01	26.33	27.9	28.61
CL736.Contig4_All	CL736.Contig4_All	199.75	175.24	248.84	225.03	233.96	166.09	332.35	328.2	247.22	264.07	206.38	246.24
CL6535.Contig4_All	CL6535.Contig4_All	198.32	273.58	314.22	26.37	55.02	41.06	40.76	49.05	21.08	21.38	32.37	27.61
CL7538.Contig1_All	CL7538.Contig1_All	197.91	172.12	208.81	186.11	194.56	145.39	185.42	176.87	135.73	188.42	151	165.54
CL4825.Contig1_All	CL4825.Contig1_All	197.78	159.67	273.04	114.55	126	99.09	95.3	92.86	113.35	107.8	131.45	116.03
CL763.Contig3_All	CL763.Contig3_All	197.31	208.19	305.49	3.58	3.55	2.11	19.28	28.1	3.93	3.47	2.56	2.52
CL8556.Contig1_All	CL8556.Contig1_All	197.24	198.99	177.69	160.57	136.4	93.74	114.61	122	130.92	143.47	161.34	152.41
CL9907.Contig2_All	CL9907.Contig2_All	196.52	227.66	256.76	172.54	151.14	115.57	289.26	309.11	253.31	240.48	236.05	236.7
CL5377.Contig2_All	CL5377.Contig2_All	196.47	109.01	200.14	172.66	131.59	98.97	102.59	115.19	92.02	85.23	52.79	65.04
CL7538.Contig2_All	CL7538.Contig2_All	196.14	168.92	207.06	192.14	196.55	138.19	184.02	178.44	142.52	191.03	151.29	162.32
CL5806.Contig7_All	CL5806.Contig7_All	196.11	28.7	5.5	3.37	4.51	3.78	27.44	29.99	7	2.2	1.86	2.63
CL5170.Contig1_All	CL5170.Contig1_All	195.84	173.75	239.28	280.77	307.16	220.57	380.97	352.87	235.21	318.61	244.7	272.47
CL1777.Contig9_All	CL1777.Contig9_All	195.53	215.92	111.34	51.38	88.71	55.69	104.45	112.53	110.28	34.15	69.63	50.4
CL1829.Contig3_All	CL1829.Contig3_All	194.59	196.18	421.18	56.35	55.41	34.26	55.55	60.27	62.22	66.66	101.67	73.74
CL8282.Contig1_All	CL8282.Contig1_All	194.46	45.46	14.71	4.18	5.43	3.88	39.27	42.29	14.49	5.8	6.22	6.61
CL8857.Contig1_All	CL8857.Contig1_All	193.81	169.19	254.22	269.75	266.29	194.76	396.19	375.1	279.67	313.68	253.47	289.23
CL6443.Contig4_All	CL6443.Contig4_All	192.86	141.97	278.11	150.81	169.55	126.06	252.87	225.42	231.85	212.37	194.15	199.66
CL3701.Contig1_All	CL3701.Contig1_All	192.73	256.82	119.02	4.19	5.82	4.01	32.89	42.12	5.19	5.87	5.61	6.22
CL1808.Contig5_All	CL1808.Contig5_All	192.64	118.68	161.03	167.11	194.99	146.84	198.11	183.43	160.34	191.08	238.19	216.47
CL459.Contig6_All	CL459.Contig6_All	192.08	150.13	53.91	60.32	80.31	58.7	74.45	72.07	60.43	44.8	51.3	49.43
CL2162.Contig4_All	CL2162.Contig4_All	191.64	229.54	28.42	54.9	55.69	38.87	47.32	67.85	52.65	50.71	89.34	77
Unigene19502_All	Unigene19502_All	189.94	179.14	237.4	270.65	286.22	213.89	455.51	410.63	264.94	303.8	235.47	282.94
Unigene17816_All	Unigene17816_All	189.45	179.47	181.11	81.25	91.87	65.18	76.48	72.12	61.83	71.07	82.53	79.18
Unigene12386_All	Unigene12386_All	189.07	211.72	209.73	270.72	260.61	185.21	215.83	206.92	189.62	265.52	188.47	223.88
CL6835.Contig1_All	CL6835.Contig1_All	188.51	219.67	113.29	27.34	30.01	21.03	111.83	106.81	0.16	59.78	26.4	39.21
Unigene28320_All	Unigene28320_All	187.04	156.83	132.99	154.18	146.67	108.21	138.06	136.66	106.19	107.28	101.42	106.69
Unigene28617_All	Unigene28617_All	186.74	218.77	169.13	381.5	352.43	238.12	177.91	167.71	244.73	225.66	302.19	274.22
CL9713.Contig1_All	CL9713.Contig1_All	186.7	198.52	190.1	455.29	452.28	320.41	153.33	140.31	202.51	314.13	320.45	320.61
CL3565.Contig1_All	CL3565.Contig1_All	186.4	159.97	215.47	102.19	103.97	80.25	93.81	84.89	82.26	99.13	81.94	88.44
Unigene23170_All	Unigene23170_All	186.18	177.49	246.83	249.63	266.67	189.59	393.24	360.54	250.66	300.68	228.65	264.81
CL897.Contig3_All	CL897.Contig3_All	186.04	171.64	61.75	2.74	4.75	2.85	41.77	51.82	11.02	2.25	4.26	4.6
CL4957.Contig1_All	CL4957.Contig1_All	185.15	202.62	161.12	269.14	414.46	299.24	338.86	268.75	272.87	330.9	413.63	382.44
CL3696.Contig6_All	CL3696.Contig6_All	184.19	57.55	43.18	85.78	52.73	35.36	38.08	39.47	75.26	24.59	22.77	20.91
Unigene12408_All	Unigene12408_All	182.98	178.55	211.89	160.03	160.39	120.2	155.91	161.42	147.85	192.33	166.33	178.49
Unigene9761_All	Unigene9761_All	182.45	220.47	173.8	173.72	179.1	126.33	142.07	133.89	93.73	133.72	113.07	119.77
Unigene28300_All	Unigene28300_All	182.42	96.94	105.21	8.85	18.33	11.23	23.7	17.35	22.2	10.22	16.92	13.01
CL10450.Contig8_All	CL10450.Contig8_All	182.12	195.71	56.94	80.94	70.72	49.58	20.04	22.84	79.69	158.56	161.96	159.83
CL5106.Contig3_All	CL5106.Contig3_All	181.74	187.42	183.49	0.67	1.73	1.17	83.42	140.48	13.46	1.1	6.38	4.33
Unigene17414_All	Unigene17414_All	181.54	238.08	413.62	78.27	106.26	76.85	178.02	147.26	126.27	155.24	255.84	206.75
CL11032.Contig2_All	CL11032.Contig2_All	181.2	157.1	220.87	252.46	296.5	219.5	413.45	389.12	270.08	319.17	269.25	296.4
CL10414.Contig1_All	CL10414.Contig1_All	180.93	72.79	7.43	153.42	185.12	132.33	106.35	68.74	313.51	107.32	137.46	114
Unigene9790_All	Unigene9790_All	180.9	187.5	242.09	237.57	230.29	168.55	223.2	210.1	243.53	271.24	205.11	240.75
Unigene27516_All	Unigene27516_All	180.41	190.84	217.17	260.39	234.48	180.17	371.74	366.66	345.68	345.45	297.91	313.05
CL4643.Contig2_All	CL4643.Contig2_All	179.98	152.89	217.89	196.26	170.59	127.19	292.8	279.55	170.8	152.33	126.63	144.3
Unigene20513_All	Unigene20513_All	179.45	173.44	269.5	254	244.79	181.35	203.35	214.15	227.17	288.05	259.36	278.26
Unigene12809_All	Unigene12809_All	178.57	103.89	157.51	0.89	0.62	0.4	72.36	91.58	1.35	0.27	0.55	0.55
CL10582.Contig1_All	CL10582.Contig1_All	177.82	180.61	144.54	92.13	117.14	85.18	57.07	57.96	71.2	97.85	156.93	130.14
Unigene993_All	Unigene993_All	177.69	164.86	199.55	240.59	246.83	180.76	394.9	368.82	240.56	283.27	247.77	253.12
CL10589.Contig1_All	CL10589.Contig1_All	177.57	219.48	311.34	458.62	583.42	437.65	245.39	227.5	566.95	420.24	595.9	497.48
Unigene17968_All	Unigene17968_All	177.49	170.49	207.62	1.64	1.02	1.01	10.34	14.01	1.66	0.94	0.63	1.15
CL6535.Contig3_All	CL6535.Contig3_All	177.46	233.39	274.41	26.55	47	36.73	35.46	47.23	23.09	21.94	30.74	25.4
CL897.Contig2_All	CL897.Contig2_All	177.45	176.66	82.88	0.89	4.54	3.79	40.38	60.11	11.72	3.62	4.53	4.6
Unigene14496_All	Unigene14496_All	177.09	125.41	79.97	465.87	571.02	422.82	217.43	151.51	756.99	434.45	549.42	465.95
CL229.Contig1_All	CL229.Contig1_All	177.04	100.47	199.65	61.94	121.39	89.43	43.96	38.67	16.93	60.77	96.08	80.4
Unigene10010_All	Unigene10010_All	176.56	204.1	154.31	220.72	343.67	252.66	414.6	343.57	222.29	260.59	391.91	337.22
Unigene12431_All	Unigene12431_All	176.35	153.98	222.98	232.1	229.92	168.12	387.72	355.64	262.01	282.65	262.94	273.47
CL4990.Contig1_All	CL4990.Contig1_All	176.34	196.9	221.34	244.84	249.27	175.2	192.31	190.2	248.84	262.93	282.52	264.97
CL5106.Contig5_All	CL5106.Contig5_All	176.19	179.23	183.85	0.79	1	0.92	83.7	147.05	12.37	1.1	5.56	4
CL9309.Contig2_All	CL9309.Contig2_All	176.17	229.67	162.81	104.89	173.13	127.43	213.86	168.25	159.52	175.44	238.06	205.12
CL9643.Contig1_All	CL9643.Contig1_All	175.44	160.23	254.43	219.48	231.74	170.15	377.78	329.08	257.37	302.24	227.08	262.09
CL3172.Contig3_All	CL3172.Contig3_All	174.51	100.03	119.05	155.57	0	0.99	163	107.38	1.78	151.58	110.75	0
Unigene20277_All	Unigene20277_All	174.03	126.69	135.08	159.65	181.8	135.91	115.02	113.75	154.48	141.17	164.36	158.23
Unigene23165_All	Unigene23165_All	173.28	165.63	218.46	226.34	229.71	176.48	379.02	360.76	256.16	293.53	257.64	277.77
CL3093.Contig1_All	CL3093.Contig1_All	173.08	90.96	77.14	92.05	96.22	70.14	51.89	55.55	75.26	76.2	69.97	73.61
CL7186.Contig3_All	CL7186.Contig3_All	173.04	195.91	240.62	288.71	285.56	203.45	279.84	273.11	309.13	364.49	308.42	345.76
CL5770.Contig1_All	CL5770.Contig1_All	172.69	148.55	110.23	5.09	4.07	4.17	13.61	14.46	9.35	2.08	2.92	2.07
CL3093.Contig3_All	CL3093.Contig3_All	172.28	92.22	81.51	90.34	98.67	73.38	56.7	62.79	74.84	75.96	71.14	76.39
Unigene904_All	Unigene904_All	172.24	152.77	241.04	299.24	318.43	235.73	300.49	289.14	247.3	366.19	292.91	316.18
CL2339.Contig2_All	CL2339.Contig2_All	171.65	137.91	202.83	220.14	202.84	155.48	311.11	271.61	148.48	218.69	182.6	187.08
Unigene19416_All	Unigene19416_All	170.92	33.52	30.95	79.29	89.7	65.75	29.98	29.73	23.2	20.57	34.76	26.73
Unigene25853_All	Unigene25853_All	170.39	149.85	189.65	828.99	597.25	428.04	398	380.45	451.51	631.91	512.57	572.38
Unigene5403_All	Unigene5403_All	170.37	205.69	194.94	156.52	150.4	109.28	179.76	194.52	156.65	178.28	148.5	156.27
CL11543.Contig1_All	CL11543.Contig1_All	170.29	145.75	197.89	185.38	175.39	127.29	140.62	131.01	184.77	229.02	210.53	225.2
Unigene16847_All	Unigene16847_All	169.91	188.34	291.07	75.84	96.22	73.4	45.14	49.64	29.91	45.34	66.6	57.4
Unigene17903_All	Unigene17903_All	169.6	153.11	223.15	209.38	232.35	182.11	404.16	366.59	274.92	322.62	247.31	274.28
CL7555.Contig1_All	CL7555.Contig1_All	169	139.72	205.85	227.44	214.29	153.32	268.26	234.87	181.66	187.84	153.47	168.27
CL1822.Contig3_All	CL1822.Contig3_All	168.77	176.61	105.75	1.97	2.5	1.69	22.95	29.33	7.17	4.25	5.45	5.74
CL554.Contig2_All	CL554.Contig2_All	168.35	137.03	118.89	0.3	0.49	0.17	10.39	14.77	1.26	0.27	0.77	0.54
Unigene12425_All	Unigene12425_All	168.21	152.79	222.14	281.98	274.58	198.25	401.86	357.55	293.17	360.45	332.81	339.95
CL2162.Contig5_All	CL2162.Contig5_All	167.73	202.15	26.42	55.26	47.9	38.46	36.39	55.76	44.91	51.24	82.51	67.08
Unigene28643_All	Unigene28643_All	167.49	134.63	195.77	180.31	167.58	121.72	314.43	304.56	221.17	251.34	239.57	241.72
CL7613.Contig1_All	CL7613.Contig1_All	167.47	137.84	198.16	227.58	273	179.45	346.05	307.61	220.33	284.88	197.77	249.6
CL6443.Contig1_All	CL6443.Contig1_All	167.36	85.91	142.27	62.14	89.52	65.68	123.04	119.46	91.57	43.04	63.32	53.86
CL10414.Contig6_All	CL10414.Contig6_All	166.83	85.27	23.34	92.63	109.02	88.44	67.01	51.43	193.03	44.04	56.1	49.98
CL9523.Contig1_All	CL9523.Contig1_All	166.66	194.83	217.71	43.19	57.26	40.51	28.04	26.05	8.01	14.64	18.21	18.08
CL8902.Contig2_All	CL8902.Contig2_All	166.62	152.75	203.77	38.46	46.42	37.73	385.81	345.26	54.55	122.12	56.85	77.99
CL10506.Contig1_All	CL10506.Contig1_All	166.35	174.83	292.82	780.4	811.45	605.94	143	144.71	303.72	225.59	142.86	184.74
Unigene17477_All	Unigene17477_All	166.21	197.97	213.54	428.01	342.89	246.43	475.53	497.35	359.32	285.68	208.54	245.87
CL3649.Contig5_All	CL3649.Contig5_All	166.06	257.96	100.34	474.15	434.69	321.75	228.7	242.06	148.84	144.11	167.89	156.32
CL1961.Contig3_All	CL1961.Contig3_All	165.88	218.86	182.22	223.92	189.45	132.56	125.23	140.57	150.22	159.23	159.53	159.63
CL7414.Contig1_All	CL7414.Contig1_All	165.86	146.38	224.59	202.8	205.64	144.13	331.03	298.64	236.01	266.74	251.68	259.42
Unigene14133_All	Unigene14133_All	165.86	130.76	148.8	155.51	13.15	24.15	173.82	136.94	23.47	165.41	143.49	20.9
CL3213.Contig2_All	CL3213.Contig2_All	165.84	205.15	186.05	194.98	173.8	124.2	221.73	224.11	157.09	173.3	143.2	157.95
CL4355.Contig2_All	CL4355.Contig2_All	165.78	49.34	32.01	59.84	64.21	46.5	47.54	49.23	42.46	36.57	57.27	48.82
CL1884.Contig1_All	CL1884.Contig1_All	165.63	145.83	210.66	300.44	342.41	238.85	330.04	311.38	292.53	326.28	287.53	299.71
Unigene6678_All	Unigene6678_All	165.37	126.3	144.76	160.94	20.17	19.09	168.45	126.43	20.81	155.48	132.92	22.68
CL3463.Contig2_All	CL3463.Contig2_All	165	167.78	103.73	22.12	26.53	19.32	26.31	28.75	22.49	13.08	21.22	15.36
CL8360.Contig5_All	CL8360.Contig5_All	164.31	183.3	217.48	212.98	224.06	161.73	212.58	195.66	180.94	199.57	192.97	193.57
CL11479.Contig1_All	CL11479.Contig1_All	163.64	133.01	143.77	151.53	134.93	96.68	264.68	265.76	83.42	79.91	76.16	77.76
Unigene15169_All	Unigene15169_All	163.46	171.24	151.93	175.12	172.23	124.2	193.96	199.06	139.81	159.47	134.75	149.85
Unigene12707_All	Unigene12707_All	163.43	161.42	424.33	328.71	371.9	265.13	205.68	161.16	374.27	405.23	536.95	488.63
CL4713.Contig2_All	CL4713.Contig2_All	162.71	224.43	111.27	43.79	22.29	17.13	179.35	170.09	30.41	143.81	70.43	106.65
Unigene23012_All	Unigene23012_All	162.69	188.81	161.68	98.82	85.59	65.24	115.82	117.26	107.29	96	107.78	96.8
CL992.Contig1_All	CL992.Contig1_All	162.68	198.42	233.35	234.54	252.99	181.34	303.25	314.34	236.14	322.48	238.32	268.69
CL4343.Contig1_All	CL4343.Contig1_All	162.65	138.69	188.5	76.57	76.44	59.4	122.01	120.12	89.03	107.48	103.75	102.33
CL11576.Contig1_All	CL11576.Contig1_All	162.08	165.1	83.5	11.39	13.35	9.57	64.73	73.58	34.56	27.88	34.24	30.82
CL4540.Contig1_All	CL4540.Contig1_All	161.59	134.36	87.63	83.28	95.91	67.34	69.2	55.04	121.35	58.98	67.63	68.46
CL1376.Contig10_All	CL1376.Contig10_All	161.15	162.28	4.04	27.79	42.3	29.25	19.01	27.91	61.34	31.13	51.97	40.73
CL7555.Contig2_All	CL7555.Contig2_All	161.13	140.17	170.4	205.13	187.85	136.69	264.34	236.08	192.67	199.25	161.6	185.63
Unigene12616_All	Unigene12616_All	161.08	138.28	206.42	205.25	195.34	145.93	350.04	310.81	231.11	257.19	243.17	256.53
CL4343.Contig2_All	CL4343.Contig2_All	161.06	136.86	190.51	78.64	79.32	59.83	124.57	120.89	91.63	108.44	106.58	106.56
Unigene17707_All	Unigene17707_All	160.96	172.59	188.52	154.63	154.77	111.24	136	130.46	120.14	124.47	101.34	109.23
CL1445.Contig6_All	CL1445.Contig6_All	160.79	70.44	92.6	7.75	10.86	9.62	53.12	58.44	23.43	8.35	13.74	12.43
CL6008.Contig1_All	CL6008.Contig1_All	160.63	201.22	49.9	201.21	162.28	122.24	31.92	24.38	74.19	27.14	78.02	57.45
CL10513.Contig2_All	CL10513.Contig2_All	160.6	170.32	209.59	231.88	220.59	161.17	214.92	214.55	192.25	226.98	179.8	193.86
CL10512.Contig1_All	CL10512.Contig1_All	159.96	174.85	173.66	197.13	234.26	180.14	152.76	158.81	154.24	180.96	184.84	186.29
CL4686.Contig4_All	CL4686.Contig4_All	159.81	240.84	185.73	2.09	0.85	0.55	96.13	114.91	11.72	4.14	0.63	2
Unigene15216_All	Unigene15216_All	159.67	188.5	167.43	5.67	12.86	9.88	44.62	65.34	14.25	9.56	15.44	12.56
CL10513.Contig1_All	CL10513.Contig1_All	159.64	179.51	216.35	192.52	173.8	124.31	199.91	189.11	198.04	198.52	185.57	197.79
Unigene17353_All	Unigene17353_All	159.53	169.07	178.74	198.57	164.97	120.23	246.16	244.95	168.71	214.96	172.24	186.2
Unigene15141_All	Unigene15141_All	158.49	136	196.95	177.29	190.2	141.08	309.63	299.71	212.65	229.53	196.54	212.93
Unigene19422_All	Unigene19422_All	158.31	37.93	45.58	69.76	84.21	60.61	34.19	34.95	51.91	49.89	70.05	58.34
Unigene19915_All	Unigene19915_All	157.97	186.61	179.22	202.5	222.06	162.72	99.13	97.47	137.39	183.93	173.11	172.19
CL7044.Contig1_All	CL7044.Contig1_All	157.59	141.59	197.09	221.89	233.92	161.52	365.65	332.89	210.84	242.58	207.56	220.83
Unigene12538_All	Unigene12538_All	157.38	95.73	99.23	96.62	81.07	56.76	99.39	98.47	81.82	83.53	92.75	82.68
CL3018.Contig1_All	CL3018.Contig1_All	157.34	116.62	112.08	160.18	167.64	119.36	87.84	78.51	66.18	64.72	106.81	84.58
CL281.Contig1_All	CL281.Contig1_All	157.3	191.68	236.07	45.5	50.78	37.34	41.55	47.28	42.44	58.37	46.11	49.57
CL2039.Contig1_All	CL2039.Contig1_All	156.76	96.44	85.48	71.9	98.46	69.94	76.38	71.29	84.9	49.51	55.38	57.67
Unigene20320_All	Unigene20320_All	156.35	167.42	162.36	245.94	375.78	257	315.2	247.45	228.88	299.62	379.87	353.86
CL8956.Contig1_All	CL8956.Contig1_All	156.31	135.08	152.71	5.63	7.53	5.98	22.44	26.94	9.17	4.52	7.98	7.43
CL2537.Contig12_All	CL2537.Contig12_All	156.22	110.25	88.61	109.25	141.8	102.69	193.02	188.96	230.82	144.86	217.54	190.23
Unigene28596_All	Unigene28596_All	156.15	144.97	212.07	243.4	256.13	189.96	367.58	333.09	271.34	304.45	275.51	285.08
CL11187.Contig1_All	CL11187.Contig1_All	156.01	133.17	31.61	99.83	121.11	82.77	83.3	74.29	72.45	72.17	101.26	87.23
CL11244.Contig2_All	CL11244.Contig2_All	155.94	201.29	142.01	188.27	142.04	101.83	181.75	186.99	178.44	248.1	195.64	211
Unigene12570_All	Unigene12570_All	155.65	175.92	153.57	92.65	112.07	77.94	83.4	81.42	96.47	117.97	168.02	149.23
CL376.Contig5_All	CL376.Contig5_All	155.07	79.23	117.71	64.59	72.68	52.88	71.29	78.11	81.84	69.35	80.52	72.43
Unigene17663_All	Unigene17663_All	155.01	149.45	191.34	211.56	207.97	160.87	366.74	335.11	239.13	264.47	215.65	243.99
CL459.Contig10_All	CL459.Contig10_All	154.12	130.45	59.1	70.38	89.51	63.68	67.64	71.7	59.31	48.87	54.88	50.74
CL3216.Contig2_All	CL3216.Contig2_All	153.99	167.76	189.03	160.29	149.33	107.61	158.1	160.4	146.99	143.3	136.53	139.44
Unigene20357_All	Unigene20357_All	153.82	144.03	193.13	231.13	226.34	161.33	217.35	210.17	222.78	272.06	250.66	264.79
CL5819.Contig2_All	CL5819.Contig2_All	152.62	115.89	121.55	46.41	62.4	44.55	42.93	39.83	60.1	37.15	41.89	37.98
Unigene12445_All	Unigene12445_All	152.61	142.6	157.01	212.24	200.59	138.98	278.21	276.38	194.7	224.04	170.73	195.67
CL10589.Contig2_All	CL10589.Contig2_All	152.29	189.7	248.09	409.09	514.08	388.32	210.87	200.2	476.91	372.01	500.92	420.82
CL10055.Contig1_All	CL10055.Contig1_All	152.09	212.05	125.64	116.4	109.72	78.81	91.77	83.07	125.67	71.97	87.41	74.78
Unigene9902_All	Unigene9902_All	151.94	130.72	141.33	95.8	92.01	68.97	120.28	122.94	102.56	122.22	134.27	117.13
Unigene17837_All	Unigene17837_All	151.73	145.77	240.75	201.04	191.25	140.84	142.87	137.99	154.9	212.22	235.54	220.63
CL7974.Contig2_All	CL7974.Contig2_All	151.22	51.11	34.16	13.95	13.33	10.41	17.22	16.91	14.69	7.85	7.52	8.07
Unigene9987_All	Unigene9987_All	151.15	209.79	150.64	209	192.96	136.73	150.06	154.25	132.87	144.07	136.17	147.98
CL6134.Contig1_All	CL6134.Contig1_All	150.54	191.58	130.49	31.13	32.36	24.71	39.4	41.2	23.53	19.16	22.42	16.29
CL5173.Contig3_All	CL5173.Contig3_All	150.46	214.9	115.96	21.19	8.54	5.82	218.17	196.47	152.18	135.91	138.3	141.76
CL10063.Contig1_All	CL10063.Contig1_All	150.19	155.49	240.19	16.21	20.53	13.92	47.19	47.15	25.7	16.69	19.19	20.16
Unigene25438_All	Unigene25438_All	149.98	144.18	166.61	34.4	38.11	28.25	34.94	39.91	19.86	20.11	26.9	23.08
CL8147.Contig2_All	CL8147.Contig2_All	149.95	164.7	402.84	129.88	152.66	107.01	227.66	272.61	155.82	147.57	153.56	167.26
Unigene28163_All	Unigene28163_All	149.33	24.72	5.16	4	4.82	5.25	28.46	31.8	4.81	2.01	2.75	2.64
Unigene12331_All	Unigene12331_All	148.69	213.46	56.2	10.07	6.89	6.58	196.37	178.05	149.6	265.64	264.05	282.47
CL2235.Contig1_All	CL2235.Contig1_All	148.66	208.5	0.58	258.22	228.22	155.53	65.18	50.01	103.6	156.44	230.72	189.66
Unigene28095_All	Unigene28095_All	148.59	197.89	197.9	133.8	108.51	74.32	214.06	221.21	196.86	135.41	104.9	125.34
CL9611.Contig2_All	CL9611.Contig2_All	148.59	142.41	234.16	271.04	282.35	213.6	307.91	270.06	206.63	285.78	219.14	254.27
Unigene28368_All	Unigene28368_All	148.45	165.57	154.92	267.1	285.2	207.23	315.67	280.34	247	377.36	282.36	323.18
CL1822.Contig7_All	CL1822.Contig7_All	148.43	129.27	111.27	5.35	8.14	5.49	46.41	70.76	17.35	9.43	12.49	11.93
Unigene17565_All	Unigene17565_All	147.54	107.03	127.32	90.14	113.77	84.01	130.18	121.51	88.35	84.7	78.65	82.41
CL4898.Contig1_All	CL4898.Contig1_All	146.97	170.81	177.02	126.01	135.69	99.3	159.35	165.51	135.55	146.43	114.09	127.7
CL7167.Contig1_All	CL7167.Contig1_All	146.72	96.93	91.62	60.14	62.4	46.12	80.49	79.39	112.03	58.21	65.89	63.15
CL9611.Contig1_All	CL9611.Contig1_All	146.45	157.2	223.12	286.43	291.6	215.82	316.57	274.35	194.32	290.47	220.52	261.74
CL2537.Contig19_All	CL2537.Contig19_All	145.82	86.06	68.02	146.18	154.9	112.2	154.78	163.13	243.22	151.25	234.57	201.51
Unigene28385_All	Unigene28385_All	145.54	135.69	202.29	200.46	227.31	161.42	399.81	359.65	218.64	262.18	208.33	230.07
CL6249.Contig1_All	CL6249.Contig1_All	144.88	137.18	116.99	101	53.01	44.59	70.62	80.03	101.34	95.25	66.19	80.71
Unigene29088_All	Unigene29088_All	144.62	127.55	111.55	241.82	194.25	142.52	79.44	83.99	162.88	201.95	195.87	191.78
CL9750.Contig2_All	CL9750.Contig2_All	144.23	182.03	155.16	155.95	192.38	144.06	186.9	184.31	148.02	185.85	131.37	158.52
Unigene20313_All	Unigene20313_All	143.9	112.06	204.64	177.55	179.88	129.75	321.94	309.21	210.78	228.92	193.92	202.55
CL6914.Contig2_All	CL6914.Contig2_All	143.32	130.07	187.06	207.03	225.37	152.68	319.9	292.22	219.5	269.23	223.56	238.03
CL10905.Contig1_All	CL10905.Contig1_All	143.22	132.63	173.97	445.8	370.86	271.91	256.37	261.49	258.21	264.19	253.5	254.76
Unigene19506_All	Unigene19506_All	143.18	128.72	203.85	214.23	226.86	168.22	374.54	330.12	232.65	297.74	223.61	261.21
CL7227.Contig4_All	CL7227.Contig4_All	143.01	36.12	27.64	51.29	48.48	33.38	55.73	43.48	191.92	26.79	28.68	31.46
Unigene23401_All	Unigene23401_All	143	137.86	177.98	132.45	159.67	104.37	134.86	140.99	151.82	196.22	173.85	190.95
CL6564.Contig1_All	CL6564.Contig1_All	142.58	150.15	165.39	151.98	145.79	114.64	129.56	126.32	128.06	146.97	137.18	141.63
Unigene790_All	Unigene790_All	142.56	139.89	122.18	98.18	88.15	65	93.8	90.66	84.21	121.86	116.73	117.31
CL10167.Contig1_All	CL10167.Contig1_All	142.35	170.21	208.15	219.29	194.27	138.2	124.88	117.2	135.17	187.71	178.87	175.75
Unigene5548_All	Unigene5548_All	142.23	57.41	48.42	107.12	124.68	92.21	66.02	51.65	152.75	114.23	129.63	125.84
CL5411.Contig1_All	CL5411.Contig1_All	141.25	157.75	173.75	145.89	150.77	103.76	192.09	184.62	152.53	163.94	143.2	146.02
Unigene819_All	Unigene819_All	141.22	135.48	171.71	196.59	193.67	145.98	365.82	329.77	245.8	260.21	244.81	238.41
Unigene9885_All	Unigene9885_All	141.19	129.01	184.61	187.87	217.49	154.82	314.7	283.39	215.25	232.62	191.44	215.12
CL8837.Contig3_All	CL8837.Contig3_All	141.15	128.55	209.17	126.87	186.77	133.6	66.57	58.99	84.33	61.1	85.09	73.13
CL1049.Contig3_All	CL1049.Contig3_All	141.11	172.24	46.65	8.58	12.7	9.95	27.32	29.45	22.44	24.5	9.91	18.31
Unigene17745_All	Unigene17745_All	140.84	166.28	108.13	188.53	312.94	219.62	288.53	229	213.75	249.04	294.66	277.35
Unigene12480_All	Unigene12480_All	140.02	126.67	195.66	238.25	263.8	181.12	342.12	310.32	253.25	327.82	224.62	277.76
CL6802.Contig3_All	CL6802.Contig3_All	139.97	123.26	206.71	171.53	168.47	124.65	120.8	125.07	136.12	183.26	151.45	167.22
CL2862.Contig2_All	CL2862.Contig2_All	139.94	131.13	121.28	2467.01	680.79	475.25	83.35	93.22	214.04	555.24	173.75	344.94
CL7227.Contig2_All	CL7227.Contig2_All	139.9	29.67	25.21	47.57	49.05	31.37	54.53	40.57	170.79	21.81	24.53	26.1
CL7441.Contig1_All	CL7441.Contig1_All	139.66	128.87	77.02	72.18	77.42	56.91	103.62	86.56	92.88	97.68	123.22	108.7
CL217.Contig2_All	CL217.Contig2_All	139.59	139.5	192.01	192.31	207.74	158.58	338.01	311.9	218.49	256.53	194.83	226.57
Unigene22980_All	Unigene22980_All	139.3	123.33	185.98	207.52	216.72	154.82	321.9	284.44	240.07	293.68	220.7	262.6
CL5383.Contig1_All	CL5383.Contig1_All	139.08	95.26	128.55	203.06	164.06	126.02	111.48	101.75	110.94	120.65	173.13	150.72
CL3073.Contig1_All	CL3073.Contig1_All	138.74	169.51	119.95	88.67	83.98	66.7	103.59	106.72	79.47	88.78	92.04	93.83
Unigene1085_All	Unigene1085_All	138.36	125.75	84.36	87.94	91.31	67.43	80.39	78.37	128.1	119.33	175.84	146.91
Unigene25855_All	Unigene25855_All	137.95	192.33	115.87	121.99	121.97	96.08	99.73	99.54	95.58	131.23	114.66	123.02
CL1376.Contig3_All	CL1376.Contig3_All	137.93	115.21	5.6	32.67	44.71	29.3	28.81	33.23	75.37	32.11	44.93	35.47
Unigene25841_All	Unigene25841_All	137.86	119.22	77.53	85.15	58.52	43.85	68.01	75.03	52.98	47.86	44.68	44.75
CL3797.Contig1_All	CL3797.Contig1_All	137.73	124.77	118.46	120.74	120.41	89.42	114.36	111.66	98.97	122.81	114.15	115.99
CL7441.Contig2_All	CL7441.Contig2_All	137.64	133.98	77.13	72.59	76.11	57.88	103.08	89.37	90.73	101.87	123.89	108.83
CL854.Contig5_All	CL854.Contig5_All	137.62	137.97	246.75	187.74	174.01	131.21	339.7	341.05	222.33	301.92	213.61	257.68
Unigene23055_All	Unigene23055_All	137.58	129.5	143.94	127.02	141.49	103.53	144.41	144.98	116.83	127.86	112.73	124.34
CL2730.Contig8_All	CL2730.Contig8_All	137.58	79.18	53.67	63.15	80.44	58.95	33.78	29.78	116.78	25.23	26.97	28.81
CL5005.Contig2_All	CL5005.Contig2_All	137.49	171.4	166.29	204.09	228.59	163.63	152.99	162.21	159.85	202.37	176.63	179.35
Unigene22736_All	Unigene22736_All	137.33	126.2	158.7	193.03	164.77	125.12	271.23	270.86	140.24	174.13	133.14	151.94
CL9124.Contig5_All	CL9124.Contig5_All	137.28	146	170.05	271.45	263.16	192.46	396.39	332.34	359.38	405.27	315.97	339.57
Unigene642_All	Unigene642_All	137.26	111.99	88.63	1.07	3	2.13	24.23	37.5	2.58	2.04	1.42	2.08
CL1072.Contig2_All	CL1072.Contig2_All	137.06	110.04	104.3	177.66	182.64	133.06	119.45	118.02	115.59	112.13	96.45	103.7
Unigene22483_All	Unigene22483_All	136.97	63.81	65.03	1.8	1.79	1.26	11.32	16.34	4.73	1.84	2.65	2.33
CL4643.Contig1_All	CL4643.Contig1_All	136.89	111	200.45	147.67	126.59	94.31	223.85	222.19	163.6	148.43	138.06	148.51
Unigene20416_All	Unigene20416_All	136.85	161.53	133.95	182.99	310.1	217.58	296.16	213.37	246.93	287.82	297.55	298.16
Unigene9850_All	Unigene9850_All	136.76	169.76	265.25	634.7	542.63	394.49	357.56	316.68	510.86	470.61	545.66	506.89
Unigene20427_All	Unigene20427_All	136.76	171.12	159.78	199.43	364.82	272.9	310	231.34	220.54	259.87	326.64	312.44
CL7562.Contig3_All	CL7562.Contig3_All	136.66	152.01	168.69	72.56	112.11	81.92	65.79	59.66	75.88	62.88	90.13	77.93
CL2730.Contig6_All	CL2730.Contig6_All	136.55	81.2	36.06	62.69	76.85	59.71	39.71	37.25	193.39	48.33	55.08	56.8
CL5832.Contig1_All	CL5832.Contig1_All	136.51	131.94	149.01	191.87	200.14	143.51	247.62	233.45	160.98	206.37	166.27	183.74
CL10556.Contig1_All	CL10556.Contig1_All	136.48	177.81	208.27	31.44	41.14	32.85	15.82	17.93	20.93	25.06	38.97	33.96
CL5413.Contig4_All	CL5413.Contig4_All	136	142.83	117.31	42.08	33.88	26.39	54.85	59.74	38.74	51.08	41.78	46.86
CL5633.Contig1_All	CL5633.Contig1_All	135.83	132.81	109.75	8.32	9.47	5.58	10.03	15.54	5.4	8.39	8.74	9.16
CL8837.Contig2_All	CL8837.Contig2_All	135.56	120.92	199.64	119.18	172.73	126.06	64.2	56.09	70.19	59.04	81.05	71.65
Unigene22164_All	Unigene22164_All	135.47	135.54	151.66	186.46	159.51	119.58	264.75	250.6	182.03	245.65	240.14	242.34
Unigene31017_All	Unigene31017_All	135.44	77.56	82.52	129.34	14.18	13.18	136.97	82.95	19.91	153.38	78.88	17.44
CL3026.Contig4_All	CL3026.Contig4_All	135.3	131.03	239.72	16.65	16.48	10.06	28.13	34.14	0.97	22	8.88	16.52
CL10847.Contig2_All	CL10847.Contig2_All	135.26	144	146.7	167.98	148.23	108.38	166.05	154.1	116.84	131.15	104.8	120.61
Unigene10055_All	Unigene10055_All	135.06	149.79	132.03	124.6	111.37	83.23	117.84	123.43	97.1	112.27	102.24	105.92
Unigene20444_All	Unigene20444_All	134.81	186.84	187.35	251.84	178.87	128.52	133.53	131.24	158.83	223.67	235.16	233.62
CL2931.Contig9_All	CL2931.Contig9_All	134.66	213.63	185.8	371.21	495.65	370.18	565.05	437.77	290.97	272.91	395.62	347.68
CL10361.Contig1_All	CL10361.Contig1_All	134.09	132.78	133.77	132.14	126.65	92.33	97.78	101.15	87.12	99.83	109.11	98.34
CL926.Contig2_All	CL926.Contig2_All	134.09	146.85	144.78	197.6	191.38	139.99	149.51	135.68	140.74	182.02	169	161.04
CL1272.Contig36_All	CL1272.Contig36_All	133.97	113.61	99.72	139.97	151.61	103.58	86.07	90.54	115.08	131.19	125.95	128.1
CL9653.Contig1_All	CL9653.Contig1_All	133.83	112.53	120.63	137.85	127.9	98.06	77.22	79.17	94.05	100.84	121.88	113.71
Unigene28309_All	Unigene28309_All	133.82	112.62	161.25	181.49	175.03	129.79	299.14	272.25	201.94	254.93	212.95	231.15
CL4990.Contig7_All	CL4990.Contig7_All	133.58	143.68	45.9	182.27	175.53	130.77	143.68	150.12	222.98	208.4	229.81	217.64
CL431.Contig3_All	CL431.Contig3_All	133.53	117.56	121.01	133.5	112.42	80.31	89.46	95.63	24.32	54.48	34.05	40.13
Unigene28276_All	Unigene28276_All	133.4	176.28	172.73	13.75	3.64	1.71	5.21	10.48	3.43	11.04	0.57	4.35
Unigene7389_All	Unigene7389_All	133.3	122.51	131.75	3.66	2.84	2.2	36.65	38.56	10.85	4.51	4.9	3.31
CL257.Contig6_All	CL257.Contig6_All	133.01	177.57	235.17	166.91	155.4	113.54	101.34	96.06	120.4	169.61	154.9	166.86
CL10847.Contig3_All	CL10847.Contig3_All	132.96	139.35	139.43	162.58	148.69	108.07	161.39	152.15	117.43	131.85	106.02	117.36
CL4381.Contig3_All	CL4381.Contig3_All	132.87	61.23	95.76	110.71	104.15	74.05	77.77	76.9	91.52	110.52	153.41	133.68
Unigene19844_All	Unigene19844_All	132.64	165.2	155.8	171.39	133.15	96.77	189.27	205.43	129.8	121.24	111.66	111.01
Unigene9862_All	Unigene9862_All	132.34	126.12	184.3	199.53	206.77	150.55	276.11	267.68	209.5	255.13	198.48	230.41
Unigene33693_All	Unigene33693_All	131.85	165.17	186.22	184.79	199.87	144.48	256.97	247.39	194.06	254.33	186.3	217.33
Unigene28389_All	Unigene28389_All	131.69	110.49	244.85	15.33	18.5	13.17	62.73	56.4	29.53	20.67	25.23	23.14
CL3003.Contig2_All	CL3003.Contig2_All	131.63	129.91	133.76	179.36	201.39	143.88	118.28	101.61	47.33	129.39	96.5	105.37
Unigene17764_All	Unigene17764_All	131.32	107.41	118.59	125.42	121.45	90.59	96.73	90.3	74.42	100.15	99.2	102.38
CL3704.Contig1_All	CL3704.Contig1_All	131.12	125.83	173.9	128.45	127.55	90.6	94.04	93.1	111.82	115.51	135.88	120.72
Unigene6106_All	Unigene6106_All	130.55	136.81	182.68	137.76	127.57	88.43	155.42	166.69	152.56	147.78	145.89	142.94
Unigene12520_All	Unigene12520_All	130.51	145.04	101.78	108.84	97.97	71.15	128.76	121.77	83.21	91.43	84.21	84.13
Unigene235_All	Unigene235_All	130.36	136.11	137.78	126.49	120.55	90.71	134.67	133.44	115.5	126.48	112.85	115.91
CL9502.Contig1_All	CL9502.Contig1_All	130.07	157.49	141.4	233.06	372.97	281.48	353.03	259.26	288.7	255.06	401.12	324.13
CL4257.Contig2_All	CL4257.Contig2_All	129.9	185.44	60.63	49.55	45.58	35.17	44.68	47.41	35.38	43.23	53.39	49.02
Unigene28553_All	Unigene28553_All	129.89	134.53	147.04	141.09	150.93	104.33	132.52	119.69	117.38	134.22	126.95	131.17
CL692.Contig1_All	CL692.Contig1_All	129.86	61.79	17.43	26.75	56.52	36.77	15.61	15.1	27.67	26.15	47.62	34.62
CL376.Contig12_All	CL376.Contig12_All	129.81	125.12	37.42	220.67	248.21	172.63	116.57	85.11	123.28	72.89	89.84	81.41
Unigene14401_All	Unigene14401_All	129.78	119.8	202.54	475.2	241.04	162.43	146.83	162.15	230.51	354.1	224.48	275.64
Unigene26012_All	Unigene26012_All	129.53	190.22	98.1	104.82	152.39	111.57	87.79	91.48	81.09	90.93	77.26	81.89
Unigene25993_All	Unigene25993_All	129.52	129.13	158.62	129.79	162.28	110.27	287.7	294.78	175.8	179.75	157.04	160.76
CL6069.Contig3_All	CL6069.Contig3_All	129.51	108.41	114.2	156.45	159.11	120.9	217.01	203.11	162.94	189.05	143.85	179.8
Unigene9770_All	Unigene9770_All	129.28	129.82	161.65	152.43	176.62	127.37	159.91	163.18	154.32	204.12	149.15	176.2
Unigene20681_All	Unigene20681_All	129.05	129.23	180.24	160.32	173.61	132.05	191.51	182.28	155.4	156.32	124.14	142.92
CL7379.Contig1_All	CL7379.Contig1_All	128.84	135.9	121.81	208.94	205.74	153.89	194	191.24	151.32	157.58	218.12	191.42
CL11378.Contig1_All	CL11378.Contig1_All	128.69	237.77	69.16	243.52	82.16	61.89	18.38	10.44	22.42	80.29	12.97	39.89
Unigene23133_All	Unigene23133_All	128.47	142.4	145.11	125.62	137.09	97.07	150.79	143.55	122.9	138.95	117.71	131.55
Unigene9835_All	Unigene9835_All	128.29	154.19	135.62	125.46	163.58	130.33	203.07	213.24	111.3	118.99	106.48	109
CL4686.Contig3_All	CL4686.Contig3_All	127.98	190.22	143.97	1.01	0.08	0.4	78	88.68	9.51	3.59	0.9	1.54
Unigene947_All	Unigene947_All	127.85	93.81	129.88	102.22	114.1	86.59	122.62	124.08	99.35	124.48	112.65	110.19
Unigene20310_All	Unigene20310_All	127.6	122.1	138.89	162.01	154.57	116.32	144.98	149.78	167.15	200.33	195.43	208.07
Unigene17672_All	Unigene17672_All	127.28	138.94	104.84	48.38	52.26	37.36	39.42	42.89	28.08	33.46	36.61	33.43
CL4540.Contig2_All	CL4540.Contig2_All	127.28	106.92	88.64	62.56	88.42	62.44	62.18	46.62	112.89	57.83	63.56	56.98
CL10391.Contig1_All	CL10391.Contig1_All	127.01	108.57	169.11	181.76	187.45	137.67	298.77	278.25	229.39	294.77	257.61	289.19
Unigene16955_All	Unigene16955_All	126.97	153.29	37.03	0	0	0	2.8	7.54	0.17	0	0.17	0
CL3252.Contig5_All	CL3252.Contig5_All	126.93	144.16	96.83	172.63	182.24	128.44	129.91	120.48	139.44	137.05	108.29	123.06
CL9810.Contig3_All	CL9810.Contig3_All	126.9	52.2	26.67	84.47	104.56	74.69	41.78	31	75.55	46.34	82.75	64.79
CL257.Contig5_All	CL257.Contig5_All	126.87	176.13	187.73	221.5	169.4	120.62	116.88	122.24	141.43	201.11	198.53	206.14
CL4668.Contig2_All	CL4668.Contig2_All	126.45	133.79	41.07	128.86	217.06	161.1	191.36	171.02	192.9	250.81	337.65	300.49
CL1445.Contig4_All	CL1445.Contig4_All	125.97	58.49	160.94	11.7	10.99	8.15	25.68	28.2	27.04	5.81	12.2	9.19
Unigene25317_All	Unigene25317_All	125.93	148.56	219.15	55.67	69.07	48.6	217.94	190.75	97.26	110.43	104.26	105.69
CL3130.Contig3_All	CL3130.Contig3_All	125.9	135.16	128.66	128.24	128.88	93.78	124.19	116.38	122.18	113.79	106.87	114.15
CL2931.Contig5_All	CL2931.Contig5_All	125.75	173.12	200.26	373.03	559.81	413.08	548.81	377.95	238.98	209.03	335.65	287.8
CL1832.Contig8_All	CL1832.Contig8_All	125.7	37.44	17.99	80.46	105.66	78.68	35.59	29.31	90.5	50.36	61.91	58.05
Unigene17888_All	Unigene17888_All	125.57	100.58	142.78	52.05	49.3	37.34	70.38	70.32	67.67	60.99	63.93	63.74
CL3117.Contig5_All	CL3117.Contig5_All	125.51	123.05	152.74	176.35	178.84	132.28	257.85	239.97	194.48	244.12	198.57	221.07
Unigene14483_All	Unigene14483_All	125.33	120.85	112.82	312.53	376.86	277.76	367.99	413.48	308.38	429.61	246.24	326.32
CL6249.Contig3_All	CL6249.Contig3_All	125.21	112.71	203.14	115.97	73.01	54.41	69.71	79.53	121	77.23	67.27	75.53
CL7502.Contig1_All	CL7502.Contig1_All	125.15	51.93	67.8	58.06	64.72	51.05	37.49	36.87	39.23	38.5	39.5	39.1
CL9006.Contig1_All	CL9006.Contig1_All	124.65	126.25	132.5	187.48	194.79	136.01	206.3	184.62	199.06	159.45	157.62	170.95
Unigene9819_All	Unigene9819_All	124.1	133.02	168.44	158.43	155.34	109.94	132.62	130.19	139.54	168.62	146.56	149.88
CL2400.Contig1_All	CL2400.Contig1_All	123.99	47.64	137.26	51.15	77.28	59.54	122.87	89.97	156.94	66.67	119.54	95.72
CL7187.Contig2_All	CL7187.Contig2_All	123.91	116.58	135.37	135.07	132.22	97.09	93.86	89.57	103.32	100.99	111.59	99.66
CL40.Contig9_All	CL40.Contig9_All	123.39	80.1	42.94	15.33	17.88	13.13	15.05	12.58	35.92	2.18	6.02	4.86
CL3424.Contig1_All	CL3424.Contig1_All	123.3	28.81	15.78	54.61	68.02	50.23	31.15	25.45	53.05	41.75	49.5	45.32
Unigene15311_All	Unigene15311_All	123.18	110.14	143.03	103.86	135	96.77	158.04	156.5	109.42	105.79	126.19	115.52
Unigene23078_All	Unigene23078_All	123.06	114.73	159.51	174.79	191.79	135.99	274.31	260.07	189.36	234.73	196.52	209.74
Unigene25484_All	Unigene25484_All	122.65	155.01	152.86	47.27	49.05	35.88	135.43	152.52	141.5	46.6	54.33	49.02
CL3290.Contig4_All	CL3290.Contig4_All	122.61	68.75	40.57	138.92	188.63	134.8	81.34	75.1	247.49	75.71	108.05	90.56
CL8739.Contig1_All	CL8739.Contig1_All	122.4	134.51	183.38	238.37	261.64	188.05	99.35	83.41	86.6	143.76	140.27	141.82
CL3521.Contig5_All	CL3521.Contig5_All	121.95	161.08	113.96	0.08	0.06	0.06	2.26	9.02	0.45	0	0.2	0.26
CL4934.Contig3_All	CL4934.Contig3_All	121.92	113.66	160.35	166.12	190.12	133.34	305.46	275.09	197.27	233.12	201.74	215.26
CL4512.Contig4_All	CL4512.Contig4_All	121.78	44.04	40.5	18.9	19.2	16.06	23.68	20.22	21.43	19.83	24.82	19.88
Unigene15108_All	Unigene15108_All	121.02	107.01	150.46	177.54	180.12	126.04	245.39	233.43	171.05	199.49	178.38	185.69
Unigene20291_All	Unigene20291_All	120.98	123.68	115.61	109.86	112.93	74.21	118.74	107.73	103.89	124.83	104.96	121.12
CL1632.Contig5_All	CL1632.Contig5_All	120.9	105.47	172.33	119.49	143.98	105.36	69.54	61.89	105.68	98.29	132.99	111.59
CL7979.Contig1_All	CL7979.Contig1_All	120.89	108.01	152.72	155.02	150.51	111.98	249.49	226.19	165.48	182.41	156.4	165.23
CL1777.Contig7_All	CL1777.Contig7_All	120.75	171.82	6.44	16.85	22.24	17	73.3	94.55	9.35	35.32	29.1	30.06
Unigene23261_All	Unigene23261_All	120.71	108.36	76.75	13.13	13.11	8.98	21.86	22.34	15.09	21.47	18	18.87
CL4905.Contig1_All	CL4905.Contig1_All	120.25	139.71	147.29	101.99	89.6	65.8	101.06	103.31	84.48	82.69	79.02	81.72
CL5106.Contig6_All	CL5106.Contig6_All	120.1	101.65	40.44	0.41	0.24	0.52	69.45	119.67	5.41	1.31	4.47	2.52
Unigene12250_All	Unigene12250_All	119.92	122.72	118.83	13.93	13.65	11.03	12.76	14.62	10.17	9.9	8.96	7.95
Unigene15182_All	Unigene15182_All	119.86	121.92	110.26	173.63	167.66	124.72	119.19	116.31	116.2	148.68	142.8	140.03
CL7126.Contig4_All	CL7126.Contig4_All	119.78	112.24	127.09	199.59	245.89	187.74	238.62	214.76	237.44	222.59	270.51	253.09
CL4771.Contig1_All	CL4771.Contig1_All	119.56	107.15	122.03	95.19	96.39	70.97	122.71	120.16	102.07	104.65	130.99	120.18
CL7541.Contig1_All	CL7541.Contig1_All	119.47	118.48	106.26	174.32	271.1	201	273.51	216.51	195.99	195.66	213.21	212.56
CL8419.Contig2_All	CL8419.Contig2_All	119.33	146.43	109.85	25.07	22.66	17.58	44.52	47.9	45.45	39.28	41.51	39.51
CL7903.Contig5_All	CL7903.Contig5_All	119.24	32.21	19.67	189.41	221.74	168.52	42.4	33.35	133.16	45.97	74.73	55.34
CL10897.Contig1_All	CL10897.Contig1_All	119.24	123.79	137.43	139.3	146.92	107.31	116.45	119.74	136.74	193.64	147.8	156.76
CL9522.Contig2_All	CL9522.Contig2_All	119.15	131.38	58.49	141.28	163.13	123.46	331.44	349.52	297.1	210.63	160.36	190.97
CL6585.Contig2_All	CL6585.Contig2_All	119.11	98.03	136.88	124.01	135.62	98.09	247.74	225.86	147.43	161.26	150.34	159.24
Unigene2805_All	Unigene2805_All	118.9	138.44	143.85	121.35	105.63	76.56	125.86	131.23	106.46	118.88	98.89	110.44
CL194.Contig3_All	CL194.Contig3_All	118.58	119.52	132.54	87.96	75.52	57.92	75.08	78.94	78.25	88.96	91.82	92.44
CL4554.Contig2_All	CL4554.Contig2_All	118.49	141.5	147.98	71.95	69.32	56	99.84	91.95	77.65	71.46	70.59	69.67
CL3147.Contig2_All	CL3147.Contig2_All	118.19	34.68	28.36	29.62	28.77	22.31	29.27	27.99	41.73	26.35	28.04	30.08
CL7187.Contig1_All	CL7187.Contig1_All	118.18	116.06	46.22	123.33	127.54	90.92	86.86	77.53	93.06	94.98	98.88	97.82
CL6020.Contig2_All	CL6020.Contig2_All	117.9	159.15	0	104	99.75	74.09	86.93	96.26	89.1	104.07	98.08	101.93
CL7113.Contig1_All	CL7113.Contig1_All	117.89	113.67	180.8	142.7	164.83	110.39	225.95	196.91	131.55	155.02	108.5	108.14
CL11435.Contig1_All	CL11435.Contig1_All	117.58	107.73	149.49	159.44	164.97	109.98	223.66	208.03	172.55	185.9	171.14	160.61
CL5173.Contig4_All	CL5173.Contig4_All	117.49	189.68	95.74	18.84	7.91	5.26	185.41	171.92	123.94	120.67	122.77	116.56
Unigene25775_All	Unigene25775_All	117.34	116.45	136.19	114.8	112.88	75.37	143.84	139.8	112.37	116.53	113.78	113.45
Unigene12421_All	Unigene12421_All	117.33	116.46	143.6	154.02	153.42	114.33	277.53	258.68	181.81	215.77	168.53	185.3
CL3297.Contig4_All	CL3297.Contig4_All	117.27	101.49	77.72	132.83	125.78	99.33	85.06	86.8	111.46	118.67	112.96	126.82
CL1893.Contig2_All	CL1893.Contig2_All	117.24	136.06	158.62	283.47	333.91	239.78	161.82	155.85	316.34	307.33	354.15	348.23
Unigene12330_All	Unigene12330_All	117.07	109.37	117.68	109.56	90.74	68.95	88.21	92.14	89.24	98.73	101.91	101.53
CL1808.Contig4_All	CL1808.Contig4_All	116.86	114.16	136.29	168.75	154.91	117	169.71	175.11	152.14	183.13	174.75	173.79
Unigene12546_All	Unigene12546_All	116.77	92.35	81.46	60.59	64.32	50.64	78.63	77.81	60.37	46.16	64.28	58.03
CL4345.Contig1_All	CL4345.Contig1_All	116.67	99.33	165.7	103.56	85.15	62.69	74.37	68.52	69.17	90.03	75.72	76.17
Unigene15197_All	Unigene15197_All	116.59	118.76	172.92	165.08	166.26	122.63	187.52	199.59	200.68	199.15	174.57	194.05
Unigene22167_All	Unigene22167_All	116.53	110.56	148.98	110.29	112.06	79.71	143.05	142.73	104.61	111.37	99.07	100.65
CL2703.Contig3_All	CL2703.Contig3_All	116.35	38.53	13.86	20.67	35.04	23.35	27.99	22.76	30.11	11.09	20.49	15.67
Unigene12455_All	Unigene12455_All	116.19	115.83	136.49	164.12	165.31	125.71	277.24	270.82	156.13	244.45	173.99	203.37
CL10429.Contig3_All	CL10429.Contig3_All	116.11	142.14	4.37	37.99	17.96	13.91	56.96	70.86	0.3	15.29	3.02	8.32
Unigene9772_All	Unigene9772_All	116.08	136.69	138.56	298.1	469.62	340.71	253.79	195.68	159.07	156.52	209.74	188.78
CL736.Contig3_All	CL736.Contig3_All	115.98	109.57	166.56	134.8	140.66	101.43	226.58	221.41	177.29	175.76	150.49	167.79
Unigene25030_All	Unigene25030_All	115.55	123.5	189.18	41.21	66.46	47.27	277.68	268.82	140.57	56.85	82.69	72.84
CL1632.Contig6_All	CL1632.Contig6_All	115.37	100.35	107.64	137.54	166.15	124.95	57.05	50.39	50.23	54.26	75.42	65.39
Unigene20192_All	Unigene20192_All	115.26	123.77	105.56	83.09	77.77	57.26	74.15	68.12	61.63	56.1	77.86	68.99
Unigene15367_All	Unigene15367_All	115.18	123.1	127.8	137.24	124.46	91.51	97.3	102.49	151.88	212.38	210.33	212.86
CL1379.Contig9_All	CL1379.Contig9_All	115.1	153.64	40.16	7.11	8.1	7.55	7.07	5.2	5.53	3.85	7.63	5.7
Unigene16844_All	Unigene16844_All	114.84	121.69	205.32	54.94	68.85	51.99	26.38	26.68	14.08	24.32	36.91	32.58
CL8571.Contig1_All	CL8571.Contig1_All	114.49	147.46	112.47	33.67	33.75	25.11	48.36	58.13	39.97	38.02	33.84	35.61
CL9467.Contig1_All	CL9467.Contig1_All	114.45	145	169.26	127.54	114.53	90.5	129.35	123.11	145.29	190.78	155.55	159.98
CL212.Contig4_All	CL212.Contig4_All	114.22	170.28	33.65	18.4	32.48	21.51	187.72	204.12	100.14	34.18	37.32	40.49
CL1437.Contig1_All	CL1437.Contig1_All	114.14	98.55	290.41	172.01	172.33	122.32	267.93	248.27	405.3	290.01	318.94	295.76
Unigene3551_All	Unigene3551_All	113.95	44.18	65.06	8.59	14.51	11.15	106.56	100.4	51.64	64.07	124.87	100.1
CL375.Contig2_All	CL375.Contig2_All	113.86	112.93	79.15	151.89	167.94	118.01	87.24	88.45	156.54	113.29	134.84	120.68
Unigene12533_All	Unigene12533_All	113.78	153.16	146.5	219.37	159.67	116.59	119.28	124.71	139.5	207.2	123.66	162.35
CL4056.Contig3_All	CL4056.Contig3_All	113.75	130.04	154.71	125.8	204.38	153.84	214.36	163.81	182.81	167.97	203.89	199.05
CL9750.Contig1_All	CL9750.Contig1_All	113.48	133.62	102.99	109.72	143.84	102.42	137.12	138.19	109.39	130.52	92.23	116.4
CL6391.Contig1_All	CL6391.Contig1_All	113.31	138.02	147.73	252.85	238.03	177.47	250.52	241.62	249.6	315.35	280.72	294.06
CL2537.Contig16_All	CL2537.Contig16_All	113.31	76.86	61.55	100.32	111.78	87.57	176.81	176.7	178.23	112.65	152.18	138.42
CL375.Contig1_All	CL375.Contig1_All	113.23	109.82	83.04	160.61	166.59	127.27	94.31	91.79	163.09	117.92	141.57	126.05
CL5832.Contig2_All	CL5832.Contig2_All	113.17	98.16	141.42	170.55	164.34	121.96	272.9	249.2	164.81	182.34	163.31	173.9
Unigene12526_All	Unigene12526_All	112.95	105.37	111.92	127.64	123.73	87.24	102.96	100.52	107.06	113.32	93.22	100.77
Unigene12485_All	Unigene12485_All	112.78	152.03	130.96	139.51	130.35	92.94	120.71	115.71	126.95	146.02	114.97	135.73
Unigene20787_All	Unigene20787_All	112.77	42.71	2.77	75.47	85.31	62.3	35.08	26.99	160.78	39.38	52.38	42.46
Unigene23183_All	Unigene23183_All	112.76	114.28	83.9	83.69	81.34	62.8	88.47	81.8	216.63	49.42	78.04	64.52
Unigene4600_All	Unigene4600_All	112.54	65.17	104.28	7.3	15.27	11.4	76.42	91.99	12.25	5.58	7.26	5.51
CL6798.Contig1_All	CL6798.Contig1_All	112.44	117.03	78.36	139.16	172.14	120.77	112.84	94.38	50.34	81.13	65.73	77.05
CL531.Contig2_All	CL531.Contig2_All	112.34	159.3	65.76	2.78	2.88	1.62	128.63	113.19	92.98	201.25	184.82	192.23
CL8507.Contig2_All	CL8507.Contig2_All	112.33	99.75	123.33	141.66	146.92	110.12	78.06	81.58	105.32	112.36	139.82	126.11
CL1723.Contig11_All	CL1723.Contig11_All	112.22	31.96	11.29	18.66	23.57	17.32	15.22	13.55	8.29	5.3	7.53	6.32
Unigene9769_All	Unigene9769_All	112.1	107.49	115.13	121.75	105.58	83.14	112.2	116.81	86.18	96.71	86.26	90.36
CL1848.Contig2_All	CL1848.Contig2_All	112.03	125.15	104.35	124.96	127.88	91.85	116.15	113.53	124.36	127.15	113.87	120.66
CL2770.Contig1_All	CL2770.Contig1_All	111.95	94.02	137.73	163.92	170.8	132.68	260.45	238.78	172.34	200.77	155.71	171.27
CL3649.Contig4_All	CL3649.Contig4_All	111.91	182.55	286.07	295.9	290.82	206.56	219.38	204.14	166.68	165.39	199.88	189.45
CL4664.Contig2_All	CL4664.Contig2_All	111.88	141.2	149.77	3.95	4.62	2.99	27.62	22.66	9.6	5.37	6.57	7.15
CL4379.Contig1_All	CL4379.Contig1_All	111.8	92.3	121.23	178.92	191.32	136.84	121.62	117.62	95.89	125.27	129.07	124.57
CL1072.Contig3_All	CL1072.Contig3_All	111.37	88.13	85.94	145.28	152.33	115.45	99.18	94.17	98.39	94.54	81.23	89.12
Unigene17766_All	Unigene17766_All	111.22	80.64	63.9	35.11	55.4	38.63	124.31	112.44	61.2	30.97	63.06	53.03
CL2783.Contig1_All	CL2783.Contig1_All	111.16	111.83	41.58	111.99	120.76	91.08	74.81	74.3	114.7	78.5	92.85	79.53
Unigene15188_All	Unigene15188_All	110.91	160.66	150.24	282.12	278.34	193.61	128.52	126.95	196.74	278.91	237.79	252.84
CL5819.Contig1_All	CL5819.Contig1_All	110.65	99.36	53.29	37.85	45.27	34.28	26.57	26.38	47.16	16	21.87	18.78
CL6798.Contig2_All	CL6798.Contig2_All	110.51	116.36	109.13	136.77	169.82	111.47	115.78	107.32	74.13	89.05	90.06	90.14
CL8458.Contig2_All	CL8458.Contig2_All	110.4	111.36	80.29	137.33	132.65	89.63	87.27	93.32	77.67	90.99	78.98	76.82
CL10694.Contig2_All	CL10694.Contig2_All	110.36	158.21	117.16	65.28	73.92	53.08	55.09	57.13	61.79	61.32	66.44	65.69
CL5916.Contig2_All	CL5916.Contig2_All	110.21	94.43	68.2	55.03	68.41	48.24	60.89	54.88	79.38	51.48	79.23	70.71
CL8902.Contig1_All	CL8902.Contig1_All	110.02	105.2	60.91	36.79	41.45	29.73	262.31	293.45	356.03	119.18	149.08	144.16
CL9467.Contig2_All	CL9467.Contig2_All	109.88	125.82	156.47	121.29	115.04	85.78	126.42	111.54	139.99	180.72	161.69	160.22
CL1516.Contig1_All	CL1516.Contig1_All	109.74	86.28	136.51	13.3	13.61	8.49	15.81	19.6	8.17	13.45	7.49	10.16
CL6724.Contig3_All	CL6724.Contig3_All	109.42	133.17	122.84	115.52	120.84	87.42	66.31	70.19	105.21	150.75	151.53	146.82
CL7028.Contig1_All	CL7028.Contig1_All	109.17	52.31	50.22	43.33	47.02	34.78	39.03	37.63	34.1	45.05	44.37	43.03
CL1777.Contig5_All	CL1777.Contig5_All	108.98	131.77	24.26	14.91	27.8	20.1	63.31	68.75	55.15	29.1	38	34.09
CL10310.Contig1_All	CL10310.Contig1_All	108.87	49.31	79.65	34.97	34.27	27.02	21.2	20.77	28.68	28.69	30.73	28.27
CL11340.Contig1_All	CL11340.Contig1_All	108.81	110.89	104.83	131.69	103.03	71.82	79.01	77.61	81.99	75.99	46.17	61.6
CL7227.Contig1_All	CL7227.Contig1_All	108.56	23.03	0.09	36.68	35.71	26.84	48.63	39.06	148.39	18.9	24	19.99
Unigene28306_All	Unigene28306_All	108.42	98.86	151.25	255.39	197.5	145.86	220.24	256.39	175.28	239.82	157.25	186.5
CL1250.Contig6_All	CL1250.Contig6_All	108.18	158.35	78.02	3.13	4.81	3.36	20.62	28.87	10.6	6.93	8.48	8.39
CL2311.Contig1_All	CL2311.Contig1_All	108.16	77.19	109.66	147.2	161.77	115.11	99.9	99.2	80.31	51.07	40.59	47.28
CL8951.Contig1_All	CL8951.Contig1_All	108.11	123.45	127.33	122.34	135.71	96.78	130.14	126.94	154.84	217.19	180.31	181.85
Unigene9871_All	Unigene9871_All	107.96	123.58	173.59	173.51	158.31	115.61	179.31	180.59	141.81	201.86	133.97	176.92
Unigene14407_All	Unigene14407_All	107.87	108.32	28.42	366.87	195.25	140.18	147.54	163.91	186.51	262.15	171.1	200.89
CL3121.Contig1_All	CL3121.Contig1_All	107.43	92.63	150	163.56	172.8	118.68	213.63	192.32	211.1	219.82	182.36	213.14
Unigene19764_All	Unigene19764_All	107.4	109.65	85.39	87.66	90.57	64.69	94	95.05	88.3	88.18	75.77	81.5
CL1689.Contig1_All	CL1689.Contig1_All	107.32	139.69	70.56	25.97	40.9	31.1	243.55	246.23	65.74	49.72	67.37	57.36
CL3797.Contig2_All	CL3797.Contig2_All	107.22	89	63.88	93.19	82.82	65.49	82.43	74.69	59.69	72.23	68.7	68.53
CL6020.Contig4_All	CL6020.Contig4_All	107.11	129.97	210.81	81.25	81.86	62.54	65.58	74.25	70.67	98.55	77.04	88.69
CL5189.Contig3_All	CL5189.Contig3_All	107.09	63.33	46.91	105.83	138.33	95.23	69.28	61.84	171.54	87.66	95.83	88.83
CL2565.Contig2_All	CL2565.Contig2_All	106.98	137.44	112.67	34.63	22.34	16.06	81.19	94.97	15.15	19.67	9.13	10.42
CL8153.Contig2_All	CL8153.Contig2_All	106.98	134.13	77.99	105.96	100.96	75.31	115.93	89.66	18.78	39.66	30.59	35.84
CL3916.Contig4_All	CL3916.Contig4_All	106.91	6.59	2.53	1.87	4.55	4.22	5.53	4.69	3.65	3.19	2.43	2.6
Unigene25875_All	Unigene25875_All	106.88	101.58	98.25	85.04	75.09	56.38	66.55	69.49	53.93	74.94	75.29	74.86
CL2625.Contig2_All	CL2625.Contig2_All	106.86	86.41	74.87	221.04	178.64	132.14	83.07	82.89	67.05	97.18	62.75	79.14
Unigene17926_All	Unigene17926_All	106.84	127.83	98.74	1.63	1.08	1.59	131.95	147.33	47.92	47.56	66.54	55.29
CL2203.Contig2_All	CL2203.Contig2_All	106.74	124.89	139.88	171.33	159.4	119.79	153.25	156.01	134.91	202.17	181.05	189.72
Unigene14403_All	Unigene14403_All	106.7	78.06	108.5	392.33	180.67	126.41	99.97	107.18	189.49	249.95	186.07	219.24
CL1439.Contig1_All	CL1439.Contig1_All	106.68	46.33	52.76	17.39	20.96	15.39	14.78	15.81	13.01	13.15	11.64	11.95
Unigene15082_All	Unigene15082_All	106.53	127.12	87.43	44.45	26.87	20.72	26.17	25.16	25.29	38.96	26.39	27.58
CL11409.Contig1_All	CL11409.Contig1_All	106.08	97.35	111.68	111.6	133.9	100.93	119.38	113.26	105.6	131.92	181.41	154.65
CL3778.Contig2_All	CL3778.Contig2_All	105.96	131.21	179.73	115.58	131.81	89.85	124.3	115.18	121.88	102.75	95.32	86.15
Unigene20335_All	Unigene20335_All	105.94	91.24	134.24	151.27	172.56	122.78	229.39	196.51	158.06	174.49	137.79	157.54
Unigene12405_All	Unigene12405_All	105.89	93.01	143.31	82.93	50.28	38.65	91.28	78.51	74.55	68.78	78.31	74.06
CL7349.Contig8_All	CL7349.Contig8_All	105.68	105.44	136.26	131.83	109.94	80.71	216.6	204.84	180.04	131.47	105.19	116.47
CL3290.Contig7_All	CL3290.Contig7_All	105.66	57.79	36.66	119.57	160.4	116.78	68.91	62.86	218.69	64.67	93.92	83.26
CL8857.Contig2_All	CL8857.Contig2_All	105.63	101.79	134.71	166.35	179.82	131.15	247.71	221.98	160.59	219.36	148.14	183.77
CL10362.Contig2_All	CL10362.Contig2_All	105.37	93.17	126	173.38	190.1	142.3	93.4	89.52	135.68	160.69	183.9	168.49
CL3463.Contig1_All	CL3463.Contig1_All	105.32	110.3	51.43	11.99	14.83	11.93	17.57	16.62	12.05	6.89	9.51	11.11
CL10705.Contig1_All	CL10705.Contig1_All	105.31	141.36	136.72	817.7	697.23	525.24	419.06	323.01	343.42	563.36	490.99	542.99
CL501.Contig4_All	CL501.Contig4_All	105.11	110.74	170.52	176.97	171.34	126.72	111.03	99.3	111.18	140.21	118.22	126.25
CL3020.Contig4_All	CL3020.Contig4_All	104.97	91.51	145.72	111.25	91.35	68.85	87.06	87.99	82.5	84.37	103.99	98.06
CL1808.Contig3_All	CL1808.Contig3_All	104.8	107.66	130.32	151.65	137.08	100.6	153.58	154.57	138.56	163.93	147.78	154.68
CL3424.Contig6_All	CL3424.Contig6_All	104.7	30.3	14	60.82	76.41	55.01	18.18	23.06	29.81	18.14	27.87	26.83
CL404.Contig2_All	CL404.Contig2_All	104.34	93.75	117.24	122.01	131.85	93.52	118.31	110.93	114.72	142.74	132.31	140.17
CL10743.Contig1_All	CL10743.Contig1_All	104.3	88.71	121.53	126.57	143.22	103.06	237.41	227.69	150.07	187.9	147.48	160.8
Unigene28104_All	Unigene28104_All	104.28	99.16	132.71	104.73	109.41	82.37	114.9	109.76	108.48	121.54	105.5	116.73
Unigene880_All	Unigene880_All	104.26	104.11	104.55	172.51	179.78	130.27	172.26	145.74	141.46	200.86	225.7	213.8
CL9238.Contig2_All	CL9238.Contig2_All	104.25	62.9	105.29	166.17	162.63	116.27	66.48	62	138.78	110.71	147.23	128.28
CL5872.Contig1_All	CL5872.Contig1_All	104.12	117.16	110.48	89.35	93.03	69.78	120.77	115.55	181.32	124.24	116.72	118.23
Unigene18552_All	Unigene18552_All	104.04	31.59	11.96	10.18	11.96	9.68	17.11	17.87	12.55	8.85	9.89	8.78
Unigene15335_All	Unigene15335_All	104.03	92.49	125.04	62.33	65.17	50.97	93.17	83.18	68.34	63.54	63.83	64.82
CL1527.Contig2_All	CL1527.Contig2_All	104.03	124.44	59.79	121.76	143.95	104.82	116.31	115.39	85.15	126.67	111.47	109.26
Unigene23135_All	Unigene23135_All	104	91.73	113.01	144.12	158.62	121.53	223.32	203.44	128.6	152.99	118.65	132.87
CL3784.Contig1_All	CL3784.Contig1_All	103.77	91.02	21.85	105.58	85.61	60.26	68.36	64.81	104.11	87.2	102.95	98.78
CL10897.Contig2_All	CL10897.Contig2_All	103.71	111.64	142.46	128.56	123.68	88.79	114.96	110.69	144.22	193.67	143.46	165.39
Unigene28438_All	Unigene28438_All	103.62	117.05	118.74	99.13	76.14	54.36	72.72	65.65	70.29	90.76	79.52	82.24
CL7379.Contig2_All	CL7379.Contig2_All	103.56	106.72	89.3	162.57	159.12	117.36	146.12	136.17	114.52	117.74	160.91	138.81
CL2039.Contig3_All	CL2039.Contig3_All	103.5	98.56	31	52.52	49.06	36.17	64.38	62.36	74.08	42.79	52.24	45.83
CL4664.Contig1_All	CL4664.Contig1_All	103.28	134.91	76.91	3.8	2.94	1.99	15.09	23.73	8.54	5.93	8.24	9.12
CL931.Contig1_All	CL931.Contig1_All	103.26	20.06	22.98	60.92	82.79	57.04	25.66	20.55	147.15	30.72	49.6	38.69
CL489.Contig2_All	CL489.Contig2_All	103.26	126.66	101.45	259.54	411.37	310.21	240.56	196.62	191.75	230.05	310.33	269.82
Unigene14990_All	Unigene14990_All	103.17	135.12	84.25	90.82	67.04	47.51	47.57	54.42	44.94	90.59	57.28	71.38
Unigene25029_All	Unigene25029_All	103.02	81.92	141.52	4.46	8.09	6.38	16.84	14.94	6.16	5.83	6.16	3.68
Unigene15380_All	Unigene15380_All	102.99	82.86	114.5	214.51	363.05	262.83	291.71	208.44	118.11	150.48	205.28	181.09
CL2183.Contig15_All	CL2183.Contig15_All	102.96	137.58	285.68	0.12	0.12	0.11	1.35	3.92	0.8	0.17	0.28	0.04
CL10195.Contig1_All	CL10195.Contig1_All	102.95	12.44	36.75	408.92	662.25	456.06	196.44	80.15	142.82	51.95	84.54	68.47
Unigene22285_All	Unigene22285_All	102.8	99.25	81.19	183.57	230.47	166.6	181.44	159.6	373.04	186.79	231.09	213.13
CL4727.Contig2_All	CL4727.Contig2_All	102.68	108.96	131.57	162.83	148.68	108.88	148.9	152.25	177.39	180.12	193.11	186.88
Unigene17614_All	Unigene17614_All	102.64	125.75	113.75	139.88	133.48	101.08	106.77	102.76	102.63	127.08	109.28	115.7
CL6929.Contig1_All	CL6929.Contig1_All	102.59	107.53	94.31	3.19	4.78	3.13	38.77	40.63	6.44	5.03	6.24	5.68
CL3473.Contig4_All	CL3473.Contig4_All	102.55	126.95	117	112.69	110.59	78.1	101.49	96.5	84.41	99.91	99.92	98.77
Unigene15081_All	Unigene15081_All	102.52	74.52	111.93	88.38	87.67	63.19	101.72	93.76	98.05	105.72	100.27	108.73
CL1112.Contig2_All	CL1112.Contig2_All	102.13	107.87	98.71	91.84	95.47	67.34	106.95	107.76	71.78	101.84	98.79	98.06
CL3778.Contig1_All	CL3778.Contig1_All	102.07	125.39	166.81	112.5	127.36	94.22	123.95	112.4	121.72	101.15	83.45	87.22
CL8168.Contig2_All	CL8168.Contig2_All	102.04	96.72	124.74	63.67	63.83	44.16	72.26	76.84	68.25	78.04	56.14	66.67
CL1445.Contig9_All	CL1445.Contig9_All	101.96	65.75	68.32	6.83	6.67	4.52	18.85	22.4	13.55	3.34	4.58	6.08
CL10826.Contig2_All	CL10826.Contig2_All	101.84	92.68	136.98	130.57	145	111.2	237.67	229.17	180.13	228.87	195.51	205.04
CL2039.Contig2_All	CL2039.Contig2_All	101.52	66.35	14.05	49.54	59.87	34.24	51.18	49.3	59.76	45.09	44.63	43.4
Unigene12673_All	Unigene12673_All	101.47	115.09	73.31	0.04	0	0	30.82	26.15	0.55	0	0.48	0.3
CL3083.Contig5_All	CL3083.Contig5_All	101.45	104.73	146.71	165.82	169.69	129.57	240.23	214.21	171.09	218.99	167.24	198.36
CL3252.Contig1_All	CL3252.Contig1_All	101.41	103.16	138.97	101.16	103.47	68.69	82.58	90.85	99.78	107.09	73.09	90.9
CL8947.Contig1_All	CL8947.Contig1_All	101.05	142.39	147.81	106.01	104.04	77.46	90.46	96.31	92.51	112.31	90.13	97.53
CL8147.Contig1_All	CL8147.Contig1_All	100.95	113.93	0.51	86.09	98.35	73.73	133.18	117.62	71.68	91.74	86.25	83.5
Unigene20544_All	Unigene20544_All	100.8	108.61	79.08	233.09	138.06	99.11	82.33	77.33	237.36	23.7	19.3	20.78
Unigene2990_All	Unigene2990_All	100.77	158.88	97.21	1.3	1.59	1.17	6.52	11	2.1	2.7	1.99	1.22
CL2222.Contig3_All	CL2222.Contig3_All	100.71	160.64	508.27	164.3	367.51	261.18	164.34	205.55	173.96	222.36	390.57	319.91
Unigene20393_All	Unigene20393_All	100.61	95.8	92.94	94.41	90.2	65.75	81.31	74.19	82.01	99.62	100.94	100.8
Unigene27927_All	Unigene27927_All	100.56	102.21	145.11	142.02	137.2	103.69	238.52	235.64	136.57	176.27	134.33	155.91
CL9256.Contig3_All	CL9256.Contig3_All	100.48	11.31	3.04	11.56	12.53	11.51	24.6	17.64	40.46	14.98	31.25	22.79
Unigene20384_All	Unigene20384_All	100.45	96.67	114.54	121.07	139.21	99.71	149.62	141.37	121.36	143.86	139.36	133.05
CL1437.Contig2_All	CL1437.Contig2_All	100.31	97.35	0	173.78	167.56	122.34	285.09	251.23	0	198.48	67.16	117.26
CL40.Contig4_All	CL40.Contig4_All	100.24	65.5	46.25	18.91	29.11	20.71	16.05	15.74	29.12	10.45	17.67	14.44
Unigene9848_All	Unigene9848_All	100.12	95.75	111.07	139.12	162.86	120.58	174.98	148.74	140.9	194.33	246.38	219.39
CL11576.Contig2_All	CL11576.Contig2_All	100.1	96.69	63.19	34.24	41.99	29.96	49.68	56.62	70.01	51.16	61.39	55.59
CL2497.Contig2_All	CL2497.Contig2_All	99.95	105.7	106.56	60.65	53.83	39.69	66.82	70.17	51.08	60.36	61.99	60.99
Unigene6580_All	Unigene6580_All	99.92	123.12	148.24	398.48	304.55	217.67	247.27	249.18	329.49	357.47	310.3	314.51
Unigene9689_All	Unigene9689_All	99.76	56.75	7.48	4.96	4.38	3.28	11.19	14.24	1.73	3.41	1.9	2.75
CL3808.Contig3_All	CL3808.Contig3_All	99.73	54.03	36.78	53.4	80.43	59.1	38.57	31.18	110.9	23	32.16	25.2
CL7406.Contig2_All	CL7406.Contig2_All	99.52	88.76	83.95	87.64	94.06	70.54	74.65	72.37	75.43	77.36	70.34	72.18
CL6420.Contig1_All	CL6420.Contig1_All	99.43	88.47	6.36	187.6	212.75	153.79	171.26	141.27	75.97	34.02	51.96	46.8
CL4681.Contig3_All	CL4681.Contig3_All	99.35	108.79	68.93	79.11	73.31	51	102.79	106.78	73.59	82.3	70.04	76.69
Unigene17708_All	Unigene17708_All	99.27	85.34	136.3	138.14	149.7	103.63	200.53	179.57	124.64	167.32	153.58	155.14
Unigene15195_All	Unigene15195_All	99.25	95.92	134.79	236.59	215.59	157.24	281.72	248.82	251.26	295.07	219.96	261.03
Unigene28388_All	Unigene28388_All	99.23	110.3	116.1	154.51	139.6	101.47	188.16	189.25	150.24	194.23	133.22	173.7
CL9752.Contig1_All	CL9752.Contig1_All	99.19	110.14	125.28	126.45	130.38	100.49	233.85	225.59	174.23	200.39	151.47	170.57
Unigene20268_All	Unigene20268_All	99.15	79.08	107.72	116.65	123.4	92.97	193.74	181.72	128.82	139.96	139.04	137.57
CL6008.Contig2_All	CL6008.Contig2_All	99.13	122.84	287.3	128.55	105.44	79.66	71.69	77.25	51.85	209.19	101.45	149.56
Unigene20387_All	Unigene20387_All	98.94	76.11	61.76	201.12	362.52	281.96	349.59	249.95	168.96	169.23	242.28	209.16
CL10765.Contig1_All	CL10765.Contig1_All	98.86	76.65	120.68	91.25	93.52	68.45	114.31	105.28	106.65	127.52	133.42	131.83
CL7527.Contig1_All	CL7527.Contig1_All	98.84	95.74	287.91	67.92	46.13	34.91	114.95	117.35	72.53	44.96	14.56	28.47
CL9587.Contig1_All	CL9587.Contig1_All	98.8	88.69	108.29	59.51	72.87	53.31	109.51	124.48	171.88	126.31	138.8	127.09
Unigene1129_All	Unigene1129_All	98.74	92.53	100.95	94.96	100.55	74.82	136.68	131.28	79.88	107.67	93.33	104.18
Unigene17562_All	Unigene17562_All	98.64	117.51	92.45	81.31	79.63	57.96	77.57	80.5	83.14	100.79	86.54	93.57
Unigene17648_All	Unigene17648_All	98.63	111.03	130.44	150.33	134.17	97.31	165.2	162.35	94.1	178.21	92.68	142.57
CL1112.Contig3_All	CL1112.Contig3_All	98.63	103.12	128.01	85.58	83.53	65.61	111.12	112.39	81.6	109.57	107.78	113.59
Unigene20572_All	Unigene20572_All	98.58	109.05	105.68	75.39	71.13	52.61	47.17	44.42	38.85	63.07	48.08	55.15
CL118.Contig7_All	CL118.Contig7_All	98.43	107.99	88.33	63.11	81.84	59.75	54.13	64.15	44.67	57.7	67.99	61.03
CL2931.Contig6_All	CL2931.Contig6_All	98.4	141.36	92.88	267.29	338.58	246.85	304.75	231.24	208.13	186.59	286.03	244.1
Unigene20293_All	Unigene20293_All	98.35	61.13	74.83	109.78	97.25	66.41	75.78	74.56	78.17	92.81	107.15	107.18
Unigene28474_All	Unigene28474_All	98.35	111.45	122.71	151.87	165.57	121.54	94.78	88.72	81.33	115.27	115.15	113.65
CL40.Contig8_All	CL40.Contig8_All	98.35	62.01	58.98	11.81	19.02	13.13	18.26	20.28	17.42	7.8	10.78	9.18
Unigene22462_All	Unigene22462_All	98.32	103.83	110.24	112.55	128.04	95.46	129.61	123.26	223.14	265.02	270.08	267.77
CL8918.Contig1_All	CL8918.Contig1_All	98.15	80.65	68.08	51.07	39.79	28.63	41.32	45.38	43.16	45.46	46.18	44.08
CL3887.Contig1_All	CL3887.Contig1_All	98.05	28.91	19.63	10.48	9.44	6.62	12.86	9.74	18.67	1.37	1.83	1.49
CL10237.Contig1_All	CL10237.Contig1_All	98.03	115.42	140.17	14.47	16.46	13.46	58.52	61.6	23.47	11.55	18.42	15.63
Unigene12501_All	Unigene12501_All	97.89	109.66	126.48	144.63	122.72	93.06	196.31	184.24	145.04	186.88	142.36	165.68
CL68.Contig4_All	CL68.Contig4_All	97.86	96.09	74.87	63.22	87.93	62.01	50.43	43.38	46.74	20.29	34.95	26.71
CL968.Contig1_All	CL968.Contig1_All	97.85	91.21	90.6	78.69	101.05	71.98	121.4	108.9	82.16	73.39	106.53	86.76
CL9084.Contig1_All	CL9084.Contig1_All	97.75	79.13	124.17	147.44	161.17	115.76	232.11	196.96	159.13	167.64	135.17	146.7
Unigene25811_All	Unigene25811_All	97.73	123.32	99.75	127.75	234.13	170.94	191.68	144.08	129.26	140.85	151.58	158.58
Unigene23335_All	Unigene23335_All	97.48	116.22	87.06	175.98	299.66	215.23	270.09	210.49	163.34	210.68	261.28	242.73
CL7455.Contig1_All	CL7455.Contig1_All	97.46	102.56	129.71	126.77	152.72	101.84	150.44	142.23	132.49	141.69	108.23	124.84
Unigene23123_All	Unigene23123_All	97.29	70.87	80.06	53.22	57.94	41.62	65.85	63.81	46.27	48.13	47.25	45.44
CL3402.Contig1_All	CL3402.Contig1_All	97.2	95.61	52.61	36.42	34.15	26.16	63.93	69.1	44.83	44.49	29.09	35.66
Unigene9340_All	Unigene9340_All	97.16	48.48	3.54	72.7	81.72	64.19	56.33	31.49	152.68	44.07	57.49	51.88
Unigene28040_All	Unigene28040_All	97.06	107.37	81.08	108.16	95.49	67.6	111.06	107.37	156.95	105.86	118.65	108.29
Unigene15208_All	Unigene15208_All	96.63	133.37	110.41	68.79	75.94	54.78	90.47	102.04	94.48	80.73	77.4	81.52
CL8253.Contig1_All	CL8253.Contig1_All	96.59	99.66	67.33	166.25	164.34	121.9	121.01	124.55	46.52	60.65	51.05	49.65
Unigene25164_All	Unigene25164_All	96.56	118.6	125.18	138.67	126.9	92.62	92.64	99.72	107.91	141.8	119.01	129.68
Unigene23108_All	Unigene23108_All	96.47	115.34	94.09	193.7	274.54	207.93	282.99	215.47	199.38	254.41	344.35	298.26
Unigene25943_All	Unigene25943_All	96.46	77.1	96.35	77.68	72.36	56.94	94.66	94.28	71.32	71.08	69.65	66.91
CL6020.Contig1_All	CL6020.Contig1_All	96.45	129.18	121.41	112.31	104.52	75.35	59.31	66.56	99.27	110.72	106.89	111.68
CL10460.Contig2_All	CL10460.Contig2_All	96.43	84.93	127.44	129.08	129.72	93.14	198.71	182.76	138.58	151	139.39	144.4
CL118.Contig2_All	CL118.Contig2_All	96.32	94.87	54.41	51.22	81.74	59.63	43.48	49.09	27.09	32.76	48.12	40.29
Unigene903_All	Unigene903_All	96.08	85.51	115.88	98.61	116.51	80.97	116.97	113.65	103.14	129.1	114.44	113.04
CL9210.Contig1_All	CL9210.Contig1_All	95.92	75.65	73.36	78.84	69.95	53.87	72.62	79.07	72.79	61.77	52.17	52.3
CL3521.Contig1_All	CL3521.Contig1_All	95.9	125.74	148.02	0.11	0.13	0.05	2.18	6.56	0.45	0.11	0.21	0.11
Unigene1020_All	Unigene1020_All	95.65	84.61	99.94	64.96	61.46	44.92	71.5	76.47	56.5	72.08	70.31	68.91
Unigene15307_All	Unigene15307_All	95.51	90.9	169.09	131.8	158.1	114.1	250.14	222.71	155.7	193.98	161.14	173.35
Unigene25994_All	Unigene25994_All	95.3	103.16	111.01	72.44	67.07	48.12	83.06	86.84	48.94	60.78	51.09	57.3
Unigene12504_All	Unigene12504_All	95.08	97.26	116.52	92.59	67.29	55.01	131.21	160.74	105.57	50.49	34.79	39.78
Unigene925_All	Unigene925_All	95.07	93.93	133.63	163.85	173.39	116.82	146.84	129.52	145.59	156.71	133.31	145.1
CL8716.Contig1_All	CL8716.Contig1_All	95.05	131.18	124.74	144.28	152.06	114.39	124.12	137.1	139.89	167.48	151.09	155.49
CL459.Contig7_All	CL459.Contig7_All	94.94	95.12	78.05	96.7	95.89	71.74	76.16	79.07	78.4	92.65	104.34	97.65
CL9587.Contig2_All	CL9587.Contig2_All	94.88	93.01	109.44	58.81	73.11	56.42	117.91	127.41	174.05	118.89	137.64	130.17
Unigene12339_All	Unigene12339_All	94.87	79.56	113.08	173.13	161.39	129.7	243.92	226.37	170.47	219.7	187.95	206.28
Unigene20620_All	Unigene20620_All	94.8	102.92	116.99	65.53	47.29	35.73	110.5	111.48	41.67	39.5	34.31	35.09
Unigene9921_All	Unigene9921_All	94.79	107.9	80.93	37.79	47.57	36.15	149.75	133.73	89.48	130.55	133.16	128.68
Unigene25361_All	Unigene25361_All	94.79	92.01	47.32	9.52	14.1	9.44	207.95	217.21	225.7	127.4	112.81	127.26
Unigene19567_All	Unigene19567_All	94.64	96.84	121.96	92.47	87.35	63.41	101.46	107.13	76.65	104.6	81.96	93.29
Unigene25815_All	Unigene25815_All	94.47	82.28	99.31	238.04	344.95	256.97	282.17	204.31	229.5	258.02	380.34	335.98
CL10429.Contig1_All	CL10429.Contig1_All	94.31	114.81	15.38	22.18	10.72	8.38	39.53	51.69	4.94	11.47	3.35	6.98
CL3462.Contig3_All	CL3462.Contig3_All	94.28	100.35	162.84	38.37	48.2	29.89	198.8	181.27	165.71	73.14	105.54	81.32
CL4512.Contig9_All	CL4512.Contig9_All	94.26	35.71	27.28	12.94	17.6	15.63	16.5	16.22	16.51	14.2	18.3	14.08
CL6176.Contig2_All	CL6176.Contig2_All	94.14	82.95	46.59	139.02	136.23	94.96	173.31	161.95	22.84	126.99	52.1	81.91
CL8186.Contig1_All	CL8186.Contig1_All	94.11	81.86	106.58	111.91	118.88	90.97	180.77	163.18	106.73	159.54	115.92	139.94
CL1645.Contig2_All	CL1645.Contig2_All	93.96	95.71	33.17	127.87	149.23	111.45	97.52	81.25	125.79	92.83	102.44	101.31
CL9427.Contig2_All	CL9427.Contig2_All	93.93	136.97	126.02	134.88	133.68	106.16	113.64	100.08	78.1	122.9	107.69	120.48
CL3591.Contig1_All	CL3591.Contig1_All	93.63	73.34	113.08	90.33	97.33	68.83	85.08	86.41	79.01	86.82	83.07	84.01
CL10315.Contig2_All	CL10315.Contig2_All	93.49	80.24	72.32	118.13	100.69	73.63	65.83	64.19	106.09	80.04	115.57	84.66
Unigene23326_All	Unigene23326_All	93.4	118.74	153.44	277.44	326.36	234.46	160.43	164.56	139.72	260.76	152.48	198.8
Unigene28354_All	Unigene28354_All	93.35	108.07	86.12	57.71	48.32	33.56	73.76	73.96	42.7	51.75	37.49	43.86
CL3252.Contig6_All	CL3252.Contig6_All	93.3	102.52	76.91	121.11	128.32	93.04	89.95	86.25	105.7	103.59	87.01	94.76
Unigene19834_All	Unigene19834_All	93.01	60.63	74.82	60.36	49.17	44.15	63.11	66.35	69.2	69.37	71.18	59.53
CL8889.Contig3_All	CL8889.Contig3_All	92.83	80.72	82.47	17.64	19.74	14.92	16.97	18.9	19.17	25.42	28.04	25.6
Unigene28353_All	Unigene28353_All	92.79	83.87	128.37	164.83	199.36	137.11	270.83	248.21	197.53	259.97	195.7	220.87
Unigene14406_All	Unigene14406_All	92.72	59.75	39.28	0.06	0	0.05	37.58	34.08	2.67	0.06	0.18	0.06
CL692.Contig2_All	CL692.Contig2_All	92.67	51.79	41.61	51.85	69.12	51.61	49.46	43.52	47.49	54.17	59.83	56.99
CL6077.Contig2_All	CL6077.Contig2_All	92.63	81.08	56.31	116.9	144.25	99.02	59.87	64.84	84.17	108.62	107.85	107.86
CL4573.Contig2_All	CL4573.Contig2_All	92.61	102.19	89.55	89.36	72.41	53.06	110.83	108.82	67.16	82.19	70.28	73.6
CL5246.Contig2_All	CL5246.Contig2_All	92.59	92.14	67.26	37.78	33.55	24.38	283.37	248.09	66.09	43.85	35.75	44.48
Unigene20401_All	Unigene20401_All	92.55	88.56	98.57	102.6	102.68	73.23	114.6	106.34	104.35	113.99	94.39	102.72
CL3584.Contig1_All	CL3584.Contig1_All	92.33	75.16	123.11	131.94	127.28	90.44	201.68	199.99	106.57	151.05	125.23	137.49
Unigene10192_All	Unigene10192_All	92.28	100.58	43.07	11.24	7.01	4.98	45.53	55.56	16.56	6.77	5.69	6.61
Unigene5914_All	Unigene5914_All	91.75	80.89	53.94	1.6	1.37	1.02	28.88	26.5	4.92	1.32	2.31	1.35
Unigene25796_All	Unigene25796_All	91.74	93.27	99.12	108.78	96.91	69.81	104.42	106.93	96.83	125.49	114.96	126.72
CL323.Contig2_All	CL323.Contig2_All	91.68	96.79	136.18	71.05	56.87	41.23	30.62	41.05	47.52	58.21	43.73	49.99
CL6884.Contig2_All	CL6884.Contig2_All	91.59	87.05	143.2	107.79	130.32	98.24	268.36	259.8	148.78	166.76	140.17	140.86
Unigene9853_All	Unigene9853_All	91.53	74.44	88.48	77.47	73.29	54.32	94.19	91.13	76.52	86.78	90.63	85.66
CL2599.Contig1_All	CL2599.Contig1_All	91.43	94.19	81.82	28.74	36.07	26.42	107.27	108.68	105.32	87.11	124.66	110.33
CL4585.Contig1_All	CL4585.Contig1_All	91.27	100.9	77.53	67.02	67.95	49.41	48.08	44.73	35.1	58.87	45.4	50.13
CL8813.Contig3_All	CL8813.Contig3_All	91.26	94.73	182.85	94.02	108.81	71.44	123.81	124.72	118.73	174.38	148.82	154.24
CL10260.Contig1_All	CL10260.Contig1_All	91.2	87.9	129.27	71.55	57.91	41.85	65.1	68.04	59.47	71.2	79.12	72.05
Unigene41624_All	Unigene41624_All	91.13	121.74	112.14	165.06	120.21	94.09	99.4	105.02	99.64	161.87	91.77	116.19
CL5578.Contig4_All	CL5578.Contig4_All	91.05	74.03	73.77	46.76	47.95	34.2	50.46	50.86	57.09	46.29	51.02	49.71
CL7353.Contig2_All	CL7353.Contig2_All	91.01	99.88	162.27	203.31	199.11	136.38	356.85	336.46	322.47	361.83	215.73	293.11
Unigene9913_All	Unigene9913_All	90.95	91.19	98.79	125.88	122.27	91.41	86.22	84.94	92.94	124.63	128.58	126.84
Unigene9788_All	Unigene9788_All	90.92	92.73	85.73	135.92	178.98	124.87	103.21	92.52	92.24	126	105.58	111.97
CL8780.Contig1_All	CL8780.Contig1_All	90.91	63.38	10.45	23.54	35.76	23.32	28.24	32.21	28.11	19.4	28.56	20.63
CL2001.Contig2_All	CL2001.Contig2_All	90.81	92.25	136.09	232.37	249.76	186.8	174.15	185.06	254.98	331.4	414.27	374.44
Unigene1527_All	Unigene1527_All	90.78	80.02	73.69	0.5	0.13	0.04	16.91	12.77	1.37	0.14	0.55	0.41
CL4573.Contig5_All	CL4573.Contig5_All	90.63	95.41	67.57	71.88	63.74	47.63	70.69	63.33	39.23	42.7	44	41.09
CL1035.Contig2_All	CL1035.Contig2_All	90.55	98.16	77.23	455.14	252.88	186.98	126.18	111.04	112.85	137	115.72	118.97
CL3083.Contig7_All	CL3083.Contig7_All	90.55	90.68	150.57	95.6	80.04	67.71	191.97	200.3	92.09	225.22	114.21	168.01
Unigene12054_All	Unigene12054_All	90.49	137.54	140.42	204.03	264.32	190.87	164.08	153.37	137.64	145.01	187.07	171.01
CL1272.Contig38_All	CL1272.Contig38_All	90.42	72.97	57.16	104.26	97.74	75.47	49.51	60	104.18	105.31	87.26	82.65
CL1777.Contig6_All	CL1777.Contig6_All	90.33	95.38	40.5	26.82	32.08	27.77	69.15	73.53	64.33	23.41	38.14	31.68
Unigene17676_All	Unigene17676_All	90.22	72.38	88.15	86.63	94.75	62.56	204.57	206.3	99.78	140.77	105.22	114.77
Unigene9344_All	Unigene9344_All	90.11	102.42	81.04	0.35	0.83	0.87	5.59	9.07	0.7	0	0	0
Unigene865_All	Unigene865_All	90.11	91.57	97.83	91.18	98.38	69.79	109.79	111.36	75.12	107.17	91.35	106.12
CL736.Contig2_All	CL736.Contig2_All	90.02	79.5	98.69	110.58	114.55	85.13	132.91	133.33	82.9	94.7	79.15	97.59
Unigene25767_All	Unigene25767_All	90	84.04	74.39	96.13	89.74	66.79	107.72	103.91	70.33	68.97	90.46	78.85
Unigene856_All	Unigene856_All	89.85	98.48	97.12	93.59	113.49	85.95	99.73	101.85	107.33	131.15	149.47	136.71
CL8759.Contig1_All	CL8759.Contig1_All	89.73	85.76	39.99	34.11	39.41	31.74	29	33.35	61.76	45.78	32.17	41.33
CL2786.Contig3_All	CL2786.Contig3_All	89.68	83.07	120.56	140.77	123.78	91.77	124.55	122.26	134.6	155.76	161.58	162.61
CL6077.Contig1_All	CL6077.Contig1_All	89.6	83.48	58.43	122.62	135.18	93.82	60.11	66.27	79.42	101.27	106.69	96.89
CL1093.Contig1_All	CL1093.Contig1_All	89.6	30.7	14.48	19.86	12.97	9.29	35.42	34.96	19.2	7.66	5.78	6.7
Unigene6225_All	Unigene6225_All	89.58	54.92	40.98	10.55	17.65	12.61	16.63	14.65	19.93	6.65	9.86	6.86
CL2202.Contig1_All	CL2202.Contig1_All	89.57	97.27	276.24	314.34	335.29	248.55	131.75	94.89	91.77	165.62	128.57	135.37
CL2931.Contig10_All	CL2931.Contig10_All	89.38	117.58	134.78	198.13	295.59	215.38	292.98	218.29	143.57	120.7	192	188.89
Unigene976_All	Unigene976_All	89.26	70.24	77.74	105.06	140.35	104.59	88.66	73.34	309.01	146.19	206.14	171.25
CL11033.Contig1_All	CL11033.Contig1_All	89.25	88.16	103.14	152.56	156.01	112.09	81.76	88.52	124.14	159.85	210.66	186.22
CL7353.Contig1_All	CL7353.Contig1_All	89.22	99.24	146.1	199.86	179.6	136.58	351.42	323.03	301.28	330.3	212.92	271.26
CL8153.Contig1_All	CL8153.Contig1_All	89.22	124.42	94.37	73.79	72.24	47.44	137.38	145.43	148.88	129.76	111.78	129.97
CL11627.Contig1_All	CL11627.Contig1_All	89.19	113.39	88.64	88.58	102.68	72.25	82.08	78.83	73.63	87.9	84.49	80.23
CL8494.Contig2_All	CL8494.Contig2_All	89.15	83.85	92.26	79.19	101.81	74.31	89.55	77.11	86.83	100.19	97.57	102.52
Unigene336_All	Unigene336_All	89.11	57.68	67.16	85.19	97.95	73.5	65.12	58.65	74.79	77.63	86.93	81.08
CL11564.Contig14_All	CL11564.Contig14_All	89.1	67.59	71.15	54.8	47.69	37.78	56.09	57.89	54.84	75.43	75.95	72.36
CL8447.Contig1_All	CL8447.Contig1_All	89.09	102	85.31	195.86	153.11	109.64	109.31	100.72	118.55	155.4	117.68	136.54
CL2311.Contig8_All	CL2311.Contig8_All	89.04	162.15	115.94	634.18	576.27	422.42	131.08	121.11	136.13	206.6	173.53	197.99
CL5630.Contig7_All	CL5630.Contig7_All	88.99	117.09	152.24	19.69	27.1	19.24	23.79	34.54	24.66	17.64	33.07	22.26
CL9795.Contig2_All	CL9795.Contig2_All	88.96	62.12	63.3	114.85	111.41	83.41	65.48	62.98	125.44	96.04	97.58	105.12
CL4887.Contig3_All	CL4887.Contig3_All	88.94	52.54	40.56	102.52	54.12	38.74	43.18	47.44	38.44	68.27	31.2	45.75
Unigene12966_All	Unigene12966_All	88.91	83.66	8.08	1.38	2.21	1.28	17.31	18.14	6.68	2.14	2.93	2.8
Unigene17675_All	Unigene17675_All	88.9	80.32	81.01	82.39	79.63	55.76	75.61	69.42	66.8	87.32	75.74	80.87
CL4098.Contig4_All	CL4098.Contig4_All	88.88	26.26	13.02	0.16	0.08	0.07	5.61	8.01	0.96	0.57	0.25	0.4
Unigene17697_All	Unigene17697_All	88.59	87.29	145.5	232.85	212.75	146.44	485.94	433.89	400.14	407.24	291.14	326.26
CL7365.Contig1_All	CL7365.Contig1_All	88.56	71.33	35.3	45.68	47.14	34.95	41.79	38.6	55.83	36.94	47.65	45.94
CL10951.Contig2_All	CL10951.Contig2_All	88.52	63.61	72.4	67.05	88.25	62.06	64.81	66.55	69.86	87.94	107.79	95.18
CL9011.Contig1_All	CL9011.Contig1_All	88.51	105.49	1.49	79.62	104.67	71.42	109.35	96.75	85.67	80.69	88.64	82.6
Unigene906_All	Unigene906_All	88.43	99.04	81.95	91.63	147.84	109.73	150.6	123.93	129.29	130.13	166.58	151.49
CL6398.Contig2_All	CL6398.Contig2_All	88.42	99.4	142.83	52.23	52.1	37.51	38.44	38.53	55.89	41.81	52.42	44.58
CL10814.Contig1_All	CL10814.Contig1_All	88.3	36.54	99.13	4.36	5.9	3.66	39.73	33.46	31.83	6.56	10.81	9.86
Unigene25906_All	Unigene25906_All	88.29	120.94	107	122.33	114.13	82.05	103.85	101.96	116.3	121.79	137.89	136.06
CL10708.Contig1_All	CL10708.Contig1_All	88.07	81.59	96.79	121.25	114.46	79.6	91.33	85.43	93.74	124.88	113.69	123.85
CL2786.Contig1_All	CL2786.Contig1_All	88.06	78.46	111.05	128.25	115.94	83.8	123.71	122.02	138.26	157.36	160.09	163.69
CL42.Contig19_All	CL42.Contig19_All	88.01	102.46	146.95	118.54	91.36	75.49	46.94	54.08	72.16	72.95	76.22	69.34
Unigene859_All	Unigene859_All	87.86	116.94	98.03	100.33	84.35	62.08	112.51	105.64	105.38	64.67	66.78	62.05
CL796.Contig8_All	CL796.Contig8_All	87.76	65.76	64.68	250.97	302.63	232.68	188.57	150.84	367.06	108.15	277.53	199.21
CL9992.Contig1_All	CL9992.Contig1_All	87.65	115.45	131.76	476.62	360.83	258.82	185.03	181.27	252.69	374.84	266.24	304.05
Unigene17880_All	Unigene17880_All	87.65	88.66	103.46	103.85	100.24	65.4	113.51	126.86	81.37	85.08	73.84	81.11
Unigene28313_All	Unigene28313_All	87.58	58.26	101.29	188.35	217.79	141.9	175.09	152.54	382.32	178.62	230.96	196.61
Unigene19411_All	Unigene19411_All	87.56	19.99	26.18	30.46	30.11	24.01	19.53	18.11	22.28	21.19	26.53	26.78
Unigene25765_All	Unigene25765_All	87.54	73.67	105.37	87.15	102.12	71.88	77.49	84.4	83.87	87.28	75.77	78.03
Unigene17098_All	Unigene17098_All	87.49	112.95	78.42	2.02	2.14	1.45	19.88	16.6	2.31	2.07	1.95	2.59
CL4195.Contig2_All	CL4195.Contig2_All	87.49	73.68	142.37	129.81	140.64	108.95	251.93	238.45	170.19	233.27	154.45	183.14
CL459.Contig5_All	CL459.Contig5_All	87.42	67.86	19.43	24.85	31.74	23.29	29.31	29.21	20.79	17.63	16.14	13.45
Unigene15143_All	Unigene15143_All	87.28	27.28	35.16	44.7	44.36	31.43	43.2	39.14	53.11	67.98	69.67	73.08
CL7693.Contig4_All	CL7693.Contig4_All	87.16	91.93	9.34	85.16	89.26	59.29	30.68	25.52	245.15	55.16	32.45	44.59
Unigene7008_All	Unigene7008_All	86.83	71.85	76.87	72.41	65.58	45.55	54.74	57.47	62.07	64.54	70.95	67.45
CL8366.Contig2_All	CL8366.Contig2_All	86.8	80.51	109.31	122.68	116.33	82.1	185.11	189.93	136.77	160.95	144.78	151.06
CL7196.Contig1_All	CL7196.Contig1_All	86.53	84.74	104.15	73.95	70.83	49.95	67.59	66.91	70.14	68.12	72.34	66.76
CL3916.Contig3_All	CL3916.Contig3_All	86.53	6.61	3.16	2.02	2.74	2.86	4.47	3.22	4.39	2.92	1.68	2.46
CL1250.Contig5_All	CL1250.Contig5_All	86.41	136.89	79.77	1.24	1.13	1.07	19.9	21.38	12.08	6.45	7.35	7.63
Unigene20331_All	Unigene20331_All	86.32	88.93	102.57	85.54	83.01	55.87	92.58	92.04	92.86	103.09	104.56	96.66
Unigene17980_All	Unigene17980_All	86.31	105.28	115.01	95.56	38.61	25.23	31.08	45.5	11.07	58.42	0.45	27.17
CL3117.Contig3_All	CL3117.Contig3_All	86.07	85.44	120.9	109.86	122.52	85.33	205.4	183.17	136.68	166.15	126.67	145.38
CL6190.Contig8_All	CL6190.Contig8_All	85.94	73.89	237.09	88.14	127.65	95.86	159.55	163.75	214.3	238.54	236.86	233.23
CL3213.Contig3_All	CL3213.Contig3_All	85.84	84.37	105.64	117.18	108.49	79.6	158.85	143.33	110.82	132.08	127.8	133.75
Unigene11715_All	Unigene11715_All	85.81	24.63	22.15	5.23	4.81	4.14	7.34	7.44	10.52	5.81	4.69	4.89
Unigene5951_All	Unigene5951_All	85.52	42.63	44.03	19.83	25.15	21.79	16.02	13.7	18.06	14.28	19.09	17.13
CL6180.Contig3_All	CL6180.Contig3_All	85.49	80.63	132.97	20.96	16.3	12.67	22.86	23.63	13.25	17.32	13.73	14.76
CL4347.Contig1_All	CL4347.Contig1_All	85.48	83.09	77.1	162.87	94.71	67.12	106.41	107.43	91.79	121.33	69.69	91.5
Unigene31001_All	Unigene31001_All	85.45	79.68	72.57	0.24	0	0	30.95	25.78	0.72	0	0	0.24
Unigene9818_All	Unigene9818_All	85.4	78.88	83.79	89.89	91.04	65.51	84.58	78.75	79.4	88.83	83.12	92.66
CL376.Contig7_All	CL376.Contig7_All	85.4	47.81	50.02	33.69	39.25	29.98	44.72	44.52	45.09	39.67	43.5	43.1
CL459.Contig11_All	CL459.Contig11_All	85.32	65.44	17.77	21.04	30.06	18.78	28.28	29.39	15.91	13.8	11.13	13.01
CL5806.Contig1_All	CL5806.Contig1_All	85.06	8.29	1.35	10.28	15.9	12.24	3.01	1.92	9.38	3.4	5.79	5.59
CL4195.Contig1_All	CL4195.Contig1_All	85.05	86.57	90.75	103.23	119.32	80.24	168.83	160.28	92.16	121.89	82.93	107.63
Unigene17629_All	Unigene17629_All	84.97	92.99	110.07	102.81	104.09	67	120.62	120.65	98.38	108.11	98.53	97.61
CL8795.Contig1_All	CL8795.Contig1_All	84.78	85.58	114.18	35.61	47.7	35.32	54.68	54.02	39.9	35.71	42.72	34.6
CL5267.Contig2_All	CL5267.Contig2_All	84.58	50.53	20.14	35.69	43.24	33.04	33.89	23.44	43.61	18.02	32.58	21.91
CL664.Contig6_All	CL664.Contig6_All	84.48	160.79	126.84	8.15	8.4	6.3	8.82	4.13	1.42	2.93	1.35	1.46
CL2277.Contig4_All	CL2277.Contig4_All	84.21	99.52	101.39	114.5	79.33	59.87	36.88	33.02	51.55	82.57	77.52	72.55
Unigene23185_All	Unigene23185_All	84.2	75.82	110.34	116.04	121.61	89.01	179.23	163.16	149.08	128.19	129.84	125.97
CL1448.Contig2_All	CL1448.Contig2_All	84.19	103.9	105.8	91.2	84.73	60.8	106.96	110.45	132.24	108.15	95.41	98.93
Unigene19424_All	Unigene19424_All	84.14	31.09	25.09	47.26	49.29	34.21	22.8	27.14	46.19	57.75	56.54	52.08
CL7074.Contig1_All	CL7074.Contig1_All	84.08	70.89	56.36	43.69	43.44	31.48	38.94	40.12	37.05	38.22	32.64	33.67
Unigene28337_All	Unigene28337_All	84.08	146.49	148.81	55.46	58.07	43.29	74.36	102.57	60.31	117.78	67.13	85.5
Unigene22616_All	Unigene22616_All	84.04	120.19	5.49	51.82	9.71	8.77	17.96	22.33	3.04	5.64	0.89	2.23
CL570.Contig1_All	CL570.Contig1_All	83.98	69.24	82	74.2	59.37	44.24	53.16	53.89	41.7	63.35	58.78	58.75
CL1653.Contig5_All	CL1653.Contig5_All	83.98	64.9	99.62	99.21	106.72	74.84	161.14	149.81	120.19	126.72	114.51	118.03
CL796.Contig6_All	CL796.Contig6_All	83.78	71.15	88.38	238.53	302.33	228.93	286.65	263.61	273.43	370.84	505.13	416.72
Unigene11817_All	Unigene11817_All	83.76	44.19	56.09	36.71	38.62	29.11	40.17	41.99	45.95	39.48	43.78	43.17
CL9522.Contig5_All	CL9522.Contig5_All	83.74	95.59	148.34	157.63	178.45	126.88	278.81	301.03	272.67	221.91	152.7	178.36
Unigene17656_All	Unigene17656_All	83.74	88.15	187.46	28.91	53.26	45.51	233.64	190.27	151.38	92.48	147.67	125.32
Unigene9795_All	Unigene9795_All	83.72	86.34	112.27	133.33	126.11	100.52	90.84	96.63	109.7	149.18	145.93	137.62
CL7186.Contig2_All	CL7186.Contig2_All	83.61	87.86	129.62	202.9	183.84	131.02	166.15	151.74	65.72	248.13	122.52	182.7
Unigene2915_All	Unigene2915_All	83.48	93.43	57.28	79.86	77.28	59.13	111.01	101.29	71.08	88.85	68.63	81.53
Unigene28365_All	Unigene28365_All	83.47	92.14	107.22	104.41	110.65	76.84	91.07	82.68	93.12	110.72	93.86	102.31
CL8863.Contig1_All	CL8863.Contig1_All	83.43	91.79	52.67	16.14	18.33	13.6	14.99	19.12	13.24	20.31	18.6	18.79
CL8391.Contig1_All	CL8391.Contig1_All	83.39	63.29	73.59	96.76	113.55	83.45	90.54	92.07	88.78	97.46	81.7	87.49
CL5691.Contig10_All	CL5691.Contig10_All	83.37	25.52	22.54	28.6	29.7	20.35	32.64	31.65	35.7	27.3	30.22	27.26
CL6687.Contig2_All	CL6687.Contig2_All	83.36	89.99	89.5	54.78	63.31	43.28	264.19	216.74	128.46	137.89	172.28	157.04
Unigene15304_All	Unigene15304_All	83.35	94.11	79.9	48.98	50.01	38.81	38.38	40.72	38.19	45.59	42.73	40.06
Unigene867_All	Unigene867_All	83.28	99.35	99.15	86.27	144.69	112.9	225.3	182.31	84.04	119.98	141.8	120.38
Unigene23369_All	Unigene23369_All	83.28	84.78	78.01	73.47	73.46	52.2	97.96	95.8	78.87	89.69	102.56	96.36
Unigene28298_All	Unigene28298_All	83.24	82.96	112.98	115.73	112.33	83.75	205.57	203.95	123.99	139.24	117.66	126.57
CL94.Contig1_All	CL94.Contig1_All	83.18	77.01	109.09	83.07	87.18	68.26	104.24	104.19	92.06	115.29	104.16	103.03
CL2304.Contig2_All	CL2304.Contig2_All	83.11	105.95	11.64	99.26	82.73	54.62	31.95	32.8	98.21	45.9	25.62	38.56
CL923.Contig3_All	CL923.Contig3_All	83.1	78.27	77.87	51.04	52.93	38.36	51.25	50.12	63.45	61.83	81.39	71.74
CL11224.Contig1_All	CL11224.Contig1_All	83.09	69.75	103.68	84.25	90.79	67.57	108.2	109.25	93.58	111.19	119.59	107.84
Unigene17630_All	Unigene17630_All	83.01	84.16	97.86	88.17	89.4	65.11	106.31	99.58	85.69	88.44	84.6	92.19
CL2033.Contig3_All	CL2033.Contig3_All	82.97	52.42	41.32	75.03	132.05	92.82	46.13	47	239.77	88.92	141.48	111.02
CL3785.Contig1_All	CL3785.Contig1_All	82.95	82.31	135.07	133.52	129.83	86.59	133.65	123.42	87.31	124.37	109.55	118.31
CL476.Contig2_All	CL476.Contig2_All	82.93	89.94	93.1	56.18	64.14	48.7	63.19	57.22	54.93	58.12	60.09	56.78
CL5154.Contig2_All	CL5154.Contig2_All	82.9	110.96	482.64	7.73	9.45	6.48	208.07	233.14	109.52	48.4	33.98	39.14
Unigene20410_All	Unigene20410_All	82.77	87.59	97.97	104.8	106.75	75.02	104.58	102.91	96.09	117.97	100.68	113.93
Unigene9891_All	Unigene9891_All	82.7	63.74	68.99	336.78	397.28	275.6	123.78	116.85	138.16	264.56	371.2	321.48
CL4188.Contig5_All	CL4188.Contig5_All	82.66	121.11	214.65	19.77	27.13	21.39	59.9	65.17	41.54	24.46	32.02	26.83
CL9843.Contig2_All	CL9843.Contig2_All	82.65	99.46	89.51	52.35	51.03	35.65	70.97	79.18	56.17	65.3	61.7	64.32
Unigene908_All	Unigene908_All	82.64	97.73	2.37	82.03	147.4	104.4	195	97.44	355.39	39.86	82.04	58.97
Unigene25000_All	Unigene25000_All	82.58	81.53	94.62	24.36	13.09	8.69	26.85	25.57	21.37	24.18	8.97	14.91
Unigene3680_All	Unigene3680_All	82.53	85.01	119.95	164.15	160.85	118.58	139.35	120.3	141.73	102.21	125.68	117.37
Unigene12374_All	Unigene12374_All	82.35	103.93	82.46	87.91	72.08	54.47	98.29	98.87	80.2	87.53	88.86	85.82
CL3.Contig1_All	CL3.Contig1_All	82.31	37.44	86.31	55.48	79.72	58.41	88.54	75.53	78.71	38.57	58.55	52.33
CL1689.Contig2_All	CL1689.Contig2_All	82.27	94.26	161.75	7.45	15.89	9.84	268.4	256.07	210.76	93.2	123.2	114
CL10856.Contig2_All	CL10856.Contig2_All	82.25	97.13	29.9	55.22	73.51	52.68	23.59	30.75	100.93	133.92	183.64	157.33
CL6176.Contig3_All	CL6176.Contig3_All	82.15	77.5	171.44	113.54	102.01	78.18	183.59	172.35	246.08	188.15	218.18	215.6
CL11457.Contig2_All	CL11457.Contig2_All	82.13	83.32	122.12	24.3	40.82	32.51	180.21	175.34	91.49	37.21	52.13	47.42
CL10925.Contig1_All	CL10925.Contig1_All	82.12	90.65	94.02	98.81	128.81	98.7	95.93	83	362.98	178.02	221.9	197.64
CL11183.Contig1_All	CL11183.Contig1_All	82.01	73.9	100.46	62.67	90.86	63.61	48.04	46.96	49.09	61.68	82.65	70.91
Unigene19501_All	Unigene19501_All	81.95	74.76	94	111.08	121.37	88.25	172.46	151.61	101.13	110.54	88.01	108.87
CL9925.Contig4_All	CL9925.Contig4_All	81.94	32.86	27.21	21.57	19.08	13.39	14.06	14.9	20.69	11.93	10.93	12.77
CL3559.Contig2_All	CL3559.Contig2_All	81.86	101.75	135.71	207.83	325.99	231.95	291.09	221.59	186.44	180.24	269.44	218.18
CL4887.Contig2_All	CL4887.Contig2_All	81.82	51.77	41.74	99.51	52.19	37.6	43.88	46.86	36.97	65.48	28.76	43.96
CL6280.Contig2_All	CL6280.Contig2_All	81.76	99.34	119.27	5.5	1.87	0.59	5.03	10.28	0.66	1.67	0	0.5
CL2599.Contig2_All	CL2599.Contig2_All	81.67	85.44	71.49	25.9	29.2	22.75	95.65	101.16	96.48	76.39	106.8	95.29
CL1688.Contig8_All	CL1688.Contig8_All	81.62	10.59	15.1	16.02	14.9	15.14	12.31	12.25	22.55	15.98	14.9	16.17
CL5737.Contig2_All	CL5737.Contig2_All	81.6	64.72	21.2	120.57	136.13	92.44	216.34	196.44	136.51	193.45	137.07	175.91
CL7903.Contig1_All	CL7903.Contig1_All	81.53	31.52	16.84	62.19	76.76	52.79	17.28	16.28	180.31	76.58	90.87	84.77
CL2304.Contig3_All	CL2304.Contig3_All	81.52	49.63	8.29	29.3	28.58	21.82	24.93	25.43	38.07	12.4	8.64	13.86
Unigene25710_All	Unigene25710_All	81.49	85.52	96.52	96.77	92.98	69.21	97.58	96.64	70.97	82.86	63.25	75.56
CL9232.Contig1_All	CL9232.Contig1_All	81.41	70.02	124.14	122.98	158.22	118.95	182.93	174.17	70.34	96.72	69.15	77.73
CL4739.Contig2_All	CL4739.Contig2_All	81.37	87.39	98.31	78.96	76.57	56.83	84.43	81.89	53.37	57.58	55.54	54.05
CL3171.Contig3_All	CL3171.Contig3_All	81.28	44.09	34.16	1.49	1.8	1.01	1.5	1.6	5.15	1.67	2.57	2.34
CL7074.Contig2_All	CL7074.Contig2_All	81.26	70.61	57.04	43.1	46.27	31.8	39.15	39.01	39.11	33.33	31.66	34.24
CL10951.Contig1_All	CL10951.Contig1_All	81.24	57.68	70.13	60.4	82.3	61.42	66.31	60.24	67.61	87.31	98.47	93.65
CL7109.Contig5_All	CL7109.Contig5_All	81.22	74.28	117.29	65.99	65.65	48.98	57.38	61.22	96.59	132.38	90.66	106.29
CL10887.Contig1_All	CL10887.Contig1_All	81.11	116.5	118.87	56.93	44.18	32.8	57.01	59.92	41.47	48.85	35.14	40.43
CL5604.Contig1_All	CL5604.Contig1_All	81.08	100.4	102.11	87.76	78.74	55.19	90.73	97.62	92.4	90.76	77.89	83.59
CL4934.Contig1_All	CL4934.Contig1_All	80.65	101.91	96.52	116.6	130.18	94.97	113.49	110.18	117.34	155.33	106.75	133.41
CL6656.Contig1_All	CL6656.Contig1_All	80.64	60.54	51.46	63.08	55.56	40.85	135.92	117.12	52.29	144.82	86.61	116.88
CL1393.Contig1_All	CL1393.Contig1_All	80.6	91.37	7.88	105.86	111.38	74.51	69.47	66.19	8.48	19.67	15.16	20.34
CL5731.Contig2_All	CL5731.Contig2_All	80.59	44.07	60.22	62.7	66.23	51.41	50.62	47.73	38.19	45.73	46.6	46.09
CL2277.Contig5_All	CL2277.Contig5_All	80.59	86.27	107.41	109.55	81.81	58.04	58.33	58.45	71.6	92.42	85.07	85.5
CL8073.Contig2_All	CL8073.Contig2_All	80.47	44.43	26.93	20.95	24.6	15.79	26.24	24.51	42.76	16	18.44	16.31
Unigene28567_All	Unigene28567_All	80.46	67.15	59.56	173.93	245.62	173.7	114.19	76.79	261.13	162.16	210.33	175.38
Unigene19927_All	Unigene19927_All	80.39	82.43	46.81	51.28	86.2	61.2	46.27	34.34	188.56	32.62	56.89	47.86
CL3956.Contig4_All	CL3956.Contig4_All	80.38	84.09	96.97	103.59	97.94	72.55	96.71	104.52	103.02	116.52	100.74	106.17
CL2547.Contig4_All	CL2547.Contig4_All	80.35	75.69	100.99	122.34	125.01	86.83	55.87	59.76	79.59	114.22	87.93	97.21
CL7658.Contig1_All	CL7658.Contig1_All	80.35	78.53	127.63	102.53	110.05	79.21	195.7	189.22	126.28	154.1	117.83	140.05
CL3026.Contig3_All	CL3026.Contig3_All	80.32	97.61	7.98	6.66	7.53	4.52	19.18	24.53	20.59	19.02	16.62	19.44
Unigene20522_All	Unigene20522_All	80.3	71.92	87.46	75.26	66.23	47.55	55.21	57.84	52.47	85.78	58.95	68.89
CL8036.Contig1_All	CL8036.Contig1_All	80.14	82.63	93.61	84.92	92.27	67.35	99.06	106.82	91.29	106.19	111.44	105.25
CL5413.Contig3_All	CL5413.Contig3_All	80.13	78.78	70.86	19.19	16.55	12.96	38.4	42.34	33.24	46.67	33.73	37.05
CL5603.Contig5_All	CL5603.Contig5_All	80.09	60.07	13.99	3.24	3.38	2.68	5.77	9.68	4.7	2.83	5.23	3.06
CL4345.Contig2_All	CL4345.Contig2_All	79.96	71.34	9.77	59.46	52.62	36.99	50.72	51.31	53.39	70.58	55.64	62.44
Unigene14746_All	Unigene14746_All	79.95	93.9	84.49	93.75	89.77	71.14	85.99	85.14	78.51	88.66	85.51	86.53
CL1773.Contig2_All	CL1773.Contig2_All	79.81	86.84	48.24	31.04	47.33	34.75	48.53	52.47	45.65	45.84	64.51	54.89
Unigene25735_All	Unigene25735_All	79.8	70.98	103.1	75.29	74.75	48.58	139.94	140.15	88.2	89.79	91.98	93.62
Unigene22528_All	Unigene22528_All	79.77	85.57	91.28	113.67	133.73	91.13	80.44	70.97	104.24	112.82	115.25	102.83
CL8458.Contig3_All	CL8458.Contig3_All	79.75	81.97	108.56	79.16	77.66	54.07	84.65	91.29	103.23	110.49	113.86	119.61
CL1046.Contig8_All	CL1046.Contig8_All	79.7	11.59	12.09	10.15	10.14	7.76	3.69	3.1	0	0.71	0.85	1.18
CL3786.Contig2_All	CL3786.Contig2_All	79.58	39.05	49.18	73.84	85.96	67.67	17.64	22.04	23.53	34.37	34.39	34.22
Unigene23134_All	Unigene23134_All	79.53	75.87	90.25	112.33	128.64	93.58	97.99	94	85.71	103.3	106.67	104.43
Unigene20458_All	Unigene20458_All	79.48	95.52	82.61	221.3	325.88	228.06	170.55	108.09	565.69	199.48	264.34	225.52
Unigene20530_All	Unigene20530_All	79.39	32.93	37.45	22.31	19.93	14.4	34.72	36.43	23.62	27.45	23.33	25.44
CL8419.Contig1_All	CL8419.Contig1_All	79.39	89.23	137.04	40.67	41.56	30.72	66.93	72.33	64.95	50.33	58.45	53.59
CL9124.Contig7_All	CL9124.Contig7_All	79.32	79.81	108.44	172.78	155.97	119.61	236.17	195.77	193.87	221.84	159.11	189.45
CL5281.Contig1_All	CL5281.Contig1_All	79.27	72.79	83.68	61.73	52.15	38.09	71.26	73.29	62.99	61.4	61.85	62.25
CL7925.Contig2_All	CL7925.Contig2_All	79.27	73.5	20.47	85.23	83.09	62.04	107.54	99.27	32.92	56.85	52.29	57.47
Unigene17716_All	Unigene17716_All	79.19	102.29	59.31	74.28	54.28	42.79	65.93	66.25	77.08	44.2	39.73	41.99
CL8217.Contig1_All	CL8217.Contig1_All	79.19	86.1	106.53	297.25	445.87	331.3	356.5	216.81	143.32	175.76	260.61	200.07
CL4667.Contig1_All	CL4667.Contig1_All	79.15	38.44	11.87	21.54	34.62	24.72	26.21	23.3	33.79	11.3	13.51	11.53
Unigene12587_All	Unigene12587_All	79.12	79.08	92.9	87.32	87.02	63.55	68.37	72.9	75.06	94.91	95.92	92.24
Unigene15006_All	Unigene15006_All	79.04	8.55	3.64	7.48	10.34	8.87	21.3	16.62	35.32	12.24	28.38	18.28
Unigene17644_All	Unigene17644_All	78.98	95.18	98.47	103.18	91.18	70.26	61.6	63.48	70.64	78.57	78.51	77.07
CL2536.Contig3_All	CL2536.Contig3_All	78.93	71.77	83.94	78.75	10.34	10.77	68.65	53.98	0.14	67.66	61.68	8.57
Unigene11586_All	Unigene11586_All	78.71	62.39	37.56	34.56	36.85	24.86	42.3	50.4	67.91	56.93	52.54	53.79
Unigene12588_All	Unigene12588_All	78.71	80.22	78.89	11.93	17.04	12.99	54.28	63.51	30.01	13.46	22.82	18.75
Unigene1022_All	Unigene1022_All	78.68	66.87	64.61	9.04	11.88	8.67	69.45	76.18	16.06	7.73	11.88	9.59
CL7227.Contig3_All	CL7227.Contig3_All	78.6	16.36	0.92	26	29.16	20.15	32.99	27.44	105.87	14.46	14.09	14.21
Unigene25950_All	Unigene25950_All	78.57	105.47	111.69	117.28	100.27	70.93	94.51	110.48	89.87	122.8	90.41	105.69
CL11339.Contig1_All	CL11339.Contig1_All	78.52	58.69	82.7	120.38	126.04	95.67	180.93	166.49	134.06	130.19	128.1	126.48
CL10814.Contig2_All	CL10814.Contig2_All	78.5	15.46	37.12	0.31	0.31	1.13	5.19	4.14	5.67	0.65	1.64	2.81
Unigene936_All	Unigene936_All	78.44	62.31	84.68	113.93	112.26	84.18	168.32	158.76	116.09	145.64	122.51	127.69
Unigene12713_All	Unigene12713_All	78.43	34.85	41.34	30.87	35.11	26.67	30.53	32.48	36.65	27.59	34.38	31.1
CL9646.Contig1_All	CL9646.Contig1_All	78.41	60.02	99.79	97.56	115.45	80.95	204.89	170.88	135.49	158.61	174.17	164.21
CL2045.Contig3_All	CL2045.Contig3_All	78.37	67.21	87.55	74.15	72.25	49.64	69.84	68.07	70.65	82.59	95.47	89.66
CL7105.Contig1_All	CL7105.Contig1_All	78.33	118.02	407.72	0.96	1.76	1.22	481.31	467.01	477.91	519.26	420.21	440.13
CL6469.Contig2_All	CL6469.Contig2_All	78.2	85.15	1.24	386.36	309.51	232.93	172.43	138.56	229.92	52.39	185.2	122.77
CL5806.Contig8_All	CL5806.Contig8_All	78.03	26.76	5.28	1.27	2.83	2.68	39.16	47.69	7.17	2.58	2.71	2.42
CL2353.Contig1_All	CL2353.Contig1_All	77.99	83.92	86.95	119.34	87.86	63.84	103.48	109.22	106.07	107.5	67.09	86.46
CL4413.Contig2_All	CL4413.Contig2_All	77.95	93.83	115.7	174.97	132.79	101.01	185.58	188.22	218.77	196.33	143.18	164.39
Unigene7790_All	Unigene7790_All	77.87	113.39	111.22	204.4	306.9	226.65	248.91	213.02	166.94	159.72	241.66	192.11
CL5514.Contig4_All	CL5514.Contig4_All	77.81	53.36	20.29	91.45	95.19	68.92	39.75	36.44	50.8	39.67	45.46	41.13
Unigene25961_All	Unigene25961_All	77.76	80.41	84.7	108.62	114.56	86.55	105.34	98.08	103.17	127.99	121.78	116.73
CL2819.Contig3_All	CL2819.Contig3_All	77.69	79.44	105.52	314.49	226.75	167.76	109.2	105	116.97	326.57	196.15	246.29
CL10335.Contig2_All	CL10335.Contig2_All	77.65	73.61	93.01	81.62	73.54	53.79	67.44	68.88	69.65	83.9	87.08	85.12
CL3834.Contig1_All	CL3834.Contig1_All	77.59	70.83	90.83	97.28	109.56	80.67	78.48	83.32	96.12	104.76	134.28	120.88
CL6650.Contig3_All	CL6650.Contig3_All	77.53	112.43	87.34	62.55	58.4	43.59	84.36	91.28	27.78	61.93	44.4	52.4
CL8584.Contig1_All	CL8584.Contig1_All	77.4	58.72	61.18	66.3	74.15	52.84	87.97	83.48	85.14	66.49	63.07	68.81
CL5691.Contig1_All	CL5691.Contig1_All	77.4	25.42	24.08	24.86	26.45	17.62	35.11	35.76	35.54	30.52	28.52	29.16
Unigene909_All	Unigene909_All	77.38	87.8	0.08	68.62	117.22	90.35	149.57	87.52	100.9	18.96	32	26.5
Unigene15204_All	Unigene15204_All	77.3	70.53	68.53	140.25	157.83	123.47	83.97	72.41	167.04	119.21	122.96	124.94
Unigene28329_All	Unigene28329_All	77.23	86.92	84.67	94.74	91.66	68.98	64.41	70.54	76.97	124.02	95.77	107.7
CL1369.Contig4_All	CL1369.Contig4_All	77.19	23.66	50.7	178.54	174.32	133.85	47.7	43.76	105.37	128.01	130.7	125.97
Unigene17739_All	Unigene17739_All	77.12	74.69	105.24	76.83	83.12	59.89	104.91	109.17	77.16	88.48	83.2	80.11
Unigene22331_All	Unigene22331_All	77.11	69.81	122.07	91.02	89.19	69.23	163.92	149.63	159.35	157.06	146.79	146.18
Unigene23215_All	Unigene23215_All	77.08	87.39	101.72	75.87	76.25	50.86	69.04	70.62	65.43	76.91	66.68	66.88
Unigene22995_All	Unigene22995_All	76.99	100.03	97.22	78.33	75.48	52.01	101.52	101.75	87.56	100.82	93.07	97.33
CL6528.Contig1_All	CL6528.Contig1_All	76.95	68.53	78.61	75.56	71.28	51.24	75.65	80.21	71.7	77.45	71.45	73.42
Unigene12475_All	Unigene12475_All	76.93	66.98	77.67	87.62	97.43	67.46	79.58	71.18	83.48	87.19	90.45	90.96
CL10655.Contig2_All	CL10655.Contig2_All	76.93	70	114.09	104.51	109.75	75.18	164.78	158.04	97.53	116.48	107.08	109.63
Unigene11885_All	Unigene11885_All	76.92	76.82	34.02	14.45	17.7	12.31	30.23	33.37	113.13	56.4	67.05	63.81
CL664.Contig2_All	CL664.Contig2_All	76.87	148.99	150.9	10.44	10.98	8.48	13.89	12.97	6.05	6.96	5.21	4.56
Unigene15147_All	Unigene15147_All	76.83	66.04	104.65	92.83	112.12	76.18	167.07	171.22	134.2	141.53	115.45	119.72
Unigene15377_All	Unigene15377_All	76.74	66.13	94.01	43.05	44.11	31.48	82.74	72.45	51.34	43.75	46.21	46.87
Unigene20059_All	Unigene20059_All	76.73	61.15	103.34	9.08	8.34	7.26	10.68	13.87	5.02	8.28	3.36	5.71
CL1832.Contig3_All	CL1832.Contig3_All	76.67	21.72	15.49	45.35	53.99	43.24	16.04	11.67	25.25	10.25	12.06	8.17
CL8261.Contig1_All	CL8261.Contig1_All	76.58	77.61	78.13	66.71	59.97	46.36	74.95	81.21	63.33	72.38	61.81	67.89
CL5624.Contig2_All	CL5624.Contig2_All	76.57	72.72	99.28	110.99	111.47	79.26	189.92	188.1	118.77	144.62	131.22	123.93
CL11050.Contig1_All	CL11050.Contig1_All	76.44	90.26	77.51	47.97	39.39	29.4	93.04	100.57	75.34	53.05	46.12	49.98
CL8246.Contig2_All	CL8246.Contig2_All	76.37	87.07	97.5	186.15	237.53	175.84	129.26	148.07	371.57	420.18	657.64	543
CL1101.Contig5_All	CL1101.Contig5_All	76.36	32.39	51.89	67.72	63.18	44.6	35.25	32.52	38.31	55.53	55.51	55.77
CL5856.Contig1_All	CL5856.Contig1_All	76.34	56.96	48.11	7.41	10.52	8.46	12.37	15.91	4.78	4.23	3.75	4.22
Unigene22339_All	Unigene22339_All	76.27	68.37	80.08	101.4	103.68	74.65	160.19	144.92	70.84	106.54	82.07	101.68
Unigene9341_All	Unigene9341_All	76.24	92.81	19.4	1.09	0.35	0.46	2.97	8.41	0	0.36	0.21	0.21
CL67.Contig2_All	CL67.Contig2_All	76.23	40.87	27.29	18.34	18.14	13.89	20.52	22.92	31.74	16.4	22.59	19.67
CL8982.Contig2_All	CL8982.Contig2_All	76.16	76.83	81.05	74.11	81.76	61.18	98.23	92.01	80.21	79.2	78.33	73.96
Unigene9877_All	Unigene9877_All	76.14	95.24	66.08	57	51.91	37.67	50.67	50.52	38.58	56.01	35.44	45.16
Unigene12384_All	Unigene12384_All	76.09	70.99	91.26	78.06	81.35	60.11	57.22	58.2	53.28	69.02	62.17	57.92
Unigene9780_All	Unigene9780_All	76.07	66.91	109.91	87.02	112.9	81	190.85	167.81	122.94	131.84	101.18	120.91
CL10925.Contig2_All	CL10925.Contig2_All	76.07	86.64	84.37	96.83	125.3	90.02	91.97	79.98	342.25	164.05	206.55	181.63
CL11526.Contig2_All	CL11526.Contig2_All	76.06	72.76	78.34	153.18	152.24	119.83	117.03	106.63	106.15	133.33	100.84	108.51
CL2105.Contig6_All	CL2105.Contig6_All	75.99	45.91	72.85	6.2	11.24	7.2	53.63	60.01	10.67	4.67	5.21	5.03
CL2017.Contig2_All	CL2017.Contig2_All	75.99	67.55	54.58	77.02	81.84	57.1	57.67	57.48	46.94	84.9	78.99	81.34
CL8494.Contig1_All	CL8494.Contig1_All	75.94	83.01	92.68	76.9	98.05	65.03	81.31	72.8	76.56	97.24	92.2	97.23
Unigene15290_All	Unigene15290_All	75.9	94.83	98.96	98.93	90.55	67.62	91.96	92.19	81.56	114.61	93.16	100.4
CL6802.Contig1_All	CL6802.Contig1_All	75.79	58.03	143.55	174.92	162.04	117.57	88.68	92.1	114.24	151.62	111.71	133.01
CL8036.Contig2_All	CL8036.Contig2_All	75.74	85.94	99.51	88.51	91.92	72.16	108.06	107.09	93.15	118.45	113.73	111.94
Unigene17951_All	Unigene17951_All	75.68	58.26	22.37	44.93	47.93	33.35	46.95	39.45	47.73	42.06	54.76	48.55
CL9042.Contig1_All	CL9042.Contig1_All	75.64	78.43	107.12	107.43	118.62	80.19	190.46	178.1	140.29	160.78	123.5	137.26
CL3881.Contig1_All	CL3881.Contig1_All	75.6	71.51	91.86	89.56	81.59	63.4	128.33	130.21	83.83	99.38	89.72	89.86
CL711.Contig4_All	CL711.Contig4_All	75.49	62.74	76.67	31.07	29.77	22.74	23.34	21.42	20.04	20.98	22.52	21.44
Unigene19484_All	Unigene19484_All	75.39	91.26	91.17	202.94	168.55	140.18	145.16	148.21	140.59	209.47	122.08	163.38
CL8253.Contig2_All	CL8253.Contig2_All	75.39	75.91	158	73.43	76.82	53.88	138.15	130.39	118.55	170.2	123.25	137.05
Unigene20347_All	Unigene20347_All	75.34	79.28	111.04	109.42	111.83	82.15	129.61	117.05	123.84	131.6	122.07	123.47
CL8073.Contig3_All	CL8073.Contig3_All	75.32	44.04	26.74	20.5	25.03	17.73	24.81	23.97	40.94	15.19	17.23	15.89
Unigene12459_All	Unigene12459_All	75.25	82.64	57.01	11.96	15.7	13.62	64	55.83	39.83	16.92	31.09	25.75
CL2824.Contig1_All	CL2824.Contig1_All	75.22	59.62	117.41	8.67	12.92	8.19	20.42	21.49	13.13	7.52	9.39	7.9
CL3020.Contig3_All	CL3020.Contig3_All	75.12	66.24	2.43	110.17	92.64	69.73	52.73	39.45	84.15	77.87	101.2	97.52
Unigene15031_All	Unigene15031_All	75.06	77.93	87.03	34.57	35.15	24.85	43.08	39.1	34.21	36.05	42.68	39.29
CL1808.Contig1_All	CL1808.Contig1_All	74.99	49.08	59.13	60.3	55.89	40.94	94.24	78.93	65.97	66.63	77.38	77.85
Unigene15179_All	Unigene15179_All	74.98	91.85	99.27	80.66	71.29	52.12	52.24	53.47	56.92	61.16	59.94	61.2
Unigene28558_All	Unigene28558_All	74.91	79	66.97	85.79	108.95	78.71	66.03	57.84	58.94	59.34	90.34	75.34
Unigene881_All	Unigene881_All	74.91	77.6	96.48	93.65	87.26	67	102.38	98.92	89.82	100.75	80.6	92.03
Unigene6558_All	Unigene6558_All	74.89	68.03	71.98	96.36	78.65	59.42	75.36	74.87	59.59	73.18	82.18	75.88
CL8486.Contig1_All	CL8486.Contig1_All	74.82	86.22	85.5	32.63	33.67	26.55	27.67	31.81	29.78	40.07	35.04	32.69
Unigene20411_All	Unigene20411_All	74.66	71.41	85.48	113.15	104.43	74.95	100.62	101.45	104.02	119.33	98.87	108.2
CL7374.Contig5_All	CL7374.Contig5_All	74.66	68.25	68.58	63.41	71.81	56.11	27.69	23.7	31.86	15.06	19.79	16.09
CL3147.Contig6_All	CL3147.Contig6_All	74.55	25.11	17.79	22.54	21.07	18.43	22.54	21.04	29.77	21.04	20.75	22.09
CL196.Contig2_All	CL196.Contig2_All	74.42	76.36	83.43	69.69	73.48	56.09	70.69	62.63	62.64	90.21	73.01	81.83
Unigene12590_All	Unigene12590_All	74.32	70.61	98.89	96.69	94.46	66.15	121.71	125.25	93.59	106.3	91.28	98.15
CL9925.Contig2_All	CL9925.Contig2_All	74.3	30.13	20.46	25.65	22.92	16.84	14.64	13.69	29.73	11.26	11.34	10.79
CL4261.Contig1_All	CL4261.Contig1_All	74.25	82.19	83.18	91.09	90.68	68.43	95.05	85	76.37	81.62	76.79	78.67
Unigene15132_All	Unigene15132_All	74.23	81.93	83.56	70.92	74.27	55.06	67.95	65.69	74.69	89.63	70.26	79.98
CL8217.Contig2_All	CL8217.Contig2_All	74.2	78.95	103.54	297.17	427.05	314.93	337.37	226.02	136.17	171.21	250.23	196.09
CL2772.Contig1_All	CL2772.Contig1_All	74.19	61.78	76.78	81.55	92.12	63.13	177.35	150.69	83.95	107.34	83.48	94.19
CL8419.Contig4_All	CL8419.Contig4_All	74.15	95.93	7.13	5.66	3.41	2.33	6.52	10.19	6.94	9.96	7.68	8.4
Unigene22284_All	Unigene22284_All	74.15	67.86	70.57	126.17	153.39	112.95	121.52	107.96	227.6	143.91	168.82	159.88
Unigene22327_All	Unigene22327_All	74.01	65.38	81.91	93.44	92.29	66.28	150.13	148.34	116.63	162.99	121.88	136.46
CL7807.Contig2_All	CL7807.Contig2_All	73.94	80.52	6.99	113.24	110.57	80.16	85.38	84.86	0.28	82.94	30.01	53.34
Unigene7246_All	Unigene7246_All	73.93	53.64	28.76	404.09	568.46	398.64	244.13	161.43	638.12	305.85	399.75	338.9
Unigene1193_All	Unigene1193_All	73.86	68.71	70.93	76.01	84.35	59.07	77.48	71.54	71.42	85.81	88.66	93.69
Unigene17876_All	Unigene17876_All	73.83	87.81	96.48	115.81	92.78	68.84	87.69	86.02	82.77	104.77	86.37	94.97
Unigene9933_All	Unigene9933_All	73.78	45.12	32.81	246	261.43	187.62	109.93	80.41	340.23	161.75	243.7	195.15
CL7966.Contig1_All	CL7966.Contig1_All	73.73	101.78	72.87	43.37	33.32	23.72	30.24	32.51	35.87	32.28	35.47	34.99
CL1687.Contig1_All	CL1687.Contig1_All	73.72	92.79	11.5	119.05	182.28	131	176.52	134.94	17.13	104.42	96.01	101.54
CL926.Contig1_All	CL926.Contig1_All	73.71	87.68	80.38	103.64	91.06	66.58	79.38	77.74	76.3	93.49	76.05	84.03
Unigene1232_All	Unigene1232_All	73.69	67.42	63.26	81.76	104.12	69.5	86.49	81.22	65.01	70.85	56.92	70.04
Unigene22333_All	Unigene22333_All	73.64	68.74	163.4	116.26	114.99	90.84	195.67	178.62	133.62	147.17	111.25	121.19
Unigene19606_All	Unigene19606_All	73.63	95.37	85.13	63.97	59.04	40.12	96.15	88.76	73.99	73.18	48.63	60.54
CL7714.Contig1_All	CL7714.Contig1_All	73.56	74.41	44.65	8.05	11.03	8.13	15.79	15.94	7.15	7.83	8.12	7.96
Unigene25768_All	Unigene25768_All	73.55	85.5	86.8	141.19	143.19	100.51	128.05	134.37	131.67	141.26	139.68	137.77
CL501.Contig2_All	CL501.Contig2_All	73.43	77.83	143.45	153.37	156.99	113.64	81.3	61.51	55.47	60.07	59.94	57.97
CL9199.Contig2_All	CL9199.Contig2_All	73.25	118.88	241.33	34.75	31.68	24.2	4.35	5.14	0.71	3.76	5.91	6.03
CL3856.Contig3_All	CL3856.Contig3_All	73.12	83.12	89.85	31.35	31.99	22.81	32.24	30.8	14.62	27.24	18	21.48
Unigene19410_All	Unigene19410_All	73.1	26.52	23.62	45.64	44.94	31.89	22.24	21.72	42.79	59.65	55.87	56.91
Unigene9698_All	Unigene9698_All	73.03	100.82	76.22	3.5	3.87	2.4	5.61	11.05	2.9	2.52	2.11	2.9
Unigene14405_All	Unigene14405_All	73.02	91.66	49.07	3011.93	697.5	492.67	9.35	11.03	29.82	378.68	0.37	175.9
CL4725.Contig1_All	CL4725.Contig1_All	73.01	80.63	56.78	82.13	64.08	45.68	66.08	65.21	69.62	74.53	68.05	67.06
CL2072.Contig2_All	CL2072.Contig2_All	73.01	102.19	14.65	19.38	9.07	4.76	13.38	12.8	40.38	9.23	2.37	4.26
CL10928.Contig1_All	CL10928.Contig1_All	72.97	70.46	97.9	104.47	99.93	76.98	118.08	108.44	92.37	117.33	99.89	107.51
CL10500.Contig1_All	CL10500.Contig1_All	72.93	95.63	119.52	1.56	2.17	1.75	1.99	3.22	1.45	1.22	2.6	1.46
CL8691.Contig2_All	CL8691.Contig2_All	72.88	42.5	136.94	1.36	41.09	29.18	70.11	64.73	3.97	1.42	0.24	0.63
CL1199.Contig1_All	CL1199.Contig1_All	72.83	41.29	32.29	45.13	42.52	29.35	24.59	26.46	40.41	40.16	44.84	38.5
CL4055.Contig1_All	CL4055.Contig1_All	72.81	75.68	33.81	2.01	1.92	0.6	3.72	6.28	2.7	4.98	4.53	4.11
CL2339.Contig3_All	CL2339.Contig3_All	72.74	67.33	107.25	109.68	103.74	73.78	141.18	134.07	103.85	130.95	102.13	113.5
Unigene20298_All	Unigene20298_All	72.73	73.52	71.65	102.35	98.25	73.93	98.05	87.21	91.07	110.17	111.52	115.2
CL10694.Contig1_All	CL10694.Contig1_All	72.72	104.38	80.85	41.56	42.12	32.86	38.09	38.51	35.33	37.75	43.04	37.51
Unigene12397_All	Unigene12397_All	72.72	72.94	81.5	77.9	83.27	57.46	80.35	79.85	60.43	68.79	61.09	61.86
CL9063.Contig2_All	CL9063.Contig2_All	72.72	74.05	71.94	69.08	69.53	52.64	69.95	73.54	86.2	75.63	77.47	79.36
Unigene11956_All	Unigene11956_All	72.72	62.6	82.69	92.12	99.63	73.93	52.32	52.8	68.9	71.7	85.55	76.63
Unigene12645_All	Unigene12645_All	72.71	69.92	117.63	80.18	81.61	55.7	91.73	88.34	89.16	98.97	92.55	95.23
Unigene28685_All	Unigene28685_All	72.66	87.08	69.45	22.18	24.39	15.6	21.8	21.59	27.31	45.38	34.26	39.39
CL6729.Contig2_All	CL6729.Contig2_All	72.59	104.19	146.86	134.33	148.12	110.13	63.93	67	330.96	143.16	292.13	232.29
CL194.Contig2_All	CL194.Contig2_All	72.56	69.23	76.62	62.11	52.66	37.25	68.58	68.78	59.06	58.63	57.67	57.55
Unigene21083_All	Unigene21083_All	72.38	15.29	26.01	0.26	0.35	0.32	10.07	11.13	0.8	0	0	0.09
CL11113.Contig1_All	CL11113.Contig1_All	72.38	31.1	82.18	4.74	7.68	1.57	32.88	31.3	23.63	2.76	5.4	5.92
CL1632.Contig14_All	CL1632.Contig14_All	72.29	55.23	48.93	26.41	30.19	20.7	44.54	43.17	124.08	97.99	140.24	116.66
CL10526.Contig1_All	CL10526.Contig1_All	72.27	63.28	88.13	69.71	74.84	53.69	143.52	126.74	79.3	99.72	80.96	90.35
CL5578.Contig9_All	CL5578.Contig9_All	72.2	58.75	55.7	41.22	40.64	30.05	38.74	45.32	65.72	40.75	44.6	42.19
CL1252.Contig1_All	CL1252.Contig1_All	72.14	55.01	124.22	69.16	90.35	54.06	75.64	76.62	50.99	76.2	69.33	73.41
CL4725.Contig2_All	CL4725.Contig2_All	72.11	76.1	47.91	78.49	62.64	43.95	66.68	65.5	65.92	72.23	67.55	64.64
Unigene25956_All	Unigene25956_All	71.94	72.71	58.98	94.21	96.26	71.21	98.8	92.21	77.64	101.87	74.15	86.99
Unigene9929_All	Unigene9929_All	71.92	67.06	70.69	50.48	50.1	39.38	63.11	64.65	51.48	54.14	55.35	56.71
Unigene23158_All	Unigene23158_All	71.89	73.28	72.71	58.56	63.62	46.84	70.46	68.41	62.68	67.15	67.41	68.99
Unigene11983_All	Unigene11983_All	71.87	66.76	100.53	26.69	16.09	10.46	16.34	16.83	10.34	20.82	11.31	14.95
CL10333.Contig1_All	CL10333.Contig1_All	71.84	51.04	78.61	49.02	48.42	33.78	48.37	43.78	46.04	47.02	37.56	41.28
Unigene23287_All	Unigene23287_All	71.84	69.12	54.28	46.66	51.09	39.08	60.73	58.77	55.21	45.26	51.35	49.39
CL1393.Contig2_All	CL1393.Contig2_All	71.8	85.21	221.55	78.52	81.57	64.26	136.49	136.97	210.26	276.58	213.05	238.25
CL5983.Contig2_All	CL5983.Contig2_All	71.78	83.64	82.35	48.68	55.49	41.19	42.38	37.43	47.39	46.78	47.66	47.54
CL7769.Contig3_All	CL7769.Contig3_All	71.76	75.83	76.44	47.07	39.55	30.39	46.84	46.65	51.07	47.89	47.42	46.64
CL7860.Contig1_All	CL7860.Contig1_All	71.75	101.03	104.81	92.85	105.06	72.58	126.62	100.89	76.01	118.72	125.56	124.02
Unigene15322_All	Unigene15322_All	71.74	50.63	65.82	202.59	287.49	220.01	252.42	184.14	102.13	158.45	239.36	206.66
Unigene28462_All	Unigene28462_All	71.73	80.74	83.05	30.1	26.72	19.65	40.43	40.08	44.12	32.66	48.72	38.83
Unigene25737_All	Unigene25737_All	71.72	58.25	91.77	74.93	74.58	52.77	137.47	133.33	92.84	79.01	78.72	85.48
CL3290.Contig3_All	CL3290.Contig3_All	71.68	43.63	21.14	66.7	105.24	76.46	50.79	42.3	130.89	34.11	54.89	48.05
CL3388.Contig1_All	CL3388.Contig1_All	71.65	134.03	32.57	0	0.78	0.43	228.87	338.77	400.55	132.67	185.49	157.14
CL10745.Contig1_All	CL10745.Contig1_All	71.63	59.24	91.18	258.9	289.56	212.77	224.5	202.58	138.57	136.16	180.51	162.13
Unigene19489_All	Unigene19489_All	71.63	83.71	74.52	185.04	168.82	125.1	136.79	138.18	140.68	202.2	119.24	161.2
Unigene25952_All	Unigene25952_All	71.62	59.76	58.08	43.78	45.43	32.93	44.43	46.37	39.27	41.76	36.11	39.43
Unigene23199_All	Unigene23199_All	71.57	74.1	88.36	56.75	56.15	39.98	72.46	73.88	52.6	62.88	62.91	61.07
Unigene26008_All	Unigene26008_All	71.53	60.04	66.41	59.57	56.51	42.81	72.59	74.66	67.62	64.13	61.66	61.66
Unigene28224_All	Unigene28224_All	71.47	67.15	100.82	91.58	100.04	76.01	184.69	167.67	116.27	127.99	107.99	111.28
Unigene12295_All	Unigene12295_All	71.41	76.05	72.17	56.44	48.61	37.21	68.09	65.61	50.71	57.75	52.33	53.93
CL1645.Contig1_All	CL1645.Contig1_All	71.38	82.96	6.62	100.03	111.8	85.39	76.29	66.54	93.71	79.33	87.58	80.95
Unigene17652_All	Unigene17652_All	71.37	61.52	93.92	94.96	111.63	84.58	153.71	137.73	111.13	130.9	116.84	122.52
Unigene20424_All	Unigene20424_All	71.36	74.75	42.19	67.47	90.83	62.81	44	54.79	89.71	28.44	47.32	39.96
CL1477.Contig2_All	CL1477.Contig2_All	71.16	90.73	81.2	147.39	142.48	104.72	153.73	152.92	134.76	136.72	125.06	121.82
CL8977.Contig1_All	CL8977.Contig1_All	71.12	72.87	70.19	105.74	159.39	125.25	97.56	69.25	68.28	88.04	103.91	91.7
Unigene15247_All	Unigene15247_All	70.97	91.54	65.41	55.63	58.59	44.19	49.88	50.69	47.12	63.98	53.4	56.2
CL9337.Contig10_All	CL9337.Contig10_All	70.92	67.87	75.1	75.93	69.88	49.3	65.03	66.37	69.14	84.85	72	79.15
Unigene23296_All	Unigene23296_All	70.92	66.92	77.74	62.97	55.14	42.9	79.23	82.94	66.21	71.25	70.49	68.28
Unigene25427_All	Unigene25427_All	70.91	84.96	88.51	82.15	67.51	47.11	81.54	83.16	79.87	97.62	79.45	91.12
Unigene25711_All	Unigene25711_All	70.76	77.96	53.84	209.34	328.48	239.06	273.19	193.07	162.32	216.1	291.37	272.19
Unigene31335_All	Unigene31335_All	70.75	68.14	92.6	77.75	76.58	60.14	76.62	72.51	66.6	73.76	89.43	78.32
Unigene1198_All	Unigene1198_All	70.72	40.93	23.66	12.47	20.2	12.07	39.59	33.99	7.04	7.01	6.23	5.98
CL3121.Contig5_All	CL3121.Contig5_All	70.71	65.07	98.32	106.87	105.25	73.72	143.39	130.8	90.85	140.07	93.02	128.97
Unigene25987_All	Unigene25987_All	70.53	71.92	84.07	64.75	62.01	47.37	70.51	73.73	59.97	59.75	58.07	61.52
Unigene9672_All	Unigene9672_All	70.52	55.91	83.27	93.94	93.3	69.85	144.22	130.26	96.73	116.25	100.35	106.36
CL4187.Contig2_All	CL4187.Contig2_All	70.48	35.97	50.3	88.5	96.03	67.38	47.29	38.17	35.43	34.94	45.68	38.63
CL9311.Contig1_All	CL9311.Contig1_All	70.47	87.52	119.62	37.92	58.06	41.12	77.44	67.77	40.32	18.79	35.16	26.41
Unigene28590_All	Unigene28590_All	70.45	70.33	72.99	86.33	117.81	79.75	102.44	91.2	73.2	112.96	87.14	99.53
Unigene25949_All	Unigene25949_All	70.4	61.34	73.83	79.35	100.31	74.85	81.96	78.55	87.29	98.03	92.74	94.59
CL2162.Contig2_All	CL2162.Contig2_All	70.37	85.09	13.27	22.23	20.14	17.19	18.6	24.86	19.26	19.9	39.04	28.13
CL11491.Contig1_All	CL11491.Contig1_All	70.37	66.84	56.92	33.42	38.23	28.21	47.91	50.6	42.83	51.38	56.44	50.71
Unigene12454_All	Unigene12454_All	70.27	53.07	92.91	83.69	87.53	67.65	167.71	163.35	113.13	127.36	109.49	128.67
CL8863.Contig2_All	CL8863.Contig2_All	70.27	82.39	38.17	5.89	8.51	5.64	8.16	10.48	3.33	7.13	9.72	9.6
Unigene15185_All	Unigene15185_All	70.22	75.4	88.43	66.06	68.63	50.3	68.41	67.92	65.52	79.88	74.69	73.7
Unigene1138_All	Unigene1138_All	70.18	34.91	37.38	61.77	5.91	5.77	66.97	37.59	7.57	52.52	38.93	8.97
CL10981.Contig1_All	CL10981.Contig1_All	70.07	76.68	62.42	78.33	65.19	54.68	82.17	75	73.57	90.59	73.19	75.59
CL6656.Contig2_All	CL6656.Contig2_All	70.03	63.93	81.82	67.93	60.15	46.7	79.98	85.87	70.56	84.52	74.2	75.55
CL1656.Contig1_All	CL1656.Contig1_All	70.02	69.09	41.36	71.23	77.74	62.08	55.68	62.05	63.46	66.34	67.39	68.37
Unigene17840_All	Unigene17840_All	69.95	71.62	65.78	55.32	55.09	39.35	65.5	70.35	46.13	64.95	65.77	65.28
Unigene15236_All	Unigene15236_All	69.94	56.47	130.8	6.36	12.48	8.64	8.06	6.98	5.59	5.25	12.33	9.47
Unigene15259_All	Unigene15259_All	69.9	77.91	103.75	128.65	92.32	71.03	96.17	93.81	64.65	100.02	57.03	77.16
CL6985.Contig3_All	CL6985.Contig3_All	69.85	87.46	101.01	61.21	76.89	62.39	64.26	59.89	46.6	17.03	19.28	22.61
Unigene28436_All	Unigene28436_All	69.83	152.38	90.74	0.72	2.37	2.15	9.44	15.75	14.7	5.55	6.16	5.05
CL1172.Contig1_All	CL1172.Contig1_All	69.82	70.4	93.18	81.85	79.58	59.53	83.83	79.94	81.2	90.48	76.21	79.52
Unigene25693_All	Unigene25693_All	69.8	65.11	53.3	75.23	78.08	53.08	40.26	44.57	47.13	48.57	47.69	46.33
CL4245.Contig2_All	CL4245.Contig2_All	69.79	58.8	69.02	77.3	76.36	58.05	77.7	77.73	68.1	74.27	82.02	72.94
Unigene25725_All	Unigene25725_All	69.72	64.95	105.62	5.75	12.21	9.22	156.29	145.6	23.66	4.61	0.84	2.02
Unigene1049_All	Unigene1049_All	69.65	62.89	126.02	37.36	38.22	26.63	37.63	41.43	45.6	47.41	38.26	41.24
Unigene15078_All	Unigene15078_All	69.56	62.57	81.24	60.49	65.62	47.88	70.52	68.02	62.97	86.92	84.8	86.11
Unigene9821_All	Unigene9821_All	69.44	67.44	76.69	74.31	80.28	61.62	85.37	81.66	76.67	86.87	70.71	82.14
CL800.Contig2_All	CL800.Contig2_All	69.43	59.93	56.18	76.26	81.43	64.81	71.49	63.7	73.05	92.26	71.44	82.36
CL4573.Contig8_All	CL4573.Contig8_All	69.36	73.24	50.33	52.71	47.76	32.01	82.44	86.5	46.26	75.02	60.16	63.71
CL462.Contig3_All	CL462.Contig3_All	69.33	47.87	176.08	0.52	1.29	0.28	71.33	92.99	119.24	45.73	84.87	56.6
CL8074.Contig1_All	CL8074.Contig1_All	69.32	46.01	47.53	58.69	70.98	50.68	54.64	50.2	62.67	59.8	55.27	57.06
CL711.Contig2_All	CL711.Contig2_All	69.31	61.13	61.85	82.21	81.75	59.75	49.29	46.38	52.25	61.6	64.12	63.38
CL9843.Contig1_All	CL9843.Contig1_All	69.31	76.57	69.75	40.73	40.72	31.5	59.1	64.39	49.61	53.69	51.69	52.13
Unigene15125_All	Unigene15125_All	69.28	93.48	101.05	109.4	115.11	78.11	106	96.9	96.57	120.51	114.81	103.69
Unigene110_All	Unigene110_All	69.24	80.37	63.42	26.23	27.73	19.61	51.55	45.9	38.19	32.6	42.45	34.9
Unigene9756_All	Unigene9756_All	69.17	77.12	47.62	48.5	61.83	46.75	80.4	70.04	40.21	41.21	50.2	46.21
Unigene8049_All	Unigene8049_All	69.15	60.77	96.18	61.6	63.94	43.56	37.91	33.84	49.74	38.41	36.05	34.62
Unigene28415_All	Unigene28415_All	69.13	80.72	71.8	32.99	39.02	26.78	72.58	73.45	57.56	45.52	23.22	35.75
CL5699.Contig1_All	CL5699.Contig1_All	69.08	69.55	125.28	144.69	135.49	95.21	148.6	146.03	125.86	111.66	85.47	103.78
CL2497.Contig4_All	CL2497.Contig4_All	69.04	54	59.96	67.41	72.22	51.65	46.97	48.45	62.63	62.54	75.92	66.94
CL5542.Contig2_All	CL5542.Contig2_All	69.04	84.97	30.3	148.57	166.19	123.06	118.56	108	204.18	154.11	166.76	146.85
Unigene23403_All	Unigene23403_All	69.03	31.17	36.16	19.92	19.17	15.68	14.94	14.99	14.17	15.42	23.72	20.31
CL1046.Contig9_All	CL1046.Contig9_All	69.01	14.6	4.24	2.44	2.64	2.14	3.83	3.98	27.14	6.44	11.13	8.11
Unigene25258_All	Unigene25258_All	68.92	20.77	7	5.16	6.07	4.87	10.48	10.59	8.79	5.59	5.48	6.07
CL2304.Contig5_All	CL2304.Contig5_All	68.91	88.08	9.85	76.73	71.37	51.86	37.08	32.39	87.9	37.56	25.88	32.59
CL7731.Contig1_All	CL7731.Contig1_All	68.89	74.01	81.32	56.28	54.28	38.64	58.08	55.25	53.79	74.4	55.81	68.6
Unigene19832_All	Unigene19832_All	68.83	79.85	125.14	62.42	61.17	38.93	55.85	48.41	8.73	22.02	14.02	27.95
CL9542.Contig1_All	CL9542.Contig1_All	68.82	83.2	14.81	88.01	86.21	65.11	99.49	88.91	96.68	93.96	80.53	81.93
Unigene16932_All	Unigene16932_All	68.82	69.74	55.91	72.23	71.45	52.86	43.66	40.36	60.95	53.09	50.74	52
CL4015.Contig4_All	CL4015.Contig4_All	68.82	51.71	64.68	31.71	32.7	23.15	29.68	38.44	42.87	28.31	44.84	32.77
Unigene26031_All	Unigene26031_All	68.75	78.06	38.97	78.49	89	58.36	72.65	76.13	57.05	79.86	77.45	73.08
CL11386.Contig1_All	CL11386.Contig1_All	68.69	72.87	90.54	80.66	82.5	63.28	80.56	76.38	85.88	92.46	92.12	91.58
CL9417.Contig1_All	CL9417.Contig1_All	68.68	75.77	41.49	29.61	30.12	21.33	17.63	16.21	22.97	15.13	20.63	17.08
CL10141.Contig3_All	CL10141.Contig3_All	68.63	83.31	90	187.31	145.84	110.28	74.93	79.02	0.75	8.78	13.54	9
Unigene23332_All	Unigene23332_All	68.61	61.8	63.71	29.42	40.37	29.3	86.64	80.13	84.24	162.26	120.73	142.27
CL1301.Contig3_All	CL1301.Contig3_All	68.61	35.34	21.55	144.96	134.63	102.33	37.97	39.6	110.6	65.2	90.51	77.31
Unigene685_All	Unigene685_All	68.57	64.38	57.18	34.2	38.33	28.85	49.1	50.97	42.02	50.42	56.29	53.58
Unigene23353_All	Unigene23353_All	68.52	62.97	96.82	71.84	88.54	67.67	167.35	148.79	84.96	97.35	73.17	85.33
CL7069.Contig1_All	CL7069.Contig1_All	68.51	74.03	83.47	148.45	137.73	97.01	123.25	118.99	136.17	175.7	153.68	160.87
CL2854.Contig2_All	CL2854.Contig2_All	68.5	61.67	74.65	72.81	72.78	48.41	88.56	83.88	62.45	65.11	61.93	61.99
Unigene17901_All	Unigene17901_All	68.49	60.26	85.15	82.07	68.65	51.71	125.9	117.62	108.91	134.88	106.28	118.16
Unigene12087_All	Unigene12087_All	68.46	7.75	3.91	0.72	1.51	1.01	4.24	2.99	1	0.69	1.05	0.64
Unigene15215_All	Unigene15215_All	68.44	81.96	115.07	32.55	34.48	28.99	84.5	87.96	87.81	56.37	55.21	56.98
Unigene5430_All	Unigene5430_All	68.4	67.82	73.55	139.76	161.59	112.54	57.02	44.86	178.42	107.19	144.17	124.77
CL1930.Contig5_All	CL1930.Contig5_All	68.4	62.5	22.06	27.53	25.04	17.13	32.4	30.42	18.02	21.82	18.25	20.49
CL4554.Contig1_All	CL4554.Contig1_All	68.39	80.75	87.59	44.91	43.6	32.75	54.79	55.65	46.33	44.49	38.66	39.14
Unigene15149_All	Unigene15149_All	68.31	64.23	52.57	28.4	29.18	20.06	35.06	32.82	21.76	31.17	25.44	30.38
CL5413.Contig2_All	CL5413.Contig2_All	68.29	69.19	48.07	26.22	19.55	14.6	20.64	24.71	10.01	13.09	9.3	10.44
Unigene28675_All	Unigene28675_All	68.21	35.56	40.74	14.88	22.96	15.92	10.99	10.09	11.27	11.91	14.12	13.67
CL9522.Contig4_All	CL9522.Contig4_All	68.21	62.67	5.07	76.37	89	68.3	163.24	168.96	201.58	128.94	104.16	114.38
CL7658.Contig2_All	CL7658.Contig2_All	68.19	60.6	99.06	96.83	102.65	81.97	157.64	146.96	126.25	117.41	116.84	114.21
Unigene15286_All	Unigene15286_All	68.18	48.71	78.29	88.15	95	69.31	141.27	132.05	110.32	144.61	165.77	157.44
CL9311.Contig2_All	CL9311.Contig2_All	68.14	82.05	5.36	28.82	50.45	32.11	97.36	101.48	76.35	26.91	52.94	37.5
Unigene15102_All	Unigene15102_All	68.08	87.63	86.93	167.16	258.34	178.28	250.41	191.06	124.27	187.95	255.43	220.78
CL10730.Contig2_All	CL10730.Contig2_All	68.06	61.6	60.3	38.32	37.61	27.98	45.91	48.39	34.77	37.36	40.99	37.97
CL7800.Contig1_All	CL7800.Contig1_All	68.04	45.74	36.18	32.41	23.87	18.45	54.86	59.99	35.69	48.83	26.05	35.23
Unigene15353_All	Unigene15353_All	67.98	81.57	85.02	172.17	126.52	92.8	106.53	98.95	99.2	177.67	121.52	144.04
Unigene23063_All	Unigene23063_All	67.98	69.52	69.51	49.9	53.8	40.62	51.34	51.14	51	68.77	59.41	62.67
CL1933.Contig2_All	CL1933.Contig2_All	67.95	74.24	82.47	86.44	108.32	77.85	94.09	84.09	79.98	100.12	80.49	89.11
Unigene851_All	Unigene851_All	67.93	71.86	89.13	99.85	122.92	90.36	162.5	168.89	122.79	153.07	121.64	131.4
CL1639.Contig3_All	CL1639.Contig3_All	67.88	76.67	72.52	80.92	80.08	56.34	84.55	87.87	94.39	111.86	86.77	102.26
CL10655.Contig1_All	CL10655.Contig1_All	67.85	49.45	87.13	83.63	82.34	60.89	120.39	105.4	64.08	70.48	64.25	71.33
Unigene20337_All	Unigene20337_All	67.83	59.51	98.19	111.65	105.13	74.1	153.54	140.5	112.44	142.94	119.19	124.57
Unigene1131_All	Unigene1131_All	67.83	74.2	138.97	81.69	91.32	70.12	114.91	111.39	92.72	117.64	93.82	104.45
CL9954.Contig1_All	CL9954.Contig1_All	67.82	98.45	89.84	8.96	26.13	20.63	10.58	11.54	10.12	17.52	16.13	17.23
CL323.Contig3_All	CL323.Contig3_All	67.78	71.39	97.94	56.63	41.59	31.51	23.83	28.94	30.01	36.36	28.79	33.11
Unigene14749_All	Unigene14749_All	67.68	64.56	51.15	88.31	116.51	83.57	93.79	63.89	282.76	106.26	154.38	130.65
CL330.Contig3_All	CL330.Contig3_All	67.67	69.83	62.15	109.24	97	71.99	85.07	87.68	77.72	91.1	72.18	82.06
CL8813.Contig1_All	CL8813.Contig1_All	67.67	83.64	3.77	91.61	81.3	71.32	56.36	57.54	0	7.71	11.44	6.74
Unigene15362_All	Unigene15362_All	67.59	59.27	76.65	58.88	60.49	39	65.09	64.51	55.23	67.78	67.9	64.49
CL10084.Contig2_All	CL10084.Contig2_All	67.58	70.3	78.87	64.05	58.76	44.79	79.74	78.26	71.91	70.46	65.42	71.96
CL1914.Contig5_All	CL1914.Contig5_All	67.58	77.27	85.37	5.87	9.93	7.49	21.68	19.48	17.68	7.78	21.33	14.72
CL10928.Contig3_All	CL10928.Contig3_All	67.57	60.48	93.44	111.29	103.38	76.42	109.73	105.63	86.59	123.59	97.11	117.08
Unigene17848_All	Unigene17848_All	67.49	66.27	69.84	156.84	144.96	108.85	74.15	73.51	98.36	139.75	156.48	148.41
CL3167.Contig1_All	CL3167.Contig1_All	67.47	78.02	21.1	72.05	82	54.74	68.36	69.98	61.09	69.86	63.99	68.66
CL4478.Contig3_All	CL4478.Contig3_All	67.45	80.9	84.15	47.41	48.64	33.2	31.97	33.89	35.49	39.09	47.53	41.7
CL2.Contig80_All	CL2.Contig80_All	67.4	104.11	68.2	115.49	95.69	68	88.38	104.15	114.75	116.95	89.32	104.34
CL1883.Contig1_All	CL1883.Contig1_All	67.35	16.28	5.73	141.33	194.57	136.72	20.11	9.26	247.28	51.26	96.18	71.74
Unigene9907_All	Unigene9907_All	67.33	65.02	72.42	69.6	86.51	65.67	58.96	53.05	56.84	68.15	72.59	74.14
CL7326.Contig1_All	CL7326.Contig1_All	67.27	75.55	91.63	90.17	75.42	54.82	55.86	59.54	56.07	77.96	74.03	74.06
CL7714.Contig2_All	CL7714.Contig2_All	67.24	73.21	72	3.41	7.59	5.93	13.93	17.75	18.41	8.77	13.83	11.93
CL3100.Contig2_All	CL3100.Contig2_All	67.24	30.53	23.35	36.48	29.08	21.68	12.41	12.23	39.63	23.64	21.92	19.77
Unigene9443_All	Unigene9443_All	67.21	102.89	106.3	38.86	34.99	26.12	54.27	65.85	39.63	39.52	33.62	33.31
Unigene6361_All	Unigene6361_All	67.19	96.54	96.75	87.07	85.09	60.27	93.75	84.94	68.66	81.94	101.57	97.03
CL9021.Contig2_All	CL9021.Contig2_All	67.16	90.82	99.92	183.02	273.56	199.14	110.82	94.08	89.68	132.13	189.81	182.02
CL1632.Contig1_All	CL1632.Contig1_All	67.01	55.59	158.85	60.13	77.26	55.01	44.01	41.74	43.62	42.14	56.85	49.62
CL8199.Contig2_All	CL8199.Contig2_All	66.95	80.98	85.43	98.81	101.12	69.43	69.49	66.92	86.51	79.29	76.95	74.35
CL42.Contig8_All	CL42.Contig8_All	66.85	61.26	65.7	91.74	84.15	61.28	99.93	96.97	100.65	97.1	92.34	97.73
Unigene20288_All	Unigene20288_All	66.82	65.71	67.76	69.79	67.7	47.06	63.99	64.35	52.66	64.63	60.93	64.56
Unigene27880_All	Unigene27880_All	66.67	75.89	62.13	27.28	29.48	22.1	47.78	46.38	39.2	25.5	36.06	30.54
CL7450.Contig1_All	CL7450.Contig1_All	66.66	74.34	72.44	63.53	56.83	40.35	59.8	63.52	55.46	69.45	54.44	58.97
CL2800.Contig3_All	CL2800.Contig3_All	66.52	56.59	70.28	51.57	49.97	36.07	65	68.93	53.82	51.97	55.66	54.51
CL6795.Contig2_All	CL6795.Contig2_All	66.49	73.9	91.02	109.88	107.55	81.21	101.09	104.81	89.2	117.27	92.13	100.95
CL7169.Contig2_All	CL7169.Contig2_All	66.48	63.83	89.86	11.21	16.33	12.56	212.47	195.77	127.31	52.32	84.59	69.87
Unigene7574_All	Unigene7574_All	66.44	79.49	72.87	110.26	71.5	53.89	82.24	88.52	73.74	102.89	70.38	82.88
CL7834.Contig1_All	CL7834.Contig1_All	66.4	62.05	78.56	83.26	85.47	58.91	78.8	71.84	73.02	78.7	70.06	72.07
CL2854.Contig1_All	CL2854.Contig1_All	66.39	59.47	70.86	71.89	71.87	54.34	91.59	84.26	64.91	66.97	61.73	61.74
CL5559.Contig2_All	CL5559.Contig2_All	66.34	64.89	66.8	59.98	73.24	47.27	73.29	60.72	60.16	74.46	55.08	64.5
Unigene11697_All	Unigene11697_All	66.26	60.42	70.68	83.16	92.8	76.22	49.9	50.38	47.56	64.53	70.76	70.65
Unigene1792_All	Unigene1792_All	66.26	82.67	73.52	0.22	0	0.1	2.96	5.11	0.33	0.22	0	0.11
CL1101.Contig6_All	CL1101.Contig6_All	66.24	27.54	23.7	57.13	57.88	43.82	32.9	25.39	35.53	39.27	46.94	38.84
Unigene937_All	Unigene937_All	66.2	82.32	60.54	126.47	122.53	87.76	58.03	59.65	82.49	104.62	98.78	99.1
CL6933.Contig2_All	CL6933.Contig2_All	66.14	0.75	0.13	1.63	1.97	1.35	0.21	0.6	5.66	0.33	0.54	0.37
Unigene28326_All	Unigene28326_All	66.14	63.64	95.6	145.78	208.74	147.21	114.2	133.76	122.17	101.86	84.08	93.63
CL330.Contig4_All	CL330.Contig4_All	66.11	65.23	56.69	100.64	94.42	67.63	82.63	79.57	74.73	86.13	66.48	76.39
Unigene1175_All	Unigene1175_All	66.07	62.68	67.96	86.79	100.79	72.84	100.89	100.61	80.37	113.55	110.41	107.89
CL8186.Contig2_All	CL8186.Contig2_All	65.94	61.63	89.35	88.16	89.96	68.74	132.03	122.41	90.65	119.11	95.99	113.44
CL2038.Contig2_All	CL2038.Contig2_All	65.91	70.42	73.81	54.32	55.8	41.31	57.13	58.6	62.54	64.08	63.58	62.51
Unigene1047_All	Unigene1047_All	65.9	31.19	47.56	33.87	34.85	25.08	32.98	33.87	28.32	31.77	32.27	31.39
Unigene10067_All	Unigene10067_All	65.88	59.7	56.13	35.66	37.04	27.27	51.35	55.98	42.26	38.92	55.17	49.94
CL4859.Contig2_All	CL4859.Contig2_All	65.85	66.11	73.73	64.93	60.93	47.38	62.38	61.53	74.53	82.9	80.87	81.99
CL8617.Contig3_All	CL8617.Contig3_All	65.82	69.33	59.29	103.35	98.72	70.17	75.56	79.17	75.88	90.5	83.76	85.63
CL6351.Contig3_All	CL6351.Contig3_All	65.79	101.28	35.08	20.91	17.88	16.49	41.62	43.18	35.55	34.22	31.9	36.05
CL4257.Contig4_All	CL4257.Contig4_All	65.78	90.58	420.04	19.77	10.76	8.52	23.33	26.88	34.26	40.87	49.09	42.03
CL1379.Contig7_All	CL1379.Contig7_All	65.77	79.43	66.35	79.43	109.89	81.41	77.49	69.86	56.94	41.17	60.91	51.07
CL10380.Contig1_All	CL10380.Contig1_All	65.72	60.16	82.31	100.7	99.21	67.6	143.78	128.41	98.03	128.98	112.31	113.25
CL7575.Contig1_All	CL7575.Contig1_All	65.67	60.32	64.19	81.51	77.12	55.67	92.3	95.03	68.91	78.86	71.89	72.34
CL4184.Contig1_All	CL4184.Contig1_All	65.63	61.78	79.17	77.14	79.11	56.97	83.38	76.32	73.67	91.43	66.98	74.46
Unigene20647_All	Unigene20647_All	65.56	84.44	31.03	88.32	125.25	94.15	133.64	111.17	27.93	90.17	101.2	94.85
CL387.Contig1_All	CL387.Contig1_All	65.48	62.09	68.54	55.73	59.65	41.27	62.02	59.51	51.1	58.29	53.82	59.67
CL897.Contig11_All	CL897.Contig11_All	65.47	34.31	58.12	7.46	11.12	7.78	41.85	34.15	17.64	5.22	9.95	8.09
Unigene12360_All	Unigene12360_All	65.42	58	132.74	44.81	51.44	36.85	36.41	33.55	31.96	39.84	50.79	43.96
Unigene25992_All	Unigene25992_All	65.37	65.69	79.83	72.37	75.01	49.59	81.36	77.06	70.93	80.7	73.02	74.63
Unigene28164_All	Unigene28164_All	65.36	11.33	2.03	2.97	3.3	2.63	6.24	8.9	0.36	1.49	1.18	1.27
Unigene20239_All	Unigene20239_All	65.35	68.47	78.06	82.75	66.71	49.25	46.18	48.96	61.85	81.26	70.14	78.24
CL6105.Contig3_All	CL6105.Contig3_All	65.34	58.09	57.17	50.01	41.05	30.04	57.95	60.11	41.21	44.56	39.76	42.96
CL5668.Contig3_All	CL5668.Contig3_All	65.3	42.34	41.48	64.27	67.51	44.7	41.04	39.18	49.27	32.84	31.22	32.49
CL631.Contig2_All	CL631.Contig2_All	65.29	25.18	15.22	191.05	192.9	141.09	17.38	17.52	72.9	35.12	43.25	39.84
CL10805.Contig2_All	CL10805.Contig2_All	65.28	60.43	73.07	24.26	22.22	14.94	20.45	28.4	36.22	63.51	53.35	56.83
CL2800.Contig4_All	CL2800.Contig4_All	65.26	57.04	67.26	51.5	50.34	37.23	63.64	65.95	55.37	52.12	55.46	51.72
Unigene14497_All	Unigene14497_All	65.24	34.11	18.51	374.77	499.67	368.65	166.78	100.33	836.46	333.64	527.26	388.56
CL2442.Contig3_All	CL2442.Contig3_All	65.23	70.96	121.42	41.78	42.82	27.37	44	41.99	53.73	37.72	45.14	39.6
CL3362.Contig2_All	CL3362.Contig2_All	65.22	96.8	85.58	31.93	21.08	16.92	50	53.71	22.62	34.54	14.8	24.99
CL7237.Contig1_All	CL7237.Contig1_All	65.19	72.45	53.11	78.32	74.43	54.29	50.56	50.07	64.39	76.72	67.4	76.64
Unigene22336_All	Unigene22336_All	65.16	46.96	31.53	74.83	72.6	51.14	55.52	42.37	70.39	54.83	89.41	77.05
CL2474.Contig2_All	CL2474.Contig2_All	65.1	73.75	58.76	74.04	51.24	36.31	30.6	34.84	34.06	53.19	37.31	43.39
CL5511.Contig2_All	CL5511.Contig2_All	65.06	65.44	82.86	140.6	129.92	92.82	264.28	232.77	170.58	202.24	123.06	158.83
CL10757.Contig1_All	CL10757.Contig1_All	65.05	70.42	120.73	103.28	81.64	62.03	178.25	166.41	134.59	113.89	122.29	115.04
CL5511.Contig1_All	CL5511.Contig1_All	65.05	66.31	83.9	144.28	131.44	91.1	256.42	244.97	175.1	214.46	125.58	163.4
Unigene17792_All	Unigene17792_All	65.02	56.72	66.56	73.96	75.86	54.75	52.06	46.34	69.23	63.86	81.34	70.79
CL5387.Contig16_All	CL5387.Contig16_All	64.89	18.75	15.87	86.09	88.77	63.18	12.36	12.69	69.28	47.11	51.68	51.17
CL1618.Contig2_All	CL1618.Contig2_All	64.84	56.56	66.76	1.83	2	1.57	5.89	7.75	2.71	1.5	2.22	1.75
CL2931.Contig2_All	CL2931.Contig2_All	64.7	90.95	198.92	277.18	373.68	275.12	275.94	204.13	131.16	128.7	180.73	163.33
CL118.Contig1_All	CL118.Contig1_All	64.62	51.73	28.7	53.66	43.85	33.13	40.37	32.01	37.1	31.71	28.92	32.79
Unigene12049_All	Unigene12049_All	64.59	47.25	69.54	66.11	59.44	43.76	119.46	114.09	68.37	75.51	67.09	67.84
CL3050.Contig3_All	CL3050.Contig3_All	64.54	78.28	106.48	24.72	18.32	13.47	101.14	122.01	79.23	41.98	27.94	36.77
CL9810.Contig1_All	CL9810.Contig1_All	64.53	20.6	1.22	81.2	114.34	75.32	23.26	17.21	45.22	21.29	43.03	29.98
CL7800.Contig2_All	CL7800.Contig2_All	64.52	45.47	46.05	26.05	20.4	15.75	54.37	56.58	27.76	35.56	22.08	27.3
CL1632.Contig3_All	CL1632.Contig3_All	64.52	50.68	69.14	43.84	57.42	42.82	37.64	36.85	50.6	38.58	54.31	48.52
Unigene28615_All	Unigene28615_All	64.52	76.19	100.69	250.84	240.98	182.36	98.52	106.08	190.47	227.38	188.52	212.55
CL6021.Contig1_All	CL6021.Contig1_All	64.49	58.67	65.76	17.11	22.21	17.81	37.09	40.12	24.71	25.19	31.11	31.13
Unigene9412_All	Unigene9412_All	64.43	46.24	26.17	220.03	255.24	192.63	100.83	71.16	360.11	160.03	260.34	212.17
CL3757.Contig2_All	CL3757.Contig2_All	64.35	30.52	29.96	29.04	35.16	24.12	31.32	26.47	19.06	21.23	20.55	21.24
CL8878.Contig1_All	CL8878.Contig1_All	64.33	49.47	53.73	58.72	64.67	47.92	44.85	43.71	79.7	48.08	55	54.79
CL3050.Contig2_All	CL3050.Contig2_All	64.32	81.14	107.37	25.13	20.05	12.86	108.78	119.01	82.69	43.6	28.96	34.94
Unigene9801_All	Unigene9801_All	64.31	56.38	64.77	73.92	80.02	59.85	158.77	137.24	105.78	121.82	95.45	104.45
Unigene15097_All	Unigene15097_All	64.29	69.31	64.82	90.52	118.32	86.4	137.32	116.92	98.03	133.18	167.54	151.34
Unigene12509_All	Unigene12509_All	64.21	66.38	97.12	121.89	126.17	93.78	68.85	62.37	93.95	125.92	123.16	125.15
CL5288.Contig5_All	CL5288.Contig5_All	64.17	40.21	6.37	6.26	6.45	4.96	15.68	18.36	34.59	6.97	8.67	8.52
CL2.Contig78_All	CL2.Contig78_All	64.15	98.28	70.65	110.6	94.93	70.67	83.72	97.86	107	107.8	85.24	91.57
CL6391.Contig4_All	CL6391.Contig4_All	64.08	63.33	94.12	104.84	105.82	85.67	133.26	134.2	109.66	137.49	107.2	129.75
CL8303.Contig1_All	CL8303.Contig1_All	64.07	60.96	66.07	34.56	39.3	28.43	43.66	42.06	40.93	39.67	39.57	40.88
Unigene9831_All	Unigene9831_All	63.99	61.88	99.96	92.98	100.37	71.12	142.51	139.81	122.7	149.66	121.02	132.18
Unigene15117_All	Unigene15117_All	63.86	75.02	90.51	38.83	36.19	26.71	87.97	73.23	73.1	85.76	133.41	103.87
CL3541.Contig1_All	CL3541.Contig1_All	63.85	75	70.79	44.65	43.06	30.45	79.61	73.28	46.22	45.53	44.08	42.49
CL2946.Contig3_All	CL2946.Contig3_All	63.84	97.73	85.02	29.9	27.98	21.67	24.14	35.65	23.34	23.86	20.64	20.57
Unigene934_All	Unigene934_All	63.76	62.25	102.16	102.87	110.63	81.72	181.01	161.32	134.77	148.98	131.18	135.44
CL1992.Contig1_All	CL1992.Contig1_All	63.74	22.8	22.05	12.54	13.2	9.78	18.43	20.69	15.05	12.89	12.52	11.51
CL5603.Contig7_All	CL5603.Contig7_All	63.47	45.36	46.83	24.24	26.7	19.47	23.68	24.84	17.8	19.5	25.13	21.67
CL1020.Contig4_All	CL1020.Contig4_All	63.46	50.46	69.92	56.4	51.4	40.01	48.23	45.54	75.89	65.01	70.3	65.94
Unigene4926_All	Unigene4926_All	63.45	60.98	59.86	60.13	54.92	39.87	47.24	53.13	36.5	41.92	40.8	43.6
CL9427.Contig1_All	CL9427.Contig1_All	63.45	93.7	104.14	89.9	75.37	58.81	102.15	76.17	58.82	130.16	81.79	111.81
Unigene994_All	Unigene994_All	63.44	60.1	43.21	2.38	3.6	2.88	13.29	14.72	5.4	1.52	2.19	2.36
CL8548.Contig1_All	CL8548.Contig1_All	63.44	59.17	0.64	60.98	54.1	38.9	77.63	74.51	55.83	61.54	54.75	58.96
CL6003.Contig6_All	CL6003.Contig6_All	63.4	61.54	69.46	38.15	34.37	25.41	34.36	35.97	32.13	39.79	39.65	40.09
Unigene12180_All	Unigene12180_All	63.39	73.51	58.73	261.63	200.82	146.5	110.87	88.83	298.54	194.68	239.96	214.22
Unigene20616_All	Unigene20616_All	63.3	78.74	32.88	51.51	27.02	21.56	23.01	23.1	17.42	30.14	8.73	16.42
Unigene15339_All	Unigene15339_All	63.29	88.43	60.95	212.46	184.2	133.03	63.42	57.57	246.92	198.56	155.08	171.76
Unigene11927_All	Unigene11927_All	63.29	86.38	50.95	36.06	24.18	18.06	61.93	66.46	42.17	34.77	26.98	27.3
CL8553.Contig5_All	CL8553.Contig5_All	63.26	51.57	84.89	61.59	70.66	54.02	166.29	158.89	126.22	111.88	110.3	115.09
CL8553.Contig1_All	CL8553.Contig1_All	63.23	56.59	89.38	72.12	74.3	58.36	202.23	185.04	124.75	133.71	117.74	121
CL6047.Contig1_All	CL6047.Contig1_All	63.21	60.7	88.79	99.52	98.22	71.8	62.12	63.85	73.45	85.36	74.63	75.25
CL9542.Contig2_All	CL9542.Contig2_All	63.21	79.55	156.38	17.41	20.97	16.35	58.15	55.33	44.9	34.26	30.75	34.18
CL5417.Contig2_All	CL5417.Contig2_All	63.11	51.86	92.47	76.07	89.82	64.92	161.13	141.79	129.58	144.41	117.83	134.09
CL7807.Contig1_All	CL7807.Contig1_All	63.1	60.03	133.89	95.15	85.82	58.81	71.51	71.01	182	97.34	130.21	111
CL4739.Contig3_All	CL4739.Contig3_All	63.07	64.07	77.94	60.9	62.36	45.44	65.21	63.08	48.64	52.54	47.91	47.08
CL4339.Contig1_All	CL4339.Contig1_All	63.03	57.9	90.61	101.43	99.74	72.69	94.58	93.11	119.51	119.01	131.51	121.29
CL2497.Contig7_All	CL2497.Contig7_All	62.93	58.02	63.56	67.16	67.52	51.73	48.83	50.87	44.47	54.47	61.35	57.18
Unigene12470_All	Unigene12470_All	62.9	57.41	69.5	60.34	67.91	48.43	96.72	91.91	57.53	68.8	57.31	61.34
Unigene20618_All	Unigene20618_All	62.87	53.57	50.27	41.66	37.3	26.77	33.15	35.31	46.58	48.66	47.71	45.36
Unigene23130_All	Unigene23130_All	62.86	56.83	72.91	61.63	55.76	40.15	99.92	97.93	51.15	61.58	43.48	49.18
Unigene14414_All	Unigene14414_All	62.84	58.34	42.78	121.52	167.09	123.8	60.26	49.2	144.64	109.31	134.58	112.38
Unigene26295_All	Unigene26295_All	62.84	51.96	76.85	74.96	9.45	5.2	82.82	51.4	5.8	74.82	61.39	9.93
Unigene6670_All	Unigene6670_All	62.83	49.06	122.12	46.58	39.3	29.63	22.55	19.64	30.52	19.88	35.09	30.69
Unigene6704_All	Unigene6704_All	62.82	60.82	62.41	56.61	56.26	42.25	49.98	51.32	38.58	44.89	43.39	46.74
Unigene863_All	Unigene863_All	62.79	72.12	76.09	173.29	150.71	104.68	186.5	168.59	186.38	244.37	181.92	199.69
CL1687.Contig2_All	CL1687.Contig2_All	62.79	62.23	127.62	92.4	146.11	108.63	135.14	118	172.74	137.5	211.84	179.04
CL8918.Contig3_All	CL8918.Contig3_All	62.77	55.15	45.2	33.97	26.93	20.9	27.36	29.38	32.32	28.29	28.28	30.38
CL9251.Contig2_All	CL9251.Contig2_All	62.75	59.19	70.26	80	73.85	53.68	105.04	98.18	75.9	83.16	68.14	76.22
Unigene12669_All	Unigene12669_All	62.74	54.79	82.71	78.32	81.4	57.5	125.73	117.31	95.85	111.9	93.65	99.24
CL9269.Contig2_All	CL9269.Contig2_All	62.68	27.36	17.48	17.6	15.01	11.59	26.34	23.97	21.9	19.55	24.4	21.23
CL3187.Contig10_All	CL3187.Contig10_All	62.63	21.3	24.23	16.64	15.85	12.32	19	18.2	21.52	18.76	21.45	18.7
Unigene9968_All	Unigene9968_All	62.62	55.14	110.69	30.47	29.23	21.36	32.92	36.23	35.48	37.09	31.86	33.2
CL4892.Contig2_All	CL4892.Contig2_All	62.57	62.01	39.69	21.05	20.01	13.35	33.7	41.58	25.08	22.2	20.19	21.16
Unigene25979_All	Unigene25979_All	62.56	67.16	61.09	77.93	70.66	51.14	60.17	61.54	64.97	66.67	73.02	64.46
CL678.Contig5_All	CL678.Contig5_All	62.54	68.77	50.84	40.78	43.59	29.49	50.33	46.58	39.06	33.8	48.11	41.41
Unigene28307_All	Unigene28307_All	62.52	69.9	67.52	60.62	65.37	49.83	53.71	54.44	65.17	59.07	58.32	55.64
CL6503.Contig1_All	CL6503.Contig1_All	62.46	82.03	74.43	54.69	51.9	37.59	70.89	77.28	60.71	77.76	52.54	60.26
Unigene11918_All	Unigene11918_All	62.29	66.55	82.41	113.68	114.31	83.42	156.46	164.33	165.09	174.86	138.69	155.52
Unigene15395_All	Unigene15395_All	62.29	59.3	65.03	62.62	67.21	49.42	43.8	44.04	53.38	77.72	79.79	78.08
CL7186.Contig1_All	CL7186.Contig1_All	62.24	68.48	68.85	162.16	155.34	109.01	160.28	164.73	295.97	241.94	311.31	280.47
CL9234.Contig1_All	CL9234.Contig1_All	62.23	39.5	16.26	12.48	12.39	9.09	13.35	15.14	10.1	12.46	9.18	9.23
Unigene28343_All	Unigene28343_All	62.23	65.55	85.05	68.83	62.97	45.93	76.27	79	72.04	77.61	72.39	77.24
CL387.Contig2_All	CL387.Contig2_All	62.22	65.39	87.97	54.61	60.35	40.64	58.82	59.41	54.57	62.3	55.77	58.83
CL6007.Contig2_All	CL6007.Contig2_All	62.21	73.31	49.17	20.21	20.23	13.37	23.15	22.35	28.13	16.06	18.09	16.19
CL7994.Contig1_All	CL7994.Contig1_All	62.18	79.91	91.26	14.04	16.07	13.32	18.76	18.99	11.2	12.53	9.89	11.88
CL8349.Contig4_All	CL8349.Contig4_All	62.18	92.31	110.39	53.74	73.82	52.21	16.61	15.16	19.7	27.31	35.31	29.02
Unigene7717_All	Unigene7717_All	62.16	33.89	29.39	4.35	5.05	4.06	14.78	12.44	8.55	2.4	2.42	2.5
Unigene20646_All	Unigene20646_All	62.1	75.27	0	45.08	77.91	51.59	144.83	121.52	107.03	126.24	158.17	115.38
CL8245.Contig1_All	CL8245.Contig1_All	62.08	68.91	75.51	50	56.96	44.44	54.39	53.85	71.03	90.79	86.42	87.7
CL8910.Contig2_All	CL8910.Contig2_All	62.06	57.83	55.56	30.37	34.51	26.2	20.73	24.73	39.12	40.23	45.52	43.53
CL5630.Contig1_All	CL5630.Contig1_All	62.05	58.92	52.29	15.82	16.76	12.36	28.46	29.8	26.6	16.02	18.33	15.53
CL11534.Contig2_All	CL11534.Contig2_All	62.05	48.41	70.01	80.31	86.89	63.37	142.26	124.92	117.83	125.72	107.06	115.78
CL8064.Contig1_All	CL8064.Contig1_All	62.02	30.54	23.37	7.42	5.91	3.77	9.99	13.66	13.15	9.63	8.85	8.71
Unigene9900_All	Unigene9900_All	61.95	70.27	55.72	29.99	30	23.23	28.66	30.24	25.36	30.39	29.63	28.31
Unigene28605_All	Unigene28605_All	61.88	64.3	61.22	61.5	56.59	42.61	52.45	53.04	44.73	52.9	49.98	52.4
CL88.Contig8_All	CL88.Contig8_All	61.87	81.45	87.45	125.49	93.15	65.32	77.14	82.48	91.32	129.66	123.07	122.56
CL9923.Contig2_All	CL9923.Contig2_All	61.8	48.81	48.29	90.75	103.28	69.79	192.12	180.13	75.13	125.31	101.67	110.18
Unigene20627_All	Unigene20627_All	61.74	70.84	73.89	62.58	62.26	47.53	70.47	67.19	45.49	62.24	59.72	59.03
Unigene6393_All	Unigene6393_All	61.7	65.18	70.89	110.82	72.43	52.05	56.43	54.96	68.32	71.76	64.58	66.73
Unigene15270_All	Unigene15270_All	61.63	58.27	66.84	75.58	77.58	57.36	58.03	57.63	57.66	54.99	60.74	55.86
Unigene2760_All	Unigene2760_All	61.61	47.94	48.08	23.35	42.28	29.65	37.23	35.51	52.02	24.92	32.06	28.87
Unigene938_All	Unigene938_All	61.6	54.36	75.71	62.97	65.53	48.83	117.98	109.94	72.96	85.97	67.61	74.82
CL1777.Contig12_All	CL1777.Contig12_All	61.56	65.02	13.36	20.82	18.62	12.86	61.27	64.05	45.32	20.82	27.69	22.75
Unigene25912_All	Unigene25912_All	61.5	63.51	76.88	123.19	148.77	107.37	111.38	104.34	127.03	166.62	206.66	187.98
CL5246.Contig3_All	CL5246.Contig3_All	61.45	60.47	45.95	21.69	23.55	16.3	185.48	170.27	52.78	28.94	23.89	26.86
CL8598.Contig3_All	CL8598.Contig3_All	61.42	119.98	70.61	19.63	6.73	5.81	3.9	5.55	11.8	28.24	15.5	20.15
CL2452.Contig4_All	CL2452.Contig4_All	61.33	59.48	40.41	28.55	25.63	17.7	55.96	63.65	58.14	49.6	41.11	45.21
CL5260.Contig1_All	CL5260.Contig1_All	61.04	72.46	60.63	66.27	55.66	37.34	75.2	81.63	59.41	64.22	48	57.9
Unigene12484_All	Unigene12484_All	61.02	65.16	78.63	71.31	72.43	51.51	63.03	62.57	57.3	69.28	54.96	58.32
CL8662.Contig1_All	CL8662.Contig1_All	61.01	60.93	53.82	55.71	63.1	42.56	70.29	68.38	42.83	54.89	46.54	48.81
Unigene15024_All	Unigene15024_All	61.01	73.7	72.84	34.78	35.87	27.5	40.6	46.59	42.89	47.52	49.23	49.89
Unigene26098_All	Unigene26098_All	60.92	50.19	51.93	72.85	76.41	55.32	87.66	82.29	79.19	89.5	76.09	79.23
CL7582.Contig1_All	CL7582.Contig1_All	60.89	66.5	91.6	55.29	53.74	36.67	63.2	69.33	73.48	55.8	58.87	59.94
Unigene17924_All	Unigene17924_All	60.85	59.2	68.63	63.75	53.92	41.09	58.39	55.22	51.53	53.01	74.16	62.07
CL4567.Contig9_All	CL4567.Contig9_All	60.85	49.58	31.29	77.3	144.78	106.66	183.67	117	85.93	105.16	182.56	156.7
CL10950.Contig1_All	CL10950.Contig1_All	60.84	57.18	47.28	95.58	101.55	73.08	71.8	62.16	172.36	71.04	85.05	80.8
CL2108.Contig1_All	CL2108.Contig1_All	60.83	60.2	65.88	46.06	41.18	31.67	34.34	35.23	33.29	38.81	33.36	37.74
CL10773.Contig4_All	CL10773.Contig4_All	60.82	75.7	83.73	161.43	149.04	107.97	105.81	104.08	151.49	191.11	170.52	185.59
CL5737.Contig1_All	CL5737.Contig1_All	60.8	51.54	161.31	88.78	104.44	77.82	128.88	107.51	122.59	118.07	102.19	116.98
Unigene25798_All	Unigene25798_All	60.79	77.18	43.45	62.89	89.42	53.1	68.11	73.9	74.17	88.85	109.8	99.4
Unigene12651_All	Unigene12651_All	60.73	61.79	63.46	57.23	63.98	48.6	77.14	76.25	70.38	75.85	62.28	67.98
CL2537.Contig8_All	CL2537.Contig8_All	60.65	36.36	27.63	51.96	54.92	45.46	69.23	74.39	86.57	55.54	82.82	66.02
CL1794.Contig17_All	CL1794.Contig17_All	60.64	65.16	71.66	60.03	58.28	42.72	75.74	73.87	62.03	58.91	62.36	59.57
CL4184.Contig2_All	CL4184.Contig2_All	60.62	58.67	76.76	76.65	78.21	58.08	79.51	75.02	69.03	89.28	63.26	73.48
Unigene12670_All	Unigene12670_All	60.58	27.01	32.17	34.39	32.54	26.4	24.25	21.17	32.65	39.45	57.64	45.36
CL11545.Contig7_All	CL11545.Contig7_All	60.51	60.68	66.95	65.37	67.88	49.78	44.92	44.41	53.4	61.06	69.27	65.59
CL150.Contig1_All	CL150.Contig1_All	60.5	76.18	102.09	20.74	18.1	13.59	17.91	19.31	28.58	19.53	33.6	27.69
Unigene15053_All	Unigene15053_All	60.49	52.05	51.47	138.07	113.08	80.81	64.69	62.5	66.68	78.22	66.92	69.16
Unigene20545_All	Unigene20545_All	60.48	57.74	77.21	58.17	57.7	44.31	75.81	76.5	70.22	78.65	70.91	75.13
CL11041.Contig2_All	CL11041.Contig2_All	60.46	75.08	74.68	16.71	26.29	17.57	75.03	88.05	65.77	23.85	30	28.23
Unigene25664_All	Unigene25664_All	60.35	63.16	64.81	70.59	69.41	51.5	68.93	70.54	82.52	83.74	77.65	85.2
Unigene28873_All	Unigene28873_All	60.35	15.06	9.83	0.24	0.18	0.33	2.97	2.58	0.49	0.25	0.19	0.31
CL10599.Contig1_All	CL10599.Contig1_All	60.34	76.36	80.45	39.1	42.84	33.17	46.06	52.4	27.08	36.08	35.45	32.59
CL4896.Contig2_All	CL4896.Contig2_All	60.27	69.53	22.44	91.5	104.58	77.41	34.39	48.24	21.37	23.38	23.31	24.06
Unigene20420_All	Unigene20420_All	60.27	62.75	66.22	70.46	79.15	57.78	75.34	78.14	63.67	73.77	55.58	62.58
CL10195.Contig2_All	CL10195.Contig2_All	60.23	12.67	22.6	241.83	355.85	278.23	124.64	53.73	85.15	28.53	44.42	40.47
Unigene10018_All	Unigene10018_All	60.23	58.23	64.48	53.37	53.24	37.79	71.07	72.74	51.45	49.9	48.71	45.73
Unigene17987_All	Unigene17987_All	60.23	26.29	58.61	128.5	150.06	110.99	45.49	43.18	96.05	94.54	151.59	117.7
CL4555.Contig1_All	CL4555.Contig1_All	60.18	67.63	62.91	55.17	45.17	34.64	47.59	56.4	49.43	42.11	50.51	47.04
CL9379.Contig2_All	CL9379.Contig2_All	60.17	73.15	64.48	104.5	96.55	70.13	79.89	83.2	94.95	115.67	108.95	107.09
CL1439.Contig3_All	CL1439.Contig3_All	60.14	28.81	32.87	12.55	12.01	12.42	7.82	7.97	6.35	8.11	8.38	7.47
CL7337.Contig3_All	CL7337.Contig3_All	60.06	67.47	129.95	73.52	61.48	42.76	89.44	87.99	96.92	83.49	61.85	69.21
CL10391.Contig2_All	CL10391.Contig2_All	60.05	39.51	61.28	79.31	80.63	61.05	110.27	99.9	92.4	113.59	95.85	109.78
CL4175.Contig1_All	CL4175.Contig1_All	60.03	70.96	66.37	126.53	97.85	74.12	69.21	66.3	74.38	103.16	94.7	100.88
CL4056.Contig4_All	CL4056.Contig4_All	60.03	68.5	139.02	65.52	102.4	70.57	123.74	96.52	167.48	123.91	172.85	153.1
Unigene3553_All	Unigene3553_All	60.01	107.97	69.23	5.14	2.31	2.57	6.79	16.89	2.34	3.77	1.72	2.22
CL7787.Contig1_All	CL7787.Contig1_All	59.88	77.99	68.27	21.72	37.83	24.32	22.42	27.47	26.02	30.72	49.09	48.77
CL3076.Contig3_All	CL3076.Contig3_All	59.87	46.87	53.8	80.49	126.34	90.98	40.61	36.72	151.21	69.9	97.34	85.31
CL6729.Contig1_All	CL6729.Contig1_All	59.83	80.25	12.66	134.48	141.87	86.54	56.62	60.27	28.86	59.25	42.51	60.33
Unigene16909_All	Unigene16909_All	59.81	38.25	25.32	114.48	158.81	107.28	96.1	70.34	301.8	133.16	208.19	153.29
CL8598.Contig1_All	CL8598.Contig1_All	59.8	117.46	66.33	24.29	8.9	7.69	5.13	4.92	12.53	27.76	15.72	19.67
Unigene15080_All	Unigene15080_All	59.75	75.63	81.15	57.38	54.39	41.4	50.47	51.94	43.79	54.75	41.95	48.04
CL6985.Contig1_All	CL6985.Contig1_All	59.73	71.15	88.49	59.72	66.73	49.28	63.73	60.25	22.23	19.18	16.68	16.81
Unigene784_All	Unigene784_All	59.72	54.84	74.37	63.89	65.45	45.68	83.43	77.39	61.37	68.95	58.03	61.54
CL6222.Contig2_All	CL6222.Contig2_All	59.67	56.08	3.59	0	0	0	1	1.63	0	0	0	0
Unigene17635_All	Unigene17635_All	59.63	59.49	73.6	79.07	77.07	51.98	93.98	90.89	70.45	68.56	60.52	64.61
Unigene9817_All	Unigene9817_All	59.62	69.46	83.76	68.32	74.07	54.9	60.59	60.43	70.62	95.72	78.97	85.34
Unigene25909_All	Unigene25909_All	59.59	45.59	61.29	58.52	56.1	41.31	58.42	57.85	51.25	59.05	62.85	64.61
CL4097.Contig4_All	CL4097.Contig4_All	59.56	59.98	63.85	61.67	55.1	39.08	80.69	76.3	59.75	62.03	60.88	60.77
Unigene10824_All	Unigene10824_All	59.51	74.85	3.22	0	0	0	0.5	2.1	0	0	0	0
CL800.Contig1_All	CL800.Contig1_All	59.47	55.1	87.02	65.25	62.91	51.22	68.87	52.95	68	74.59	76.72	80.62
CL576.Contig2_All	CL576.Contig2_All	59.43	33.19	87.32	62.74	67.72	47.49	38.2	31.52	96.06	78.08	70.78	70.95
Unigene9829_All	Unigene9829_All	59.42	60.17	61.4	60.84	57.93	42.67	68.04	60.58	53.55	67.22	49.49	61.36
CL7582.Contig2_All	CL7582.Contig2_All	59.41	58.93	86.9	52.93	44.68	30.43	62.6	65.67	69.29	53.23	58.18	56.19
CL9759.Contig2_All	CL9759.Contig2_All	59.39	63.56	61.43	60.26	67.09	45.64	57.83	64.85	54.09	49.29	47.55	50.15
Unigene15040_All	Unigene15040_All	59.37	78	121.54	2.45	4.88	3.75	4.21	6.19	5.61	3.86	7.39	6.14
CL5108.Contig4_All	CL5108.Contig4_All	59.34	19.94	21.52	2.76	3.61	3.03	59.52	75.88	7.64	2.57	0.81	2.22
CL2147.Contig1_All	CL2147.Contig1_All	59.34	57.76	55.38	66.01	62.6	45.42	82.04	78.14	64.51	76.09	68.35	70.41
CL42.Contig20_All	CL42.Contig20_All	59.24	61.95	81.05	134.62	132.03	98.74	71.78	73.63	96.37	127.29	120.11	123.69
Unigene28477_All	Unigene28477_All	59.22	63.24	43.36	83.64	78.09	58.54	50.53	52.14	47.24	81.01	68.8	68.93
CL9212.Contig2_All	CL9212.Contig2_All	59.2	58.01	61.49	14.68	8.94	6.6	42.79	40.36	59.38	26.79	30.91	29.35
Unigene28373_All	Unigene28373_All	59.16	60.98	71.9	73.51	75.82	54.77	121.13	125.02	76.32	115.93	83.8	95
CL165.Contig2_All	CL165.Contig2_All	59.12	54.74	77.88	56.41	65.01	45.24	103.34	100.44	77.03	79.44	72.64	67.34
CL1822.Contig5_All	CL1822.Contig5_All	59.09	60.91	58.05	1.79	2.2	2.51	22.4	25.43	4.22	3.48	4.3	3.88
Unigene1099_All	Unigene1099_All	59.09	38.06	84.26	21.12	21.96	15.34	24.57	27.69	25.83	28.18	23.41	24.99
Unigene27879_All	Unigene27879_All	59.06	65.73	52.35	24.55	27.69	19.53	43.56	41.87	33.23	24.52	31.81	28.41
Unigene20376_All	Unigene20376_All	59.03	63.27	79.24	65.26	64.24	48.91	64.44	59.4	68.16	81.9	82.82	85.1
CL1632.Contig2_All	CL1632.Contig2_All	59.03	53.12	17.35	6.67	8.28	5.22	45.26	60.44	38.46	9.12	6.73	6.19
CL3591.Contig4_All	CL3591.Contig4_All	58.96	55.34	72.98	60.7	62.01	46.66	48.47	49.41	52.05	56.77	55.91	56.08
CL3141.Contig2_All	CL3141.Contig2_All	58.93	61.08	64.35	76.56	70.98	51	61.99	58.82	59.22	70.6	55.77	67.08
Unigene1016_All	Unigene1016_All	58.88	53.27	62.66	50.93	52.23	37.16	63.01	62.31	52.14	57.35	52.08	54.83
CL2680.Contig7_All	CL2680.Contig7_All	58.86	42.92	44.14	21.57	33	24.69	56.92	60.39	57.35	15.27	23.49	25.95
Unigene20624_All	Unigene20624_All	58.77	41.08	40.13	22.98	22.56	15.43	23.09	24.86	17.63	17.99	19.13	19.04
Unigene1000_All	Unigene1000_All	58.76	67.94	71.92	99.73	94.57	64.92	67.62	67.42	55.16	72.62	71.75	71.74
CL2147.Contig2_All	CL2147.Contig2_All	58.74	53.51	57.31	70.03	68.56	49.05	76.03	77.3	67.7	78.54	68.73	70.26
Unigene6875_All	Unigene6875_All	58.72	28.65	63.17	51.41	47.67	37.34	27.53	31.29	33.95	37.88	23.89	27.94
CL10450.Contig2_All	CL10450.Contig2_All	58.72	54.74	25.86	62.03	64.96	45.05	19.78	27.43	167.12	349.57	381.54	363.67
Unigene9338_All	Unigene9338_All	58.72	24.65	4.12	44.89	44.42	30.68	28.77	17.16	90.52	23.91	32.78	26
CL4276.Contig1_All	CL4276.Contig1_All	58.68	61.92	74.04	55.2	50.07	34.97	87.87	100.08	58.77	88.55	66.25	76.56
Unigene28450_All	Unigene28450_All	58.63	25.64	14.98	31.59	38.75	27.31	21.12	18.83	26.51	18.84	28.97	23.02
CL10981.Contig2_All	CL10981.Contig2_All	58.62	61.41	55.27	66.78	57.65	41.93	66.82	65.73	59.92	74.51	57.47	62.37
CL3031.Contig2_All	CL3031.Contig2_All	58.6	70.05	6.73	338.58	494.82	368.08	117.44	96.08	0	31.09	26.99	24
CL4381.Contig2_All	CL4381.Contig2_All	58.58	29.12	44.76	29.29	33.17	23.56	52	42.36	38.22	52.91	70.31	54.4
CL9315.Contig1_All	CL9315.Contig1_All	58.55	54.89	109.55	1.48	0.74	0	99.42	82.44	67.81	135.99	61.96	92.55
Unigene9943_All	Unigene9943_All	58.54	66.74	75.45	75.16	81.28	61.1	84.04	97.71	126.2	139.66	116.98	126.96
Unigene26024_All	Unigene26024_All	58.52	60.33	61.48	55.27	52.02	37.9	57.02	55.93	54.09	52.84	56.75	52.48
CL3388.Contig3_All	CL3388.Contig3_All	58.46	96.46	10.67	1.65	1.24	1.13	157.09	136.84	0	53.83	35.59	48.2
Unigene1105_All	Unigene1105_All	58.45	67.97	62.45	83.9	78.1	57.22	54.59	52.09	52.56	81.53	85.67	81.49
CL1898.Contig1_All	CL1898.Contig1_All	58.45	47.1	84.61	77.19	90.74	66.97	135	119.25	116.01	144.73	120.19	133.95
Unigene17928_All	Unigene17928_All	58.41	63.1	58.15	84.9	101.01	74.03	57.04	52.98	77.18	83.62	115.97	99.45
Unigene41678_All	Unigene41678_All	58.41	66.82	99.5	72.27	78.6	59.18	59.89	63.64	89.93	123.01	122.34	124.66
CL11274.Contig1_All	CL11274.Contig1_All	58.4	73.68	71.96	63.66	71.83	52.98	63.63	64.2	52.19	59.97	52.88	54.39
CL949.Contig2_All	CL949.Contig2_All	58.4	46.18	89.79	108.36	100.39	66.81	64.38	61.5	62.89	78.99	74.16	72.36
Unigene1041_All	Unigene1041_All	58.36	58.31	63.41	64.49	67.78	46.54	53.69	52.47	56.95	70.62	75.33	71.58
CL3117.Contig6_All	CL3117.Contig6_All	58.34	54.13	70.42	86.88	79.77	58.1	101.22	92.83	80.06	112.16	91.92	101.41
CL1688.Contig4_All	CL1688.Contig4_All	58.29	9.49	18.84	9.68	8.3	6.14	7.54	6.2	9.09	8.92	9.31	8.8
CL6503.Contig2_All	CL6503.Contig2_All	58.29	75.06	73.21	53.57	49.95	38.05	69.55	76.65	54.39	68.31	49.31	58.36
Unigene15085_All	Unigene15085_All	58.26	50.46	52.35	54.43	54.88	42.88	71.21	69.11	45.13	50.93	43.49	45.67
Unigene1236_All	Unigene1236_All	58.23	62.5	68.45	88.05	84.18	66.74	119.02	110.63	115.88	133.81	100.45	111.61
CL4097.Contig1_All	CL4097.Contig1_All	58.17	58.82	68.96	57.84	50.65	38.36	79.88	75.94	68.63	60.9	61.67	60.31
Unigene22653_All	Unigene22653_All	58.17	57.68	48.94	61.32	58.94	42.08	34.76	36.72	63.8	53.17	56.27	52.18
CL850.Contig2_All	CL850.Contig2_All	58.15	19.33	27.87	22.82	30.14	27.04	9.89	6.73	30.55	5.94	11.93	8.51
Unigene19384_All	Unigene19384_All	58.12	48.38	47.98	58.94	7.04	6.87	69.13	51.26	6.69	60.01	48.78	7.9
Unigene25649_All	Unigene25649_All	58.1	57.96	70.05	74.49	93.63	69.04	74.74	74.62	73.53	89.97	70.6	82.43
Unigene1149_All	Unigene1149_All	58.08	57.87	73.76	83.94	89.87	64.66	77.7	74.98	72.62	83.19	63.14	70.46
CL1252.Contig2_All	CL1252.Contig2_All	58.02	69.4	0	78.1	71.23	66.08	73.91	58.11	80.23	89	69.49	72.88
CL10173.Contig1_All	CL10173.Contig1_All	58.02	54.31	54.25	59.22	55.58	39.45	42.33	42.34	45.58	53.65	47.71	47.45
CL7812.Contig2_All	CL7812.Contig2_All	57.98	39.94	55.05	57.64	55.91	43.03	56.52	57.91	44.16	59.8	64.18	60.65
Unigene22769_All	Unigene22769_All	57.97	29.9	5.59	19.96	22.27	15.52	13.87	10.93	14.47	4.1	9.04	6.09
CL4432.Contig1_All	CL4432.Contig1_All	57.92	54.86	60.01	56	55.08	35.27	49.11	45.03	42.18	48.49	40.73	43.44
CL8780.Contig2_All	CL8780.Contig2_All	57.89	29.29	115.57	16.77	28.98	24.84	30.93	24.92	43.64	23.16	38.79	32.7
Unigene12490_All	Unigene12490_All	57.88	62.81	72.29	49.13	52.98	38.88	49.29	47.23	38.61	48.48	41.71	46.19
CL956.Contig3_All	CL956.Contig3_All	57.85	55.73	28.95	39.3	36.7	27.84	31.58	29.74	35.97	36.68	39.7	35.9
Unigene4445_All	Unigene4445_All	57.74	72.13	3.62	122.98	125.19	87.82	62.5	62.23	98.66	209.94	177.96	186.3
CL8064.Contig2_All	CL8064.Contig2_All	57.66	29.62	21.5	8.53	5.69	4.33	10.47	12.61	12.19	8.56	7.1	8.29
Unigene7945_All	Unigene7945_All	57.62	55.84	53.56	51.54	47.01	34.99	52.98	51.49	47.27	49.73	48.03	48.11
CL6157.Contig4_All	CL6157.Contig4_All	57.58	94.57	42.27	40.32	49.36	31.98	137.81	131.26	202.71	121.05	145.33	144.21
CL968.Contig2_All	CL968.Contig2_All	57.57	47.36	57.54	44.55	59.26	32.6	66.34	62.05	59.3	47.56	70.62	63.62
CL8692.Contig1_All	CL8692.Contig1_All	57.54	57.98	72.71	50.39	50.27	35.39	57.8	54.04	54.85	48.05	42.53	44.1
CL6714.Contig5_All	CL6714.Contig5_All	57.53	32.74	31.82	19.41	18.8	13.03	22.21	20.97	20.21	12.99	13.25	15.44
CL5189.Contig5_All	CL5189.Contig5_All	57.49	28.68	40.87	60.84	76.65	61.57	38	30.48	189.02	64.68	97.79	82.31
Unigene977_All	Unigene977_All	57.47	71.59	67.36	52.5	53.39	39.23	58.05	57.04	43.25	43.68	35.7	35.55
CL3100.Contig3_All	CL3100.Contig3_All	57.39	24.56	17.03	26.84	17.42	13.74	8.08	11.02	13.14	16.41	11.43	15.6
CL8548.Contig2_All	CL8548.Contig2_All	57.34	47.42	110.43	53.95	53.35	37.99	60.35	64.41	56.82	57.77	57.52	58.08
CL4964.Contig3_All	CL4964.Contig3_All	57.33	86.88	19.21	1.42	4.23	1.73	8.42	8.33	3.37	1.49	1.53	3.31
CL376.Contig2_All	CL376.Contig2_All	57.28	33.88	4.28	23.86	28.48	19.63	33.06	29.38	30.07	26.2	29.98	28.35
Unigene23244_All	Unigene23244_All	57.27	35.56	30.22	32.42	27.63	20.24	24.67	21.85	24.37	23.07	23.39	21
Unigene25677_All	Unigene25677_All	57.2	110.72	2.9	0	0	0	187.54	357.72	0.39	162.8	68.7	123.93
CL1639.Contig6_All	CL1639.Contig6_All	57.12	89.69	78.38	80.59	87.38	65.5	90.57	102.33	80.23	102.54	95.33	98.87
Unigene12389_All	Unigene12389_All	57.1	64.56	64.04	65.05	77.74	55.51	59.48	54.97	65.37	76.33	75.15	78.53
Unigene9300_All	Unigene9300_All	57.07	60.98	29.5	6.86	9.62	6.48	28.12	33.76	13.02	11.46	11.59	11.94
CL10950.Contig2_All	CL10950.Contig2_All	57.02	53.29	44.3	95.44	99.15	73.95	67.05	58.4	171.35	70.1	83.12	75.58
CL7051.Contig2_All	CL7051.Contig2_All	57	17.05	10.33	45.53	62.52	46.21	6.85	4.15	30.35	14.43	23.77	18.17
Unigene1171_All	Unigene1171_All	57	52.25	57.79	51.5	60.16	43.61	60.23	55.46	54.04	50.05	48.79	50.46
Unigene15025_All	Unigene15025_All	56.96	54.66	73.59	64.04	66.43	51.61	78.67	66.99	49.89	63.94	48.73	53.18
CL11479.Contig2_All	CL11479.Contig2_All	56.95	56.57	69.89	95.49	91.87	62.95	64.59	73.72	114	142.52	144.26	143.61
CL5581.Contig1_All	CL5581.Contig1_All	56.93	54.39	63.53	81.93	76.7	57.61	77.42	74.6	74.16	76.26	64.72	67.3
CL2931.Contig3_All	CL2931.Contig3_All	56.91	69.43	23.75	105.16	158.99	117.91	136.34	98.56	87.06	45.4	76.72	62.18
CL997.Contig1_All	CL997.Contig1_All	56.9	44.5	79.62	66.2	49.34	37.07	27.57	22.39	44.13	59.14	64.27	58.01
Unigene621_All	Unigene621_All	56.85	58.55	73.42	86.45	86.9	63.19	114.69	100.38	84.47	97.41	75.26	92.81
Unigene3065_All	Unigene3065_All	56.85	46.19	35.17	41.27	40.57	28.51	30.88	31.38	36.27	35.83	41.13	37.8
CL6661.Contig1_All	CL6661.Contig1_All	56.83	54.39	66.52	242.59	371.11	268.9	82.57	63.56	86.82	81.2	106.58	95.71
CL7337.Contig2_All	CL7337.Contig2_All	56.81	61.91	31.02	55.65	47.08	31.55	65.66	66.38	42.05	39.85	32.34	34.68
CL1020.Contig3_All	CL1020.Contig3_All	56.8	44.43	58.76	43.71	48.35	36.11	40.52	45.02	61.05	55.67	57.61	58.98
CL10239.Contig2_All	CL10239.Contig2_All	56.78	80.09	82.46	31.24	27.39	21.72	52.14	53.89	40.34	42.77	32.07	34.95
CL3172.Contig12_All	CL3172.Contig12_All	56.73	45.18	46.04	57.52	19.58	16.44	55.97	46.06	18.3	56.79	44.05	18.01
CL1640.Contig2_All	CL1640.Contig2_All	56.7	55.89	42.33	113.59	120.21	85.69	56.07	48.5	144.32	47.37	59.05	56.4
CL11400.Contig2_All	CL11400.Contig2_All	56.7	50.31	63.29	81.99	70.4	52.53	42.3	41.17	45.95	64.87	62.69	65.22
CL1027.Contig2_All	CL1027.Contig2_All	56.58	16.99	3.55	171.13	190.19	142.92	15.75	16.2	262.95	55.83	71.88	60.75
CL1134.Contig2_All	CL1134.Contig2_All	56.54	73.84	8.27	28.57	29.49	21.94	30.09	33.04	0	4.9	2.91	3.15
CL4937.Contig1_All	CL4937.Contig1_All	56.45	73.77	51.44	122.47	206.46	151.86	139.56	112.32	89.49	99.21	125.39	118.82
CL10377.Contig1_All	CL10377.Contig1_All	56.45	43.52	69.67	10.99	9.42	5.47	16.97	19.14	7.51	10.59	6.41	9.33
CL5731.Contig1_All	CL5731.Contig1_All	56.38	29.1	42.09	48.83	50.6	41.35	30.38	28.81	31.36	38.52	39.88	38.63
CL11339.Contig2_All	CL11339.Contig2_All	56.33	48.17	74.94	83.71	82.39	66.33	139.62	134.22	90.43	95.76	93.6	91.69
CL3290.Contig2_All	CL3290.Contig2_All	56.31	33	16.73	49.6	82.99	56.15	36.93	28.17	100.9	28.49	41.37	32.9
Unigene12633_All	Unigene12633_All	56.21	56.07	59.72	64.5	62.48	43.74	47.05	50.37	49.94	53.92	50.2	53.27
CL359.Contig1_All	CL359.Contig1_All	56.16	6.7	0.76	29.85	35.08	26.55	4.06	2.6	41.51	5.79	10.25	9.61
Unigene1197_All	Unigene1197_All	56.12	53.07	53.71	54.4	46.86	36.07	47.97	50.4	45.72	52.88	41.99	51.35
CL8954.Contig1_All	CL8954.Contig1_All	56.1	50.52	0	4.3	8.43	7.37	5.28	5.53	5.52	4.22	9.66	7.29
CL9251.Contig1_All	CL9251.Contig1_All	56	57.33	69.85	79.19	70.85	51.34	102.52	100.53	82.25	84.08	79.32	79.25
Unigene20290_All	Unigene20290_All	55.97	56.77	60.87	102.72	96.82	74.81	96.52	86.68	132.81	153.41	165.59	152.35
CL3083.Contig6_All	CL3083.Contig6_All	55.96	57.93	36.19	125.94	121.43	90.27	69.44	65.86	120.31	35.93	83.63	51.02
CL4462.Contig1_All	CL4462.Contig1_All	55.93	52.56	33.24	0.83	0.51	0.5	4.41	8.31	2.28	0.88	1.17	1.1
CL3397.Contig1_All	CL3397.Contig1_All	55.9	55.9	3.94	99.25	84.96	66.54	56.58	54.47	44.4	53.51	62.65	58.46
CL5150.Contig1_All	CL5150.Contig1_All	55.89	74.93	70.22	96.74	85.29	62.74	78.22	81.57	123.14	137.07	126.77	132.87
CL3306.Contig3_All	CL3306.Contig3_All	55.87	62.07	60.08	47.85	48.15	33.12	62.36	66.31	45.11	43.9	40.45	42.35
Unigene1064_All	Unigene1064_All	55.82	74.76	62.89	70.23	48.38	31.36	50	55.09	50.53	65.05	53.87	56.34
CL7086.Contig1_All	CL7086.Contig1_All	55.81	75.14	134.7	169.41	185.9	142.67	116.82	92.7	10.95	162.34	91.88	128.47
CL2487.Contig1_All	CL2487.Contig1_All	55.79	59.82	48.42	20.1	17.47	11.72	55.36	50.26	22.01	19.74	18.93	18.87
Unigene6434_All	Unigene6434_All	55.76	67.9	0	80.79	102.96	71.92	13.38	13.37	0.02	3.41	6.37	4.18
CL4969.Contig1_All	CL4969.Contig1_All	55.75	71.67	53.23	50.73	51.5	39.32	58.28	63.92	51.74	66.42	50.58	57.44
CL7245.Contig2_All	CL7245.Contig2_All	55.72	51.28	4.57	55.07	57.24	43.73	63.93	64.31	50.05	60.85	63.34	64.06
CL3187.Contig4_All	CL3187.Contig4_All	55.7	19.37	8.4	16.59	15.36	9.25	17.26	17.11	17.28	14.68	17.81	19.13
CL6111.Contig1_All	CL6111.Contig1_All	55.66	41	58.37	33.62	32.35	23.77	37.68	36.58	27.08	31.47	29.96	30.24
CL576.Contig1_All	CL576.Contig1_All	55.65	29.12	68.12	61.99	66.71	47.33	32.34	25.57	87.27	74.01	68.92	69.35
CL4700.Contig1_All	CL4700.Contig1_All	55.6	75.26	105.54	69.05	81.39	48.81	49.07	61.5	54.83	83.69	81.27	91.46
CL2565.Contig6_All	CL2565.Contig6_All	55.6	70.79	53.82	23.4	16.2	10.92	41.53	51.1	9.82	13.23	9.38	11.36
Unigene28579_All	Unigene28579_All	55.59	60.68	72.36	57.18	68.79	53	57.36	60.14	78.48	110.25	102.8	102.19
CL6044.Contig1_All	CL6044.Contig1_All	55.56	73.03	92.61	21.98	10.91	8.88	23.1	22.83	1.98	14.95	3.92	10.6
CL2277.Contig3_All	CL2277.Contig3_All	55.55	49.8	55.48	104.99	84.4	57.04	36.66	35.27	89.73	66.88	72.39	67.95
CL3757.Contig5_All	CL3757.Contig5_All	55.54	27.78	24.89	25.21	30.81	22.26	29.05	24.98	16.69	19.42	17.82	18.99
Unigene28610_All	Unigene28610_All	55.54	50.91	50.49	51.13	52.13	35.98	51.25	49.24	46.47	56.47	56.58	52.83
CL7309.Contig1_All	CL7309.Contig1_All	55.43	11.63	32.9	33.1	8.97	6.49	8.3	8.27	2.99	4.91	0.41	2.35
CL4445.Contig1_All	CL4445.Contig1_All	55.41	76.94	30.1	43.73	38.36	26.31	81.08	88.58	65.79	47.24	43.98	44.87
Unigene14616_All	Unigene14616_All	55.4	68.87	136.64	0.69	0.79	0.71	24.21	32.45	4.44	0.6	1.41	1.11
Unigene23373_All	Unigene23373_All	55.4	52.63	55.1	68.22	67.79	50.45	74.19	72.75	65.35	77.61	70.34	74.7
Unigene28533_All	Unigene28533_All	55.35	64.2	51.27	57.84	46.42	32.94	80.17	88.24	63.81	55.69	57.07	57.74
Unigene6493_All	Unigene6493_All	55.31	54.68	45.05	66	57.13	227.18	59.03	59.38	48.8	57.05	50.38	54.38
CL1234.Contig7_All	CL1234.Contig7_All	55.31	59.46	63.69	60.84	58.84	44.86	68.05	65.78	55.64	59.31	56.94	57.13
CL9900.Contig4_All	CL9900.Contig4_All	55.27	66.24	67.26	45.34	39.98	28.85	75.37	73.2	42.04	44.69	35.69	41.76
Unigene1109_All	Unigene1109_All	55.23	54.47	57.52	78.62	90.17	61.07	121.03	97.31	65.36	90.9	96	91.26
CL2497.Contig3_All	CL2497.Contig3_All	55.21	43.34	59.05	43.94	49.25	35.34	47.85	45.81	68.52	54.59	73.11	58.75
CL3937.Contig3_All	CL3937.Contig3_All	55.19	85.67	34.67	13.51	11.41	8.85	8.91	15.36	1.18	1.41	0.33	1.09
Unigene1117_All	Unigene1117_All	55.18	59.5	33.72	33.61	35.83	24.44	30.25	25.41	13.66	28.62	23.15	22.37
Unigene28594_All	Unigene28594_All	55.17	51.05	65.7	66.41	67.83	50.02	74.31	76.74	60.69	66.13	60.52	63.38
CL10349.Contig1_All	CL10349.Contig1_All	55.15	58.14	58.4	51.87	51.46	39.98	45.69	44.63	45.51	59.31	52.3	55.14
CL5997.Contig1_All	CL5997.Contig1_All	55.13	34.97	43.29	99.51	95.48	65.18	59.84	57.05	53.01	65.38	74.74	68.53
CL11141.Contig1_All	CL11141.Contig1_All	55.12	47.6	67.89	57.05	62.5	46.46	117.59	109.28	71.13	71.69	51.73	63.44
Unigene14711_All	Unigene14711_All	55.04	60.27	71.41	61.74	57.37	41.72	53.12	54.54	43.44	41.75	35.19	40.59
Unigene7252_All	Unigene7252_All	55.04	58.49	44.06	45.92	59.46	44.22	51.79	47.2	34.89	38.73	36.66	36.66
Unigene12665_All	Unigene12665_All	55.03	56.86	70.14	76.82	60.79	42.51	110.9	83.85	78.44	84.15	59.01	79.95
CL745.Contig5_All	CL745.Contig5_All	55.01	51.97	12.38	323.63	579.71	431.3	281.33	214.43	350.96	327.48	719.83	583.09
Unigene19966_All	Unigene19966_All	54.98	59.98	66.57	32	40.88	29.71	137.34	132.09	75.09	38.36	53.52	46.53
Unigene20423_All	Unigene20423_All	54.94	55.81	133.68	47.74	61.63	43.06	90.82	94.63	67.81	121.48	60.63	91.5
Unigene889_All	Unigene889_All	54.86	22.47	15.21	107.58	178.56	133.69	57.95	37.67	48.5	44.46	63.33	56.59
CL9269.Contig1_All	CL9269.Contig1_All	54.86	26.96	18.05	15.87	13.6	10.01	26.73	23.36	19.37	18.02	21.66	19.22
Unigene17186_All	Unigene17186_All	54.81	55.05	48.47	36.92	40.11	29.08	45.36	43.2	37.42	37.63	40.8	41.89
Unigene25584_All	Unigene25584_All	54.81	64.25	61.65	75.39	65.87	46.86	54.52	57.88	70.44	60.11	65.66	60.64
CL1929.Contig1_All	CL1929.Contig1_All	54.78	52.16	71.47	54.55	43.85	33.94	57.46	53.01	43.22	49.48	47	45.52
CL8348.Contig2_All	CL8348.Contig2_All	54.76	68.78	62.4	55.65	52.76	36.13	40.14	39.88	39.49	47.35	44.16	43.54
CL8662.Contig2_All	CL8662.Contig2_All	54.74	61.94	45.07	56.81	58.55	43.22	65.87	65.54	37.95	47.08	41.55	45.97
CL2658.Contig2_All	CL2658.Contig2_All	54.73	40.91	112.07	71.49	57.34	43.84	49.73	57.68	153.97	188.09	133.42	156.96
CL6249.Contig2_All	CL6249.Contig2_All	54.73	49.36	202.96	80.78	53.84	37.77	39.4	41	62.93	27.77	41.43	32.11
CL6335.Contig1_All	CL6335.Contig1_All	54.73	59.94	67.12	85.81	98.32	70.46	86.15	76.1	87.81	99.98	92.69	96.32
Unigene16910_All	Unigene16910_All	54.72	52.85	58.05	24.11	33.77	25.6	24.1	16.25	24.22	28.98	40.11	39.13
Unigene12503_All	Unigene12503_All	54.66	57.25	52.77	61.13	56.29	41.92	55.05	57.46	58.44	60.43	53.67	51.19
CL7857.Contig1_All	CL7857.Contig1_All	54.66	55.25	12.24	115.7	216.13	155.35	322.95	299.57	295.41	150.71	316.87	230.58
CL7998.Contig1_All	CL7998.Contig1_All	54.66	73.44	62.69	63.83	57.62	43.29	62.33	63.91	61.66	73.1	65	71.16
Unigene28333_All	Unigene28333_All	54.63	74.87	75.34	62.68	71.59	54.1	102.03	112.17	40.87	99.4	100.85	102.62
CL9618.Contig2_All	CL9618.Contig2_All	54.62	80.12	57.87	6.72	8.65	5.96	37.94	39.08	10.98	8.9	8.14	6.36
Unigene437_All	Unigene437_All	54.62	49.64	53.16	13.63	15.95	11.45	12.27	10.71	9.81	10.11	10.5	9.99
Unigene26005_All	Unigene26005_All	54.6	40.7	50.26	35.77	35.31	26.54	45.31	49.13	33.45	33.37	34.51	34.66
CL5999.Contig2_All	CL5999.Contig2_All	54.57	60.09	74.86	75.4	60.79	48.67	78.61	76.45	77.68	82.22	61.95	74.2
CL8972.Contig1_All	CL8972.Contig1_All	54.51	60.35	80.95	65.83	62.05	49.94	74.02	66.18	70.41	97.1	73.46	76.89
CL10526.Contig2_All	CL10526.Contig2_All	54.49	57.77	64.9	60.74	64.6	43.56	124.84	102.24	70.61	82.69	71.15	81.04
CL7847.Contig1_All	CL7847.Contig1_All	54.45	44.99	37.25	49.66	47.98	35.01	36.25	34.27	35.15	33.94	31.25	35.53
CL1679.Contig3_All	CL1679.Contig3_All	54.42	63.56	54.14	7.64	14.26	10.37	18.49	16.5	7.89	8.17	13.58	10.85
CL7961.Contig2_All	CL7961.Contig2_All	54.41	53.6	24.15	88.25	112.02	83.34	60.39	55.23	51.11	48.39	41.24	48.17
Unigene14617_All	Unigene14617_All	54.39	64.57	128.18	0.98	1.23	0.79	23.83	29.96	3.2	1.13	1.5	1.2
CL9726.Contig2_All	CL9726.Contig2_All	54.38	62.86	21.65	9.01	27.5	18.17	29.93	23.64	31.79	15.51	30.19	22.8
CL949.Contig1_All	CL949.Contig1_All	54.35	39.97	0	100.49	91.08	73.09	43.74	44.55	64.63	73.83	74.07	71.74
CL217.Contig1_All	CL217.Contig1_All	54.31	48.62	73.76	96.18	117.51	76.41	132.44	126.7	93.73	118.97	93.44	97.26
CL10349.Contig2_All	CL10349.Contig2_All	54.31	62.31	54.39	58.54	53.77	42.79	51.58	47.11	49.26	57.09	49.31	52.29
Unigene12263_All	Unigene12263_All	54.28	55.38	59.25	55.59	48.13	37.98	54.19	54.12	51.07	54.66	50.98	51.19
CL10987.Contig2_All	CL10987.Contig2_All	54.25	55.2	62.25	40.14	38.38	28.6	54.7	53.25	43.18	37.33	30.04	33.15
Unigene17626_All	Unigene17626_All	54.24	58.92	75.05	73.96	69.39	52.81	55.21	54.33	59.47	71.82	59.14	64.32
CL11297.Contig2_All	CL11297.Contig2_All	54.23	56.05	76.96	60.68	62.11	41.28	84.72	85.83	52.43	50.9	49.26	52.33
CL10144.Contig3_All	CL10144.Contig3_All	54.21	67.81	69.03	67.71	59.52	43.12	51.37	54.06	56.51	70.5	51.37	60.9
CL2718.Contig2_All	CL2718.Contig2_All	54.19	48	63.98	56.83	51.24	36.45	75.83	70.52	58.09	84.88	93.43	85.21
CL9267.Contig2_All	CL9267.Contig2_All	54.18	33.17	23.88	23.97	25.44	18.95	29.19	29.33	47.58	23.58	27.54	22.89
CL6420.Contig3_All	CL6420.Contig3_All	54.17	39.86	150.08	27.32	35.33	21.91	202.84	201.43	130.67	246.09	145.99	182.68
Unigene23327_All	Unigene23327_All	54.16	42.21	27.29	34.52	33.39	26.99	29.92	29.48	48.31	27.05	24.68	26.76
CL1777.Contig4_All	CL1777.Contig4_All	54.16	54.84	1.45	15.42	21.93	17.87	24.46	26.61	27.37	7.4	15.47	11.72
Unigene15181_All	Unigene15181_All	54.15	62.07	84.05	69.77	65.68	44.29	72.19	79.75	62.78	69.84	58.45	60.75
CL6222.Contig1_All	CL6222.Contig1_All	54.12	58.83	3.81	0.14	0	0	0.86	1.68	0.14	0	0	0
CL4792.Contig2_All	CL4792.Contig2_All	54.05	8.24	10.91	6.52	6.97	4.57	10.73	8.37	6.37	3.27	2.35	2.07
CL4195.Contig3_All	CL4195.Contig3_All	54.04	53.79	57.33	63.97	62.78	52.67	120.22	108.59	67.48	84.01	62.35	72.28
Unigene20356_All	Unigene20356_All	54.03	59.95	74.61	58.63	55.32	42.12	88.99	78.97	58.6	84.36	62.79	73.02
Unigene9863_All	Unigene9863_All	54.02	53.12	69.36	62.92	57.34	45.9	43.3	44.6	53.47	61.62	60.15	60
CL733.Contig11_All	CL733.Contig11_All	54	68.01	153.3	0.96	1.04	1.37	6.03	10.86	1.17	5.28	3.52	4.25
CL1632.Contig9_All	CL1632.Contig9_All	53.9	38.45	18.59	8.74	9.34	8.43	24.72	37.65	41.68	10.05	7.24	7.61
Unigene12555_All	Unigene12555_All	53.86	48.29	56.45	49.33	54.76	39.47	59.96	58.97	50.96	51.28	50.6	48.69
CL7151.Contig3_All	CL7151.Contig3_All	53.81	62.27	11.21	1.07	2.34	1.04	16.75	21.41	8.17	6.51	10.86	10.1
CL3742.Contig2_All	CL3742.Contig2_All	53.79	49.79	56.57	123.98	150.12	109.88	57.7	50.65	45.99	59.15	53.32	57.38
CL2020.Contig12_All	CL2020.Contig12_All	53.77	25.03	10.45	89	91.17	67.55	22.04	17.14	153.11	36.01	44.46	38.3
CL186.Contig4_All	CL186.Contig4_All	53.73	63.14	79.76	9.03	7.93	6.25	8.36	8.67	10.73	10.84	10.3	10.67
CL1363.Contig1_All	CL1363.Contig1_All	53.71	64.89	50.45	6.82	7.43	5.06	18.34	19.33	7.06	7.26	6.14	4.79
CL3878.Contig1_All	CL3878.Contig1_All	53.67	53.72	74.52	66	74.17	57.34	49.24	52.3	37.2	48.03	48.16	47.64
Unigene28631_All	Unigene28631_All	53.62	57.05	52.38	76.14	128.37	95.3	108.24	82.02	72.08	83.42	116.33	104.68
CL5308.Contig2_All	CL5308.Contig2_All	53.6	79.26	0	12.86	12.84	7.55	31.42	29.78	2.64	7.17	3.26	3.76
Unigene1118_All	Unigene1118_All	53.6	66.56	63.2	87.43	79.89	56.5	84.1	92.7	76.77	85.86	79.71	81.18
CL5267.Contig3_All	CL5267.Contig3_All	53.58	31.94	16.26	18.48	24.46	15.48	19.74	14.42	21.02	13.16	18.51	14.46
CL10033.Contig2_All	CL10033.Contig2_All	53.51	74.79	41.44	50.87	57.35	42.9	34.5	56.33	69.64	61.75	64.96	60.46
Unigene12789_All	Unigene12789_All	53.41	79.51	87.53	4.72	5.29	4.69	121.22	122.57	33.05	15.76	4.73	10.32
CL6622.Contig1_All	CL6622.Contig1_All	53.39	52.68	53.11	41.81	40.4	28.99	43.66	48.71	31.45	35.99	35.03	34.49
Unigene23033_All	Unigene23033_All	53.36	60.74	8.37	14.08	12.6	8.22	2.39	1.89	4.21	13.06	16.14	12.2
Unigene25941_All	Unigene25941_All	53.33	25.42	18.86	34.49	14.11	10.42	17.67	16.09	42.21	19.81	6.95	12.42
CL6771.Contig1_All	CL6771.Contig1_All	53.32	70.5	60.74	74.5	87.85	66.53	65.49	57.24	58.85	69.48	72.66	68.22
Unigene20835_All	Unigene20835_All	53.31	53.22	64.13	24.22	25.82	19.53	27.76	28.51	29.44	38.47	37.9	32.05
CL997.Contig6_All	CL997.Contig6_All	53.3	41.21	52.52	49.36	42.47	29.52	26.45	21.38	27.92	35.4	35.96	36.48
CL5614.Contig1_All	CL5614.Contig1_All	53.28	52.85	37.37	65.67	69.98	45.96	77.39	65.02	74.74	76.36	82.15	84
CL1242.Contig4_All	CL1242.Contig4_All	53.28	64.29	61.89	62.17	55.48	40.3	37.16	39.86	41.27	51.93	56.84	53.76
CL4681.Contig13_All	CL4681.Contig13_All	53.25	53.65	36.69	42.17	37.65	27.14	52.93	54.57	38.95	43.78	37.26	38.37
CL118.Contig6_All	CL118.Contig6_All	53.24	75.19	77.76	37.77	19.25	12.94	33.61	45.2	25.42	73.22	39.91	49.65
CL719.Contig5_All	CL719.Contig5_All	53.23	47.56	39.08	35.36	31.51	23.3	35.28	36.19	33.81	39.77	38.96	40.39
CL2780.Contig2_All	CL2780.Contig2_All	53.23	52.41	0	99.17	95.71	72.75	126.27	113.74	83.68	102.72	87.5	96.31
CL8972.Contig2_All	CL8972.Contig2_All	53.21	55.36	69.94	61.51	58.98	50.18	69.25	58.59	60.91	77.48	61.07	67.28
CL11059.Contig1_All	CL11059.Contig1_All	53.2	50.01	69.01	46.29	46.69	36.79	74.04	73.11	63.31	63.48	57.83	59.03
CL3841.Contig2_All	CL3841.Contig2_All	53.2	60.84	43.58	57.54	68.26	50.17	57.36	54.91	38.48	51.21	50.53	52.46
Unigene20413_All	Unigene20413_All	53.2	56.55	59.4	48.34	46.24	38.25	49.43	49.24	38.05	43.2	33.45	38.8
Unigene17877_All	Unigene17877_All	53.19	55.94	32.5	55.09	53.34	38.01	30.13	33.67	39.72	34.19	46.04	39.39
CL854.Contig4_All	CL854.Contig4_All	53.17	47	15.44	70.88	76.56	52.4	76.24	56.71	89.98	39.94	68.2	49.82
CL4755.Contig3_All	CL4755.Contig3_All	53.16	58.52	63.65	56.69	52.67	36.71	60.92	65.27	74.98	78.17	71.18	72.78
Unigene1170_All	Unigene1170_All	53.13	64.66	61.36	66.81	57.06	45.56	75.42	76.47	64.92	65.81	54.04	58.23
CL2295.Contig3_All	CL2295.Contig3_All	53.13	12.42	6.33	34.84	56.2	40.79	15.98	8.99	65.29	15.43	24.29	18.87
CL1900.Contig1_All	CL1900.Contig1_All	53.11	35.09	59.11	68.94	71.24	50.9	106.73	91.58	68.82	85.15	76.02	74.59
Unigene15119_All	Unigene15119_All	53.09	76.76	46.95	53.68	52.1	38.31	36.24	34.41	29.06	40.38	34.19	35.91
CL8049.Contig2_All	CL8049.Contig2_All	53.09	67.42	73.33	74.56	66.38	46.74	101.96	99.76	112.88	112.1	86.71	105.89
Unigene5144_All	Unigene5144_All	53.07	32.69	22.12	329.08	430.4	307.62	122.81	75.47	553.79	258.12	358.67	314.29
CL2295.Contig2_All	CL2295.Contig2_All	53.06	13.7	5.96	41.76	63.66	46.27	18.66	11.21	71.54	16.41	23.77	20.88
Unigene15127_All	Unigene15127_All	53.05	33.73	34.23	56.77	60.28	42.54	37.64	36.84	55.88	44.42	44.92	44.72
CL3113.Contig4_All	CL3113.Contig4_All	53.04	78.38	36.46	3.1	2.96	2.25	38.5	49.93	14.74	16.69	10.96	14.66
Unigene17463_All	Unigene17463_All	53.03	48.9	49.64	96.45	116.21	84.86	67.29	55.31	127.16	105.66	106.87	107.41
CL2661.Contig1_All	CL2661.Contig1_All	53.01	31.3	36.71	97.81	78.95	56	41.48	39.37	33.47	70.23	54.76	58.45
Unigene28414_All	Unigene28414_All	52.99	45.24	53.01	89.63	89.31	63.35	66.89	67.01	60.17	89.91	83.3	87.84
Unigene5769_All	Unigene5769_All	52.99	66.52	110.97	94.51	102.18	74.8	76.86	72.4	87.55	66.38	63.76	64.84
Unigene1009_All	Unigene1009_All	52.97	40.72	47.77	47.03	57.79	41.61	51.49	51.86	60.45	75.09	79.23	74.12
CL2396.Contig4_All	CL2396.Contig4_All	52.89	56.33	74.24	76.51	64.12	46.31	149.38	142.35	130.71	108.03	103.45	110.92
CL7027.Contig3_All	CL7027.Contig3_All	52.89	37.07	37.02	9.56	10.56	7.44	7.47	10	8.95	3.33	3.44	2.94
CL6457.Contig1_All	CL6457.Contig1_All	52.87	67.25	70.24	56.59	56.79	48.03	49.84	54.79	51.58	70.1	52.45	61.1
CL6003.Contig5_All	CL6003.Contig5_All	52.87	49.13	3.41	27	19.88	17.59	45.45	45.5	30.73	63.32	54.1	60.78
CL6335.Contig2_All	CL6335.Contig2_All	52.86	61.9	68.21	79.72	93.42	70.36	86.5	81.35	89.82	100.94	96.35	97.55
CL4056.Contig2_All	CL4056.Contig2_All	52.82	73.1	14.42	71.31	121.97	93.77	112.15	66.28	1.17	47.59	35.59	42.97
CL10471.Contig1_All	CL10471.Contig1_All	52.81	60.17	51.04	98.77	102.08	73.74	48.91	51.32	67.3	78.57	75.99	76.03
CL9173.Contig2_All	CL9173.Contig2_All	52.78	59.03	56.89	29.36	34.4	25.58	40.11	32.55	23.28	27.75	30.93	31.56
CL1498.Contig1_All	CL1498.Contig1_All	52.75	48.79	51.76	45.99	48.92	35.68	34.62	35.84	32.35	48.07	50.91	46.74
CL3693.Contig8_All	CL3693.Contig8_All	52.73	19.88	9.97	69.84	73.36	52.4	12.91	8.93	108.94	29.38	47.7	42.03
Unigene28628_All	Unigene28628_All	52.73	63.18	47.19	45.26	43.77	31.96	33.17	35.67	38.5	46.35	45.28	43.32
CL7635.Contig4_All	CL7635.Contig4_All	52.72	81.7	56.57	42.1	50.64	34.93	33.88	31.35	59.27	40.1	60.67	55.55
Unigene28355_All	Unigene28355_All	52.68	51.08	52.08	44.02	41.84	29.15	33.26	32.27	36.94	49.65	34.72	41.67
CL10602.Contig2_All	CL10602.Contig2_All	52.67	52.78	38.54	102.43	126.55	109.35	75.41	68.17	181.86	196.92	189.01	249.19
Unigene26611_All	Unigene26611_All	52.61	51.5	74.03	31.64	32.06	23.86	28.78	30.98	31.73	43.68	41.38	46.7
CL10805.Contig1_All	CL10805.Contig1_All	52.53	39.59	42.56	37.32	36.22	26.94	23.62	19.65	25.3	45.08	36.57	38.55
CL3584.Contig4_All	CL3584.Contig4_All	52.53	41.72	65.19	66.13	60.55	49.21	127.71	98.76	96.85	82.57	86.35	89.53
CL10773.Contig3_All	CL10773.Contig3_All	52.53	69.33	75.14	142.12	131.51	100.07	96.88	93.89	137.29	170.21	148.87	162.07
CL9618.Contig1_All	CL9618.Contig1_All	52.5	83.86	61.27	5.9	8.92	5.85	38.35	42.72	11.65	7.36	7.7	8.2
CL4478.Contig1_All	CL4478.Contig1_All	52.47	62.75	86.86	30.43	30.73	21.39	21.79	20.7	26.86	30.78	32.47	29.64
CL6933.Contig1_All	CL6933.Contig1_All	52.47	0.54	0.05	1.9	1.62	1.15	0.23	0.27	4.8	0.31	0.45	0.45
CL9743.Contig2_All	CL9743.Contig2_All	52.46	57.3	86.92	58.68	52.33	38.22	147.85	151.97	118.92	111.59	65.49	90.43
Unigene23267_All	Unigene23267_All	52.45	78.09	68.02	13.54	11.67	8.92	15.19	19.5	19.2	19.86	30.72	26.14
CL6351.Contig1_All	CL6351.Contig1_All	52.43	69.48	67.03	12.49	14.65	9.31	27.97	30.37	24.19	27.38	36.33	27.66
CL10364.Contig1_All	CL10364.Contig1_All	52.42	72	51.72	41.74	59.35	45.71	76.66	81.09	67.3	73.24	77.39	73.19
Unigene17649_All	Unigene17649_All	52.4	53.77	43.79	43.28	47.96	35.58	53.17	50.43	32.53	45.11	31.26	37.19
Unigene17694_All	Unigene17694_All	52.38	51.06	86.74	74.18	67.91	48.85	85.02	78.59	76.7	92.18	76.81	73.46
Unigene12692_All	Unigene12692_All	52.38	58.64	96.4	72.37	79.16	59.69	53.63	50.74	61.5	59.29	56.9	58.91
CL10614.Contig1_All	CL10614.Contig1_All	52.33	63.63	94.92	70.81	78.34	58.24	60.14	60.7	83.67	115.75	117.61	120.06
CL9258.Contig2_All	CL9258.Contig2_All	52.31	50.25	69.07	28.69	29.18	18.79	50.61	59.47	30.69	36.5	28.7	31.98
Unigene20447_All	Unigene20447_All	52.3	44.68	42.94	41.72	42.5	30.35	27.7	31.05	32.47	32.29	32.44	31.31
Unigene20372_All	Unigene20372_All	52.3	44.74	80.42	63.73	65.83	47.16	122.18	116.47	78.66	85.23	82.96	85.47
CL3306.Contig2_All	CL3306.Contig2_All	52.28	55.28	52.24	45.02	42.9	32.74	56.2	61.21	39.78	38.18	36.16	37.37
CL9810.Contig2_All	CL9810.Contig2_All	52.28	18.9	9.36	6.8	6.46	6.44	35.94	36.91	0	56.75	36.74	46.28
CL3192.Contig1_All	CL3192.Contig1_All	52.27	60.99	44.34	96.87	102.59	72.54	40.49	43.23	69.28	92.35	92.1	92.6
Unigene23168_All	Unigene23168_All	52.22	26.95	27.92	25.78	21.63	18.6	22.28	18.59	20.95	20.45	21.22	20.85
CL8419.Contig3_All	CL8419.Contig3_All	52.21	57.01	44.43	30.22	28.47	20.37	30.26	35.33	33.27	37.19	24.31	29.8
CL2697.Contig8_All	CL2697.Contig8_All	52.16	49.8	28.27	28.4	26.01	18.68	51.84	52.64	44.28	38.75	35.32	37.45
CL5106.Contig4_All	CL5106.Contig4_All	52.11	50.24	1.51	0	0.51	0	28.44	58.01	2.88	0.7	1.44	0.68
Unigene1165_All	Unigene1165_All	52	60.07	59.97	43.55	34.47	28.78	41.41	43.82	31.29	53	47.27	46.59
Unigene11553_All	Unigene11553_All	51.99	47.53	21.21	84.2	97.83	68.35	76.83	69.88	62.91	64.05	62.38	62.31
Unigene15091_All	Unigene15091_All	51.96	49.59	55.66	62.21	59.75	40.54	70.73	70.05	69.68	68.38	60.72	68.26
CL8608.Contig5_All	CL8608.Contig5_All	51.92	56.17	63.35	43.23	36.57	26.8	58.25	55.36	42.16	40.38	39.49	40.81
Unigene1008_All	Unigene1008_All	51.92	48.15	45.05	41.77	44.94	32.1	56.45	56.64	37.11	39.66	39.15	39.35
Unigene9062_All	Unigene9062_All	51.85	45.06	28.83	10.17	13.88	11.26	18.75	20.4	17.3	11.67	16.34	15.48
CL4585.Contig2_All	CL4585.Contig2_All	51.8	39.43	62.05	28.99	26.02	20.77	39.84	40	32.24	37.66	28.34	32.26
Unigene11599_All	Unigene11599_All	51.78	39.46	23.2	19.11	22.4	16.49	30.03	32.6	34.02	36.14	30.71	32.58
CL2259.Contig7_All	CL2259.Contig7_All	51.77	45.07	19.86	89.03	86.64	68.56	34.24	30.07	17.97	16.49	10.67	14.68
Unigene15317_All	Unigene15317_All	51.76	56.95	50.27	136.52	85.48	64.12	51.3	52.84	52.28	83.56	75.12	76.54
CL2033.Contig2_All	CL2033.Contig2_All	51.74	40.22	34.51	32.23	58.79	40.07	31.74	34.63	210.45	76.97	113.43	90.74
CL2718.Contig1_All	CL2718.Contig1_All	51.72	47.41	64.08	55.42	49.38	37.95	77.03	73.96	57.17	83.11	89.4	85.05
CL2259.Contig6_All	CL2259.Contig6_All	51.7	44.66	21.23	88.61	94.26	67.38	35.52	28.39	9.18	11.6	11.6	11.83
Unigene3655_All	Unigene3655_All	51.68	68.5	0.09	62.45	75.84	46.69	25.72	14.64	0.09	4.53	5.39	5.06
CL7658.Contig4_All	CL7658.Contig4_All	51.67	43.98	67.93	60.39	70.42	59.04	118.75	113.32	80.64	87.5	78.26	82.66
Unigene28481_All	Unigene28481_All	51.61	49.27	50.36	46.2	44.08	31.77	46.98	44.82	52.68	49.65	51.85	49.7
CL638.Contig3_All	CL638.Contig3_All	51.57	51.78	26.67	60.08	57.69	40.38	31.96	32.69	19.03	40.57	34.55	39.75
Unigene1152_All	Unigene1152_All	51.54	38.17	43.02	38.09	40.69	29	39.23	37.88	34.86	41.89	30.66	32.95
CL3808.Contig1_All	CL3808.Contig1_All	51.49	30.86	22.71	32.37	44.59	31.32	22.1	19.5	51.13	9.97	14.45	11.89
CL8815.Contig1_All	CL8815.Contig1_All	51.46	65.29	72.65	23.96	27.56	20.76	59.21	61.47	37.52	27.96	24.1	26.99
CL1337.Contig1_All	CL1337.Contig1_All	51.45	52.52	62.63	48.87	51.18	35.48	51.14	51.07	58.18	58.2	54.53	58.1
CL8876.Contig2_All	CL8876.Contig2_All	51.41	70.92	66.78	126.25	177.8	130.15	152.23	117.35	91.3	109.2	144.14	130.41
CL7788.Contig3_All	CL7788.Contig3_All	51.4	57.98	62.35	73.01	81.01	57.17	64.63	62.58	65.55	80.64	73.1	74.71
CL2658.Contig1_All	CL2658.Contig1_All	51.39	42.26	76.6	66.5	72.05	45.67	51.23	61.72	71.02	77.29	59.17	73.39
CL11212.Contig2_All	CL11212.Contig2_All	51.39	44	77.01	79.55	75.21	57.08	79.28	76.45	85.74	84.38	98.32	88.58
CL4015.Contig2_All	CL4015.Contig2_All	51.38	46.34	67.23	34.76	27.45	22.39	33.71	29.46	38.69	28.16	32.92	33.95
Unigene12715_All	Unigene12715_All	51.38	56.38	53.78	44.09	42.17	31.51	37.45	42.45	37.33	50.79	46.55	48.39
CL7289.Contig2_All	CL7289.Contig2_All	51.37	43.8	31.29	24.36	26.6	18.73	23.98	26.92	14.33	13.93	12.87	13.14
CL9534.Contig2_All	CL9534.Contig2_All	51.36	54.81	59.74	66.64	68	50.06	57.05	60.04	57.43	73.68	74.43	73.41
CL1386.Contig1_All	CL1386.Contig1_All	51.31	43.86	50.16	49.18	45.88	31.4	55.75	56.47	47.41	58.93	59.15	56.23
CL2311.Contig3_All	CL2311.Contig3_All	51.27	27.52	46.86	232.64	165.52	118.76	49.09	40.74	39.52	41.49	36.98	38.5
CL997.Contig3_All	CL997.Contig3_All	51.27	39.47	17.53	70.32	57.96	37.68	22.79	22.72	19.45	35.97	32.44	31.94
CL11010.Contig1_All	CL11010.Contig1_All	51.25	79.19	42.34	75	75.36	56.13	51.71	55.29	57.08	68.6	59.52	68.81
Unigene9339_All	Unigene9339_All	51.24	21.83	2.89	27.5	30.99	20.39	22.96	19.07	48.83	20.48	21.07	19.47
Unigene7185_All	Unigene7185_All	51.24	63.41	72.97	59.31	43.94	32.39	52.84	49	48.29	64.17	73.84	65.62
Unigene23066_All	Unigene23066_All	51.23	46.07	47.72	42.03	34.39	25.42	31.72	33.56	34.29	37.54	33.67	34.22
Unigene20430_All	Unigene20430_All	51.22	38.44	33.18	49.75	45.06	32.51	37.12	36.44	37.46	32.64	40.16	31.57
Unigene22283_All	Unigene22283_All	51.21	27.76	23.8	44.86	60.58	46.55	48.78	40.49	87.32	68.87	76.39	83.9
Unigene6818_All	Unigene6818_All	51.19	53.7	63.64	32.29	31.1	23.01	24.57	26.24	20.51	27.93	24.48	26.26
Unigene28565_All	Unigene28565_All	51.18	50.61	56.85	49.06	48.27	33.77	50.63	55.82	57.14	62.49	59.37	58.51
Unigene11720_All	Unigene11720_All	51.17	13.8	0.62	2.8	3.19	2.1	3.21	2.92	0.65	0.45	0.92	0.46
CL3354.Contig1_All	CL3354.Contig1_All	51.15	48.66	43.96	41.26	41.01	30.37	41.8	44.36	33.02	34.08	31.05	32.02
Unigene15590_All	Unigene15590_All	51.15	51.33	113.8	49.79	48.01	35.78	50.25	53.97	42.36	55.47	49.47	52.41
CL2311.Contig2_All	CL2311.Contig2_All	51.13	29.43	49.9	217.51	160.76	116.07	50.51	42.92	42.72	45.72	39.53	40.58
Unigene10047_All	Unigene10047_All	51.11	68.38	109.01	273.27	106.7	80.2	81.48	91.08	59.92	227.14	111.27	165.5
Unigene8095_All	Unigene8095_All	51.05	47.18	43.29	48.97	39.06	454.15	59.16	63.09	31.07	45.38	41.18	44.94
Unigene23182_All	Unigene23182_All	50.99	52.23	46.84	34.84	33.81	22.14	38.87	32.84	49.06	27.92	16.93	25.84
CL3953.Contig1_All	CL3953.Contig1_All	50.98	61.61	58	80.94	62.59	46	51	54.93	68.79	76.44	69.66	70.03
CL3289.Contig7_All	CL3289.Contig7_All	50.96	52.34	53.31	31.53	27.67	21.66	62.6	70.49	39	28.35	32.89	32.45
Unigene9930_All	Unigene9930_All	50.96	38.42	64.57	32.81	34.5	22.48	46.63	42.67	49.56	55.15	47.05	49.85
Unigene12621_All	Unigene12621_All	50.96	49.34	61.73	57.3	61.51	45.36	101.17	98.82	60.39	72.11	50.92	68.4
Unigene15135_All	Unigene15135_All	50.94	45.55	47.73	39.94	40.46	28.62	41.38	39.51	34.1	35.6	31.37	40.16
Unigene28634_All	Unigene28634_All	50.91	45.4	47.98	15.58	26.89	19.84	228.22	171.14	143.94	192.47	381.87	295.15
CL4534.Contig2_All	CL4534.Contig2_All	50.9	50.96	36.9	51.71	41.67	29.76	29.83	29.38	37.17	45.33	40.29	38.89
CL3354.Contig2_All	CL3354.Contig2_All	50.89	48.76	47.59	41.64	43.78	31.73	42.83	43.9	35.54	36.99	32.17	31.91
Unigene28428_All	Unigene28428_All	50.88	61.38	65.27	57.48	62.61	39.26	56.9	59.85	67.73	67.94	57.55	57.23
Unigene1111_All	Unigene1111_All	50.87	35.71	12.21	31.75	44.58	33.05	8.61	6.7	27.86	11.12	19.62	13.4
CL1324.Contig2_All	CL1324.Contig2_All	50.83	41.39	65.04	109.47	139.47	99.94	60.8	69.61	62.05	54.52	52.67	55.14
Unigene25686_All	Unigene25686_All	50.79	46.48	60.29	60.44	64.54	49.52	73.94	61.59	60.73	62.14	51.62	56.24
CL1138.Contig2_All	CL1138.Contig2_All	50.74	17.45	17.93	34.67	47.1	34.01	24.97	21.11	18.09	16.8	19.08	19.76
CL7828.Contig2_All	CL7828.Contig2_All	50.73	57.03	60.58	41.45	41.12	30.11	26.98	26.02	36.21	44.63	54.67	49.2
CL628.Contig1_All	CL628.Contig1_All	50.71	65.25	71.95	55.86	47.01	32.09	46.04	48.43	46.47	58.44	47.26	53.8
Unigene14462_All	Unigene14462_All	50.64	17.21	10.9	116.21	204.08	149.28	46.72	24.15	188.32	80.6	118.57	107.87
Unigene25970_All	Unigene25970_All	50.61	85.8	83.53	78.21	96.95	74.33	51.17	48.52	52.89	50.94	50.48	45.77
CL638.Contig4_All	CL638.Contig4_All	50.61	43.07	63.91	54.42	54.34	38.22	29.81	33.57	50.97	44.78	57.77	51.88
Unigene17681_All	Unigene17681_All	50.56	23.1	32.85	31.39	29.23	20.87	18.88	15.85	13.14	19.26	14.31	16.72
Unigene28648_All	Unigene28648_All	50.56	52.22	50.77	67.23	65.3	46.16	61.79	64.66	52.84	58.65	47.42	55.65
CL8707.Contig5_All	CL8707.Contig5_All	50.49	43.44	23.2	247.71	333.95	241.17	101.16	65.73	324.44	159.77	176.26	163.07
Unigene23302_All	Unigene23302_All	50.47	46.93	57.03	58.16	57.56	42.55	92.59	89.3	60.12	66.75	58.25	62.07
Unigene15170_All	Unigene15170_All	50.45	49.91	50.21	57.57	48.21	37.83	43.89	44.31	36.83	47.64	47.11	47.35
CL1660.Contig2_All	CL1660.Contig2_All	50.45	59.58	47.33	46.28	68.09	50.98	277.28	213.11	245.97	248.94	382.46	321.79
CL3878.Contig2_All	CL3878.Contig2_All	50.45	55.26	21.7	54.3	60.01	43.73	43.77	47.16	69.56	74.63	78.01	76.07
Unigene17824_All	Unigene17824_All	50.44	37.55	43.18	66.77	89.98	65.2	55.62	51.72	70.72	81.47	103.41	94.14
Unigene28399_All	Unigene28399_All	50.38	58	69.33	58.08	55.71	39.29	77.25	77.29	66.72	71.11	52.37	61.44
Unigene11551_All	Unigene11551_All	50.37	44.44	10.99	99.71	111.59	79.97	78.18	74.34	63.58	65.86	70.94	67.19
Unigene27544_All	Unigene27544_All	50.33	41.6	39.7	28.91	21.61	19.04	16.96	17.24	15.98	16.47	13.04	14.64
CL1324.Contig6_All	CL1324.Contig6_All	50.32	51.5	59.81	46.07	47.64	33.85	31.59	31.79	38.27	44.25	47.45	45.55
Unigene6449_All	Unigene6449_All	50.32	53.74	51.95	41.08	37.6	31.68	55.59	51.84	35.18	33.43	31.05	33.28
Unigene23196_All	Unigene23196_All	50.28	46.23	53.43	45.38	40.12	30.39	41.16	42.14	39.69	34.91	29.86	34.12
CL5682.Contig2_All	CL5682.Contig2_All	50.27	59.93	51.48	32.6	46.88	34.86	110.5	97.78	76.53	41.89	70.2	59.97
Unigene25804_All	Unigene25804_All	50.26	50.65	61.01	46.48	59.17	39.37	59.68	65	47.52	47.75	38.91	44.43
Unigene19812_All	Unigene19812_All	50.25	53.76	50.15	35.51	37.62	27.64	33.58	35.86	35.05	44.2	45.99	44.6
Unigene17942_All	Unigene17942_All	50.25	82.43	43.3	17.97	21.56	15.3	13.55	11.56	27.47	18.85	28.89	23.29
Unigene1120_All	Unigene1120_All	50.21	25.15	39.9	38.67	34.81	25.64	31.79	31.02	35.61	37.25	48.19	44.75
Unigene18653_All	Unigene18653_All	50.15	65.21	60.93	109.74	92.12	65.53	63.21	71.2	101.55	144.93	127.2	132.21
CL4123.Contig2_All	CL4123.Contig2_All	50.14	48.19	85.17	49.87	45.97	33.18	49.58	47.09	46.61	57.64	51.29	55.77
Unigene1176_All	Unigene1176_All	50.13	60.35	77.3	25.71	20.31	15.74	12.28	12.21	8.8	12.45	8.72	10.22
Unigene984_All	Unigene984_All	50.11	45.05	60.17	72.3	66.64	50.5	91.38	96.01	76.08	78.05	66.19	75.28
CL10450.Contig10_All	CL10450.Contig10_All	50.09	61.8	31.06	42.74	28.73	21.14	18.42	18.4	29.66	33.9	38.47	35.75
CL293.Contig3_All	CL293.Contig3_All	50.08	51.79	49.74	44.23	41.02	30.03	44.16	46.11	41.31	48.92	41.87	44.95
Unigene25905_All	Unigene25905_All	50.08	39.9	42.53	35.21	30.71	23.27	43.93	45.19	30.9	33.01	34.01	32.9
CL4565.Contig1_All	CL4565.Contig1_All	50.07	61.9	61.74	26.83	24.61	19.41	25.88	25.18	23.78	23.49	20.48	21.43
CL9759.Contig1_All	CL9759.Contig1_All	50.05	54.26	50.41	47.01	51.81	39.08	57.42	61.17	43.6	52.56	39.62	43.03
CL1242.Contig3_All	CL1242.Contig3_All	49.99	58	58.66	56.82	50.38	37.1	33.69	37.51	39.43	46.64	51.53	49.8
CL11269.Contig2_All	CL11269.Contig2_All	49.97	53.91	39.84	10.26	9.55	6.63	82.25	78.25	72.32	40.71	40.83	37.94
CL3868.Contig4_All	CL3868.Contig4_All	49.96	59.67	65.1	69.41	58.62	45.47	86.9	83.31	79.1	96.5	74.96	83.28
CL2750.Contig1_All	CL2750.Contig1_All	49.93	64.32	68.36	43.03	44.41	29.75	38.55	42.31	50.16	50.3	53.08	46.94
CL7769.Contig2_All	CL7769.Contig2_All	49.92	48.98	50.89	33.03	32.12	19.92	33.03	33.84	37.54	34.18	29.43	29.42
CL8266.Contig2_All	CL8266.Contig2_All	49.92	32.28	41.38	29.26	32.17	26.54	39.2	33.93	36.3	45.12	37.26	45.21
CL2024.Contig4_All	CL2024.Contig4_All	49.92	50.36	62.47	51.86	55.94	39.77	63.05	58.88	66.11	83.51	72.42	82.68
Unigene837_All	Unigene837_All	49.91	55.56	42.15	42.13	45.51	31.35	33.03	33.84	43.67	38.24	40.37	36.37
CL9966.Contig1_All	CL9966.Contig1_All	49.87	43.74	35.3	36.02	37.53	28.36	34.54	34.38	33.25	30.92	28.59	31.19
CL2.Contig81_All	CL2.Contig81_All	49.86	69.93	58.64	0.64	1.02	0.93	2.67	5.09	5.32	0.4	0.13	0.65
Unigene23175_All	Unigene23175_All	49.86	50.13	63.57	58.18	64.14	48.16	70.11	65.09	53.86	56.61	53.03	54.52
CL5384.Contig1_All	CL5384.Contig1_All	49.85	46.54	61.42	51.03	52.6	35.57	54.92	55.14	45.58	62.47	45.76	56.39
CL931.Contig4_All	CL931.Contig4_All	49.85	51.77	60.83	53.93	52.88	39.14	32.8	38.11	50.32	39.08	45.58	42.05
CL1234.Contig8_All	CL1234.Contig8_All	49.8	46.81	54.85	59.24	59.16	44.67	44.09	46.56	25.97	34.46	29.63	29.4
Unigene25833_All	Unigene25833_All	49.74	51.58	47.55	43.68	36.14	26.67	36.63	38.59	36.56	39.02	38.54	39.7
CL9362.Contig3_All	CL9362.Contig3_All	49.72	27.2	18.17	0	0	0	3.07	3.21	5.74	5.31	4.81	3.88
CL7694.Contig1_All	CL7694.Contig1_All	49.68	28.56	30.86	50.47	45.49	34.19	35.62	35.4	37.99	39.78	40.26	40.38
Unigene12609_All	Unigene12609_All	49.68	47.35	5.17	40.68	41.37	27.08	49.83	53	43.17	47.15	43.75	44.43
Unigene9884_All	Unigene9884_All	49.59	46.59	56.79	65.67	76.14	52.91	46.28	49.48	46.77	65.67	53.86	59.24
Unigene17802_All	Unigene17802_All	49.54	62.77	59.84	81.57	67.62	48.95	52.72	53.58	50.01	67.7	60.43	63.24
CL4327.Contig2_All	CL4327.Contig2_All	49.53	47.48	6.46	80.45	71.84	51.46	41.21	39.69	53.01	52.82	74.46	62.98
Unigene15284_All	Unigene15284_All	49.5	55.76	51.04	59.19	57.83	41.54	71.81	71.77	56.44	50.32	52.16	51.3
Unigene20448_All	Unigene20448_All	49.48	59.62	63.64	42.01	38.6	28.92	51.43	53.87	49.02	37.4	43.38	38.43
Unigene9156_All	Unigene9156_All	49.46	49.21	41.32	40.08	36.34	26.74	42.15	41.38	35.3	31.41	30.48	30.12
CL1069.Contig13_All	CL1069.Contig13_All	49.45	6.01	2.26	4.7	5.13	4.56	4.7	3.05	5.95	0	0.42	0.29
CL9866.Contig2_All	CL9866.Contig2_All	49.45	35.14	39.81	40.68	36.59	27.39	31.43	26.09	31.06	31.85	29.7	28.55
CL5726.Contig1_All	CL5726.Contig1_All	49.44	5.81	4.94	2.82	6.11	5.11	4.22	3.5	7	1.14	2.11	3.73
CL4892.Contig1_All	CL4892.Contig1_All	49.44	50.65	39.67	17.79	17.76	13.44	29.28	35.15	19.37	17.37	17.71	18.2
Unigene28603_All	Unigene28603_All	49.43	56.99	56.52	40.65	42.02	32.04	44.4	48.35	42	45.91	36.81	42.14
Unigene22726_All	Unigene22726_All	49.39	38.84	41.11	47.85	50.97	36.32	38.13	37.99	47.94	44.36	51.05	44.95
CL6003.Contig4_All	CL6003.Contig4_All	49.37	38.34	93.3	24.3	26.31	16.33	16.46	23.92	37.29	13.83	33.28	23.37
Unigene15255_All	Unigene15255_All	49.37	56.75	43.48	97.27	90.78	64.4	44.7	43.67	101.12	86.41	95.14	95
Unigene15330_All	Unigene15330_All	49.34	87.85	30.84	14.86	28.67	21.5	67.37	56.96	52.42	25.14	48.93	38.98
Unigene15530_All	Unigene15530_All	49.32	35.64	48.33	0.74	1.47	1.04	2.57	3.51	0.92	0.59	0.08	0.76
Unigene28318_All	Unigene28318_All	49.27	34.64	44.75	45.63	38.45	30.99	42.75	38.1	41.49	49.89	51.96	51.72
CL5226.Contig1_All	CL5226.Contig1_All	49.24	25.26	20.48	11.38	15.76	12.3	9.43	8.16	7.08	11.68	13.65	11.21
Unigene1262_All	Unigene1262_All	49.24	43.62	52.84	57.55	55.88	41.45	41.35	41.79	46.31	50.26	50.43	46.44
CL380.Contig3_All	CL380.Contig3_All	49.23	2.2	0.99	0.37	0.35	0.35	2.06	1.57	0.71	0.67	0.18	0.32
CL1914.Contig4_All	CL1914.Contig4_All	49.22	61.94	41.46	3.36	6.25	4.75	17.61	14.42	13.3	5.77	13.92	10.35
CL3988.Contig4_All	CL3988.Contig4_All	49.09	35.29	20.91	177.01	231.71	164.23	104.45	77.63	418.83	89.57	104.65	103.68
CL6007.Contig1_All	CL6007.Contig1_All	49.04	57.12	36.57	14.89	14.09	10.21	15.9	15.73	19.88	9.73	13.7	10.52
CL2697.Contig4_All	CL2697.Contig4_All	49.03	50.61	52.36	37.62	29.29	20.84	48.73	49.83	47.08	38.71	39.91	39.24
CL6952.Contig5_All	CL6952.Contig5_All	49.03	58.04	64.08	99.07	160.17	114.21	78.34	47.84	342.65	155.19	221.82	185.46
CL8910.Contig1_All	CL8910.Contig1_All	49.01	46.98	45.63	23.87	25.27	18.84	15.92	19.69	33.22	34.03	37.55	34.75
Unigene26095_All	Unigene26095_All	49	49.07	25.43	142.7	125.11	95.83	42.9	34.85	40.3	55.63	51.45	42.91
CL3750.Contig1_All	CL3750.Contig1_All	48.96	42.07	15.12	50.61	51.8	36.77	58.51	53.83	55.64	54.84	49.38	55.3
Unigene907_All	Unigene907_All	48.93	31.52	29.92	43.63	48.69	33.66	36.94	41.67	49.81	37.53	36.5	36.89
Unigene28305_All	Unigene28305_All	48.91	57.02	42.45	79.15	73.96	59.78	58.61	56.03	58.23	74.09	72.05	72.85
CL5662.Contig3_All	CL5662.Contig3_All	48.9	50.11	61.11	44.15	38.83	24.44	36.77	28.05	24.5	32.62	27.1	29.55
CL5006.Contig3_All	CL5006.Contig3_All	48.87	55.08	45.55	55.82	51.37	38.72	39.89	40.74	55.04	55.34	57.44	59.23
CL7955.Contig2_All	CL7955.Contig2_All	48.86	50.62	70.13	60.48	51.8	44.4	55.08	53.32	0	42.62	21.36	34.99
Unigene780_All	Unigene780_All	48.85	51.93	48.89	47.28	39.88	28.5	44.97	45.61	43.81	51.36	43.73	45.4
Unigene25947_All	Unigene25947_All	48.82	49.76	65.88	206.83	140.14	105.52	61.54	53.28	78.44	107.99	99.57	105.71
Unigene15252_All	Unigene15252_All	48.77	57.41	42.66	53.78	57.47	41.93	42.26	46.14	47.47	57.65	55.93	49.07
Unigene15113_All	Unigene15113_All	48.76	52.16	61.74	44.07	47.29	31.35	39.66	39.31	44.24	43.65	43.46	45.89
CL3046.Contig1_All	CL3046.Contig1_All	48.75	37.67	40.13	46.66	51.73	37.51	37.13	35.54	72.94	34.66	46.88	41.58
CL7694.Contig3_All	CL7694.Contig3_All	48.74	23.83	18.93	55.68	50.91	35.94	21.69	20.52	31.92	36.33	34.34	35.77
CL9258.Contig1_All	CL9258.Contig1_All	48.65	49.8	53.35	33.91	44.78	29.71	61.56	53.57	46.53	36.46	39.03	35.86
CL4206.Contig4_All	CL4206.Contig4_All	48.63	50.79	48.66	42.01	48.36	34.41	51.71	51.47	39.01	38.79	42.14	38.11
CL1696.Contig1_All	CL1696.Contig1_All	48.62	31.96	27.62	9.18	10.39	8.16	22.54	22.18	27.91	4.02	4.97	4.73
CL1660.Contig1_All	CL1660.Contig1_All	48.61	55.97	47.09	44.46	67.17	47.34	251.17	199.78	226.63	227.85	361.48	297.29
Unigene17687_All	Unigene17687_All	48.57	29.44	19.89	113.48	129.02	86.46	54.71	41.06	123.08	94.16	89.39	83.19
CL6296.Contig1_All	CL6296.Contig1_All	48.56	29.56	16.78	3.29	5.31	3.29	9.16	9.12	9.52	7.67	8.2	7.56
CL1645.Contig4_All	CL1645.Contig4_All	48.55	37.64	58.72	55.5	70.97	46.98	41.7	37.72	64.1	36.12	45.04	40.88
Unigene20599_All	Unigene20599_All	48.5	42.2	46.55	38.98	37.67	27.07	50.16	52.88	44.32	49.71	48.27	44.2
Unigene25720_All	Unigene25720_All	48.46	46.66	59.34	33.4	31.26	22.97	32.97	30.7	31.07	43.15	34.18	33.36
CL3308.Contig1_All	CL3308.Contig1_All	48.46	50.3	55.8	53.23	51.18	38.02	41.08	42.9	50.09	54.52	65.53	61.96
CL11249.Contig3_All	CL11249.Contig3_All	48.45	47.93	34.87	27.41	29.35	21.07	19.61	21.98	28.12	23.75	28.2	26.69
CL1466.Contig4_All	CL1466.Contig4_All	48.44	58.06	51.43	41.28	41.12	29.23	42.81	44.71	42.77	53.41	43.24	48.51
CL4700.Contig2_All	CL4700.Contig2_All	48.42	78.19	70.22	94.45	105.66	75.16	52.87	43.58	60.17	91.38	116.71	97.35
CL9545.Contig1_All	CL9545.Contig1_All	48.42	56.04	101.51	42.12	34.71	20.96	60.16	65.8	111.97	104.51	96.44	88.21
CL3046.Contig2_All	CL3046.Contig2_All	48.41	37.48	40.13	46.72	49.37	37.6	34.4	32.9	75	33.93	48.09	41.24
CL7109.Contig1_All	CL7109.Contig1_All	48.37	48.1	9.06	39.31	39.75	33.1	33.76	38.93	4.64	48.23	15.44	27.28
CL3742.Contig4_All	CL3742.Contig4_All	48.36	44.36	46.92	95.37	115.12	89.18	48.07	44.15	33.76	47.74	43.34	43.38
Unigene28445_All	Unigene28445_All	48.36	53.95	55.21	54.16	48.89	35.18	46.89	47.54	48.61	65.75	61.31	64.06
CL1311.Contig1_All	CL1311.Contig1_All	48.35	46.49	21.15	5.05	5.22	4.6	83.42	80.24	49.5	35.99	26.76	38.57
Unigene9735_All	Unigene9735_All	48.34	39.37	51.91	64.51	64.99	48.89	57.53	52.98	67.93	72.94	65.04	74.49
Unigene20412_All	Unigene20412_All	48.33	39.95	64.83	62.44	67.04	48.84	83.13	83.65	64.07	69.35	65.92	70.05
CL9315.Contig2_All	CL9315.Contig2_All	48.29	61.05	20.89	65.17	81.01	56.31	33.68	38.59	23.45	10.98	17.01	14.99
CL1929.Contig2_All	CL1929.Contig2_All	48.28	49.25	66.07	46.55	40.35	30.76	52.88	50.6	38.63	47.15	39.98	46.15
CL5014.Contig1_All	CL5014.Contig1_All	48.26	65.59	32.21	36.79	16.78	11.89	11.58	14.35	7.96	25.93	0.18	13.32
CL7725.Contig4_All	CL7725.Contig4_All	48.2	25.47	14.6	47.48	84.29	56.83	158.96	149.69	88.56	39.94	54.36	51.39
CL3839.Contig1_All	CL3839.Contig1_All	48.15	45.63	46.9	40.33	41.77	36.46	53.31	48.58	52.14	59.3	52.75	52.6
CL7286.Contig1_All	CL7286.Contig1_All	48.12	48.04	26.71	47.23	50.84	41.54	52.62	40.11	39.1	62.78	45.04	51.53
[truncated: 87,848 more rows]
