# Supplementary material for: Identification of genes regulating ovary differentiation after pollination in hazel by comparative transcriptome analysis
Source: BMC Plant Biol. 2018 May 9;18:84. doi: 10.1186/s12870-018-1296-3 (PMC5941469; doi:10.1186/s12870-018-1296-3)
Supplement: Supplementary file 11 — Table S11. DEGs encoding regulators of flower development. (XLSX 12 kb) [file 12870_2018_1296_MOESM11_ESM.xlsx]

## Sheet: Sheet1
DEGs encoding regulators of flower development
Code	Unigene		log2FoldChange		Annotation
		F-vs-S	S-vs-T	T-vs-FO
1	CL336.Contig2_All	-0.51	0.27	1.56*	AGAMOUS, AG
2	CL5014.Contig1_All	-2.28*	0.3	0.93	AG
3	CL7712.Contig2_All	-2.05*	0.66	1.23	AG
4	Unigene13208_All	-	4.12*	-0.85	AG
5	Unigene17980_All	-1.99*	0.07	1.08	AG, CaMADS1
6	Unigene28688_All	0.14	-1.84*	2.39*	AG
7	CL7712.Contig1_All	-2.19*	0.82	1.27*	SHP, SHATTERPPOOF
8	Unigene28326_All	0.57	-0.32	1.07*	APETALA1, AP1
9	Unigene19913_All	-1.35*	0.2	1.66	SEPALLATA 1, SEP1
10	Unigene23003_All	-3.63*	-0.84	1.28	2017-09-01
11	CL4048.Contig3_All	-	1.07	1.62*	STK
12	CL3341.Contig5_All	0.44	0.4	-2.04*	FLC, FLOWERING LOCUS C
13	CL5261.Contig1_All	-1.45*	-0.57	-0.26	FLC
14	CL5261.Contig3_All	-1.09*	-0.8	-0.64	FLC
15	CL5874.Contig1_All	-0.4	-1.77*	-0.36	FLC
16	CL5874.Contig5_All	0.29	-1.77*	-0.75	FLC
17	CL10184.Contig4_All	-0.82	0.74	-3.27*	Flowering locus T like protein
18	Unigene15205_All	0.28	-0.39	1.39*	CONSTANS
19	CL2341.Contig2_All	0.17	-1.07*	2.09*	CONSTANS-LIKE 2
20	CL5924.Contig3_All	0.92	-1.11*	2.70*	CONSTANS-LIKE 4
21	CL5924.Contig4_All	0.39	-0.73	1.82*	CONSTANS-LIKE 4
22	Unigene739_All	0.4	-1.21*	2.23*	CONSTANS-LIKE 4
23	Unigene12730_All	3.42*	-0.38	3.44*	CONSTANS-LIKE 14
24	Unigene17631_All	0.82	1.00*	-1.02*	CONSTANS-LIKE 1-like
25	Unigene40803_All	0.42	0.62	-1.56*	CONSTANS-LIKE 9
26	CL9612.Contig1_All	0.15	-2.70*	-0.16	SOC1
27	CL9612.Contig2_All	0.73	-2.90*	-0.07	MADS-box protein SOC1
28	Unigene3236_All	-0.6	-8.08*	-	leafy-like protein, LFY
29	CL8355.Contig1_All	0.03	0.7	-1.59*	GIGANTEA
30	CL8355.Contig2_All	-0.27	0.35	-1.99*	GIGANTEA
31	Unigene4850_All	0.49	0.05	-1.86*	SVP
Note: Asterisk represent DEGs with a threshold of Fold Change >= 2.00 and PPEE <= 0.05
