# Supplementary material for: Identification of genes regulating ovary differentiation after pollination in hazel by comparative transcriptome analysis
Source: BMC Plant Biol. 2018 May 9;18:84. doi: 10.1186/s12870-018-1296-3 (PMC5941469; doi:10.1186/s12870-018-1296-3)
Supplement: Supplementary file 12 — Table S12. FPKM values of DEGs encoding constituents of the floral quartet model (FQM). (XLSX 10 kb) [file 12870_2018_1296_MOESM12_ESM.xlsx]

## Sheet: Sheet1
FPKM values of DEGs encoding constituents of the floral quartet model (FQM)
Gene_id	Annotation	F	S	T	FO
Unigene28326_All	AP1	75.13	123.38	93.19	167.24
CL7712.Contig1_All	SHP	40.94	9.98	16.74	35.16
Unigene17980_All	AG	102.2	29.22	28.68	53.13
CL5014.Contig1_All	AG	48.69	11.3	13.14	21.82
CL7712.Contig2_All	AG	36.46	9.85	14.79	29.93
CL336.Contig2_All	AG	11.53	8.82	10.03	25.65
Unigene28688_All	AG	1.82	2.23	0.56	2.61
Unigene13208_All	AG	0	0.12	2.81	1.43
Unigene19913_All	SEP	41.37	18.01	19.7	53.55
Unigene23003_All	SEP	50.41	4.63	2.36	5.13
CL4048.Contig3_All	STK	0.07	0.43	0.88	2.28
